# Supplementary material for: Meta-analyses of genome wide association studies in lines of laying hens divergently selected for feather pecking using imputed sequence level genotypes
Source: BMC Genet. 2020 Oct 1;21:114. doi: 10.1186/s12863-020-00920-9 (PMC7528462; doi:10.1186/s12863-020-00920-9)
Supplement: Supplementary file 1 — Additional file 1. Coefficients of determination of imputation accuracy on GGA1 and GGA7 for the HS population. [file 12863_2020_920_MOESM1_ESM.xlsx]

## Sheet: Imputation accuracy GGA1
Coefficients of determination of imputation accuracy on GGA1 for the HS population
Position	R²
17336	0.333333
19603	0.818182
21819	0.333333
23087	0.333333
23088	0.333333
35128	0.333333
36391	0.111111
36395	0.111111
36420	0.111111
36422	0.5
36427	0.111111
36502	0.5
36532	0.5
36563	0.5
37744	0.333333
38648	0.5
39523	0.111111
39524	0.111111
47368	0.818182
47462	0.818182
48104	0.818182
48779	0.818182
48895	0.818182
48930	0.818182
48934	0.818182
49018	0.818182
49106	0.818182
49822	0.818182
49960	0.818182
50001	0.818182
50030	0.818182
50038	0.818182
50246	0.818182
50269	0.818182
50364	0.818182
50581	0.818182
50654	0.818182
50697	0.818182
50702	0.818182
50796	0.818182
50838	0.818182
50988	0.818182
50991	0.818182
51107	0.818182
51298	0.818182
51384	0.818182
51626	0.818182
51764	0.818182
51788	0.818182
51863	0.818182
51955	0.818182
52029	0.818182
52065	0.818182
52500	0.818182
52626	0.818182
52649	0.818182
52954	0.818182
53199	0.818182
53428	0.818182
54369	0.818182
55355	0.818182
56090	0.818182
67158	0.818182
67359	0.818182
67497	0.818182
67663	0.818182
67750	0.818182
68141	0.818182
68355	0.818182
68967	0.818182
69117	0.818182
72221	0.818182
72953	0.818182
72974	0.818182
73199	0.818182
73445	0.818182
74448	0.818182
74858	0.818182
75187	0.818182
75365	0.818182
75589	0.818182
75608	0.818182
75666	0.818182
75667	0.818182
75733	0.818182
76091	0.818182
78864	0.818182
79645	0.818182
79981	0.818182
81179	0.818182
81719	0.333333
82091	0.818182
82236	0.818182
82986	0.818182
83456	0.818182
84106	0.818182
85242	0.333333
85604	0.818182
85611	0.818182
86178	0.818182
86321	0.333333
88129	0.818182
88149	0.818182
88555	0.818182
88607	0.818182
89042	0.818182
89090	0.818182
89387	0.818182
89646	0.818182
89870	0.818182
90011	0.818182
91204	0.818182
91496	0.818182
91801	0.818182
92475	0.818182
92863	0.818182
93311	0.818182
93526	0.818182
94043	0.818182
94239	0.818182
94519	0.818182
94714	0.818182
94841	0.818182
95096	0.818182
95233	0.818182
95489	0.333333
95611	0.818182
97402	0.818182
97408	0.818182
97455	0.818182
97563	0.818182
98159	0.818182
98251	0.818182
99224	0.818182
100230	0.818182
100388	0.818182
100514	0.818182
100701	0.818182
100939	0.818182
101098	0.818182
101163	0.333333
101831	0.818182
102230	0.818182
102363	0.818182
102419	0.818182
102760	0.818182
103553	0.818182
103705	0.333333
103989	0.333333
104098	0.818182
105481	0.818182
105642	0.818182
105649	0.818182
105812	0.818182
166120	0.818182
166124	0.818182
193812	0.333333
237563	0.818182
239415	1
316524	0.333333
316810	0.333333
316811	0.333333
316817	0.333333
318113	0.333333
320077	0.111111
320170	0.333333
320255	0.818182
320262	0.818182
320267	0.818182
320291	0.818182
320597	0.818182
320598	0.818182
321058	0.333333
321310	0.333333
321584	0.333333
322246	0.333333
322559	0.333333
322636	0.333333
322742	0.818182
322754	0.818182
323227	0.818182
323601	0.818182
323651	0.818182
323654	0.818182
323709	0.818182
323810	0.818182
323819	0.818182
323854	0.818182
324016	0.818182
324236	0.818182
324374	0.333333
332433	1
339836	1
340028	1
340285	1
340510	1
340525	1
340599	1
341067	1
341387	1
341407	1
341435	1
345175	1
345972	1
346950	1
346964	1
347026	1
347406	1
347545	1
347611	1
348449	1
348615	1
348905	1
349047	1
350651	1
351518	1
352080	1
352518	1
352536	1
352553	1
352639	1
352796	1
352845	1
352947	1
353181	0.818182
353183	0.818182
353383	1
353448	1
353832	1
353871	1
353920	1
354409	1
354469	1
354524	1
354595	1
354750	1
354780	1
355181	1
355334	1
355431	1
355451	1
355452	1
355512	1
355895	1
355896	1
355914	1
356128	1
356480	1
356507	1
356675	1
356859	1
356924	1
357026	1
357499	1
357697	1
357718	0.818182
357936	0.818182
358045	0.818182
358157	0.818182
358826	1
358877	1
359609	1
359823	1
359851	1
360050	1
360054	1
360148	1
360222	1
360236	1
360268	0.818182
360289	1
360612	0.818182
360778	1
360820	0.818182
360931	0.818182
361066	1
361156	0.818182
361187	0.818182
361521	0.333333
361578	1
361992	0.818182
362001	0.818182
362491	1
362588	1
362590	0.818182
362786	1
362892	1
363337	1
363635	1
363640	1
363685	1
363691	1
363729	1
363760	1
363923	0.818182
363966	1
364014	1
364105	1
364262	0.818182
364584	1
365315	1
365320	1
365366	1
365398	1
365549	1
365784	0.818182
366296	0.818182
366332	1
366355	1
367604	1
367873	1
368005	1
368144	1
368308	1
368462	0.818182
368498	1
368756	0.818182
368908	0.818182
368920	0.818182
368961	0.818182
369140	1
369239	1
369366	1
369450	1
369601	0.818182
369616	0.818182
369620	1
369623	1
369631	1
369697	1
369747	0.818182
369847	0.818182
369848	0.818182
370170	0.818182
370360	0.818182
370835	0.818182
371133	0.818182
372034	0.818182
372065	0.818182
372094	0.818182
372130	0.818182
372131	0.818182
372346	0.818182
372348	0.818182
372414	1
372452	1
372529	0.818182
373152	1
373236	1
373282	1
373319	1
373359	0.757576
373505	1
373576	0.818182
373646	1
373749	1
373903	0.818182
373922	1
373955	1
374252	0.818182
374315	0.818182
374324	1
374342	0.818182
374346	1
374484	1
374560	0.818182
376076	1
376107	1
376250	1
377021	1
378109	1
378282	0.818182
378283	0.818182
378299	0.818182
378300	0.818182
378407	0.818182
378415	0.818182
378638	1
378676	1
378746	1
379345	1
379569	1
380488	1
380489	1
380521	1
381334	1
381438	1
381611	1
382998	1
384175	1
384582	1
384734	1
385576	0.757576
386162	1
386167	1
386210	1
387441	0.757576
387770	1
388002	1
388034	1
388418	1
388564	1
391547	1
392121	0.206612
393280	1
394068	1
394583	1
395801	1
396218	0.818182
396222	0.818182
396283	1
396522	1
396731	1
396919	0.818182
396922	0.818182
396998	1
397017	1
397333	1
397572	1
397573	1
397630	1
397661	1
397685	1
397829	1
397898	1
397927	1
397931	0.030303
397955	0.757576
398174	1
398182	1
398195	1
398237	1
398288	1
398381	1
398474	1
398517	1
398559	1
398725	1
398789	1
398897	1
399109	1
399144	1
399146	1
399463	1
399487	1
399532	1
399648	1
399653	1
399667	1
399837	1
399870	1
399876	1
399894	1
399910	1
399915	0.757576
399968	1
399978	1
399996	1
400012	1
400154	0.818182
400281	1
400289	1
400461	1
400512	1
400563	1
400630	0.757576
400644	0.757576
400739	0.757576
400747	0.757576
401238	1
401381	0.818182
401386	0.818182
401399	0.818182
401400	0.818182
401408	0.818182
401474	1
401484	1
401508	1
401549	1
401571	1
401840	1
402161	1
402204	0.757576
402375	0.818182
402430	1
402431	1
402477	1
402496	1
402497	1
402775	0.757576
402820	1
402845	1
402890	1
402993	1
403832	1
403994	0.818182
404068	1
404134	1
404166	1
404700	0.818182
405258	1
405297	1
405311	0.818182
405344	0.818182
405352	0.818182
405482	0.818182
405496	0.818182
405518	0.818182
405564	1
405567	1
405969	1
406151	1
406226	1
406559	0.757576
406562	0.757576
406896	1
406967	1
407046	0.818182
407078	1
407144	1
407262	0.818182
407280	0.818182
407322	0.818182
407531	1
407536	1
407662	0.818182
408367	1
408436	1
408713	1
409306	0.757576
409334	0.757576
409343	0.757576
409344	0.757576
409345	0.757576
409494	0.757576
409771	1
409834	0.818182
410062	1
410128	1
410147	0.818182
410210	0.818182
410300	1
410310	1
410311	0.818182
410381	1
410383	0.818182
410385	1
410608	1
410733	1
410814	1
410837	1
411009	1
411062	1
411301	0.757576
411331	0.818182
411337	0.757576
411358	0.757576
411393	0.757576
411396	0.757576
411418	0.818182
411428	0.757576
412485	1
412694	1
413236	0.818182
413239	1
413240	1
413324	0.818182
413330	1
413356	1
413381	1
413383	1
413390	1
413489	1
413496	0.818182
413520	1
413537	1
413671	1
413969	1
414001	1
414029	0.818182
414034	0.818182
414036	0.818182
414053	0.818182
414162	1
414232	1
414233	1
414269	1
415139	0.818182
415213	0.757576
415304	0.111111
415876	0.757576
415887	0.757576
415908	0.757576
415999	1
417034	0.818182
417064	0.818182
417067	0.818182
417072	0.818182
417084	0.818182
417755	0.818182
418110	0.818182
418166	0.818182
418197	0.818182
418198	0.818182
418389	1
418402	0.818182
418478	0.333333
419263	0.818182
419492	1
420453	1
420480	1
420694	0.818182
420867	0.818182
421223	1
421282	0.818182
421439	1
421532	1
421553	1
422100	1
422432	0.030303
422739	0.818182
422903	0.818182
423049	0.818182
423141	1
427462	0.030303
427606	0.030303
427639	1
427660	0.030303
427738	1
427936	0.030303
428041	1
428057	0.818182
428119	0.333333
428388	0.030303
428944	1
429757	1
430133	1
430249	1
430267	1
430528	1
431118	1
431137	0.818182
431176	1
431342	1
431471	1
431527	1
431614	1
431732	1
432874	0.818182
433144	1
433197	1
433237	0.818182
433301	1
433499	1
433548	0.818182
433611	0.818182
433831	0.818182
433840	0.818182
435666	1
436111	1
436274	1
436450	1
436488	1
436700	1
436704	1
436711	1
436721	1
436781	1
436819	1
436921	1
437557	1
437563	1
437600	1
437643	1
437707	1
438747	1
438982	1
439519	1
439928	1
439980	1
440080	0.818182
440169	0.818182
440524	1
440586	1
440591	1
440793	1
440841	1
440993	0.818182
441120	1
441795	1
441833	1
442091	0.818182
442311	1
442357	1
442580	0.333333
443008	1
443326	1
443382	1
443410	1
443416	0.818182
443476	0.818182
444587	0.818182
444861	1
444997	1
445712	1
446007	1
446988	1
448484	1
449179	1
449439	1
449695	1
449852	1
450063	1
450246	1
450252	1
450292	1
450301	1
450388	1
450751	1
451015	1
451065	1
451538	0.818182
451551	0.818182
452648	0.818182
453009	1
453519	1
453527	1
453597	1
453758	0.818182
454229	1
454293	1
454295	0.818182
454524	1
454541	1
454760	0.818182
455093	1
455485	0.818182
455511	0.818182
455731	1
455820	1
455864	0.818182
456350	0.818182
456481	0.818182
456985	1
457079	1
457646	1
457715	1
457719	1
457765	1
457861	1
457862	1
458013	1
458550	0.818182
458584	1
458628	1
458647	1
458755	0.818182
458837	0.818182
458881	0.818182
458986	1
458989	0.818182
459100	1
461044	1
461452	0.818182
461510	0.818182
461511	0.818182
461516	0.818182
461521	0.818182
461536	0.818182
461543	0.818182
461678	1
461805	0.818182
462523	0.818182
462554	0.818182
462632	0.818182
462706	0.818182
467126	0.818182
469585	1
469620	1
470081	0.818182
470132	0.818182
470326	1
470444	1
470479	1
470715	1
470941	1
470960	1
471342	1
473514	1
473553	1
473996	1
474214	1
474220	1
474322	1
474396	1
474450	1
474716	1
475061	1
475225	1
475779	1
476134	1
476758	1
477006	1
477226	1
477249	1
477546	1
477633	1
477694	1
477762	1
477992	1
478020	1
478092	1
478390	1
478406	1
478461	1
478801	1
478853	1
478966	1
479110	1
479158	1
479408	1
479821	1
479895	1
479939	1
480013	1
480337	1
480373	1
480637	1
480933	1
481525	1
482081	1
482134	1
482180	1
483046	1
483843	1
483928	1
483932	1
484257	1
484414	1
484601	1
485473	1
485785	1
485823	1
486037	0.818182
487407	1
487722	1
487726	1
487957	1
488425	1
488638	0.818182
488673	0.818182
488828	0.818182
488869	0.818182
488894	0.818182
489289	0.818182
489292	0.818182
489371	0.818182
489447	0.818182
489506	0.818182
490102	0.818182
490127	0.818182
490132	0.818182
490133	0.818182
490150	0.818182
490156	0.818182
490186	0.818182
490375	1
490500	1
491134	1
491138	1
491192	1
491218	1
491243	1
491364	1
491367	1
491374	1
491387	1
491421	1
491437	1
491439	1
491514	1
491554	1
491589	1
491848	0.818182
492037	1
492071	0.818182
492284	1
492374	0.818182
492446	1
492747	0.818182
493541	0.818182
494081	0.818182
494165	1
494597	1
494616	1
494717	1
495064	0.818182
495441	1
495458	1
495496	1
495724	1
496773	0.818182
497011	0.818182
497328	0.818182
498109	0.818182
498285	0.333333
498426	0.818182
498441	0.818182
498467	0.333333
498489	0.333333
498612	0.333333
498689	0.818182
498810	0.818182
498946	0.818182
499056	0.818182
499512	1
499605	0.333333
499751	0.333333
500020	0.818182
500021	0.818182
500027	0.818182
500205	0.818182
500260	0.818182
500308	0.333333
500530	1
500651	0.818182
500725	0.818182
501020	0.333333
501127	0.333333
501270	0.333333
501366	0.818182
501674	0.333333
501710	0.333333
501882	0.333333
501985	0.333333
502071	0.818182
502094	0.333333
502145	1
502149	1
502158	1
502195	1
502820	0.818182
503701	0.818182
503928	0.333333
503996	0.333333
504547	1
504611	0.333333
504661	1
505900	0.818182
507577	0.818182
507907	0.818182
507922	0.818182
507964	0.333333
507997	0.818182
508102	0.333333
508214	0.333333
508469	0.818182
509539	0.818182
509573	0.818182
509596	0.818182
509728	0.818182
509803	0.818182
509814	0.818182
509845	0.818182
509919	0.818182
510044	0.818182
510257	0.333333
510258	0.333333
510265	0.333333
510270	0.333333
510314	0.333333
510431	0.333333
510527	0.818182
510625	0.333333
510664	0.818182
510671	0.333333
510693	0.818182
511217	0.333333
511585	0.111111
511748	0.818182
511852	0.333333
511904	0.333333
513104	0.818182
513881	0.333333
514071	0.818182
514676	0.333333
514678	0.333333
514686	0.333333
514709	0.333333
515168	0.818182
515312	0.333333
515313	0.333333
515413	0.333333
515500	0.818182
515648	0.818182
515877	0.818182
516162	0.818182
516225	0.333333
516252	0.333333
520156	0.818182
520209	0.333333
521106	0.818182
521395	0.818182
521401	0.818182
521402	0.818182
521619	0.757576
521668	0.757576
521873	0.404959
521916	0.757576
522078	0.818182
522081	0.757576
523170	0.404959
523174	0.404959
523275	0.404959
523793	0.757576
523952	0.757576
523957	0.757576
524013	0.757576
524247	0.757576
524375	0.757576
524536	0.757576
524579	0.404959
524966	0.757576
525069	0.757576
525090	0.404959
525797	0.757576
525811	0.757576
525815	0.757576
525834	0.757576
525850	0.757576
525877	0.757576
525881	0.757576
525909	0.757576
526022	0.757576
526086	0.757576
526105	0.757576
526131	0.757576
526373	0.757576
526379	0.757576
526391	0.757576
526624	0.757576
526802	0.757576
527637	0.757576
527804	0.757576
527852	0.757576
527923	0.757576
527955	0.757576
528154	0.757576
528208	0.757576
528288	0.757576
528436	0.757576
529123	0.757576
529400	0.757576
529689	0.818182
530035	0.757576
530171	0.757576
530428	0.757576
530784	0.757576
531250	0.757576
531400	0.757576
531402	0.757576
532183	0.757576
532348	0.818182
532411	0.757576
533321	0.757576
533745	0.757576
534023	0.757576
534765	0.757576
534779	0.669421
535316	0.669421
535475	0.757576
535604	0.757576
535667	0.669421
535694	0.757576
535758	0.818182
535939	0.111111
536429	0.757576
536998	0.669421
537041	0.669421
537249	0.669421
537507	0.669421
537677	0.757576
538707	0.757576
539012	0.757576
539051	0.757576
539095	0.0909091
539305	0.757576
539314	0.181818
539423	0.757576
540100	0.181818
540782	0.181818
541563	0.181818
541687	0.181818
542029	0.757576
542031	0.757576
542911	0
542927	0
543059	0.0909091
543064	0.0909091
543099	0
543115	0
543122	0
543127	0
543128	0
543138	0
543183	0
543191	0
543232	0
543250	0
543255	0
543259	0
543338	0
543962	0.727273
544709	1
544731	1
545016	1
545111	1
545120	1
545259	1
546164	1
546222	1
546248	1
546368	0.757576
546526	0.0909091
546554	0.0909091
546923	0
547786	0.0909091
548201	0.030303
548285	0.111111
548299	0.111111
548380	0.272727
548463	0.272727
548474	0.272727
548902	0.333333
549176	1
549334	0.666667
549341	0.666667
549484	1
549609	0.333333
550069	0.818182
550159	0.0909091
550364	0.333333
550366	0.333333
550390	0
550424	0
550425	0
550723	0.333333
551127	0.111111
551198	0.818182
551237	1
551298	0.333333
551366	0.757576
551386	0.757576
551387	0.757576
551426	0.333333
551446	0.333333
554174	1
554402	0.333333
554958	0
554991	1
554992	1
555009	1
555046	1
555184	0.333333
555333	0.818182
555336	0.818182
555499	0.333333
555502	0.333333
555667	0.333333
555831	1
555841	1
555890	0.333333
555905	0.333333
555957	0.333333
556107	0.333333
556112	0.333333
556121	0.0909091
556220	0.5
556231	0.333333
556278	0.5
556335	0.818182
556477	1
556491	1
556588	0.818182
556663	0.818182
556688	0.818182
556691	0.818182
556732	1
556733	0.5
557034	0.818182
557404	1
557513	1
557603	1
557607	1
557618	1
557694	1
557700	1
557702	1
557715	0.5
557731	1
557768	0.818182
557791	1
557807	1
557834	0.5
557864	1
557886	1
557920	1
557947	0.5
557951	1
558047	0.818182
558095	1
558108	1
558294	1
558327	1
558402	1
558488	1
558528	1
558580	1
558589	1
558595	1
558636	1
558677	0.818182
558712	1
558714	1
558742	1
558760	1
558786	1
558790	1
558865	1
558885	1
558900	1
558925	1
559253	1
559617	1
559828	0.333333
565182	0.727273
565394	0.727273
565922	1
566167	1
566196	1
566205	1
566234	1
566339	1
566788	1
566803	1
567008	1
568147	1
568208	1
568213	0
568270	1
568361	1
568403	1
568411	1
568460	1
568561	1
568683	1
568924	1
569184	1
569354	1
569888	0.666667
569896	0.666667
569898	0.666667
570080	1
570219	1
570229	1
570455	1
570544	1
570594	1
570749	1
571345	1
571432	1
571558	0.5
571777	0.5
571815	1
571837	0.5
571838	0.5
572233	1
572424	1
572532	0.111111
573308	0.5
573433	0.5
573467	0.5
573763	0.5
574074	0.5
574075	0.5
574077	0.5
574094	0.5
574486	1
574508	1
574562	1
574717	0.5
575204	0.5
575214	0.5
575215	1
575517	1
575638	0.5
575880	1
576091	0.0909091
576092	0.0909091
576495	0.5
576548	0
576980	0.666667
577254	0.727273
577364	0.727273
577367	0
577370	0
577372	0
577426	1
577535	0.5
577548	0.5
577563	0.727273
577593	0.727273
577623	1
578292	0.727273
578325	0.727273
578372	0.727273
578625	0.5
578658	0.5
578673	0.333333
579771	0
579898	0.727273
580028	0
580244	0
580259	0
580265	0
580266	0
580280	0
580288	0
580307	0
580316	0
580320	0
580366	0
580443	0
580454	0
580510	0.5
580640	0.727273
580660	0.727273
580710	0.666667
580744	0.727273
580841	0.333333
580943	0.333333
581342	0
581421	0
581424	0.666667
581543	0.727273
581621	0.333333
581643	0.333333
581722	0.333333
581725	0.333333
581815	0
581994	1
582096	0
582108	0
582828	0.666667
582832	0.666667
582866	0.666667
582876	0
582889	0.666667
582925	0.666667
582963	0
583122	0
584320	0.333333
584357	0.333333
584366	0.333333
584536	0.333333
584624	0.727273
585154	0.666667
585182	0
585513	0.727273
585517	0.727273
586009	1
586150	0
586344	0.666667
586348	0.666667
586386	1
586399	0
587415	1
587853	0.666667
587881	1
587943	0.666667
587952	0.666667
587953	0.666667
587964	1
588251	0.333333
588353	0.666667
588371	1
588614	0.666667
588689	0.666667
588741	0.333333
588886	1
589227	0.666667
590198	0.666667
590299	0.111111
590584	0.666667
590669	0.111111
591442	0.666667
591642	0.666667
591697	0.666667
591854	0.666667
592161	0.666667
592258	0
592259	0.666667
592286	0.666667
592334	0.666667
592844	1
594214	1
594261	0.666667
594651	0.666667
594874	0.666667
595493	0.666667
595555	0.666667
595556	0.666667
595558	0.666667
595562	0.666667
595565	0.666667
595566	0.666667
595568	0.666667
595782	0.666667
596610	0.666667
596623	0.666667
596682	0.666667
596735	0.666667
596800	0.666667
596962	0.666667
597001	0.666667
597037	0.666667
598143	0.666667
599765	0.333333
599821	0.333333
600014	0.333333
600190	0.333333
600201	0.333333
600206	0.333333
608372	0
608374	0
608481	0
608611	0.272727
608686	1
608691	1
608748	0.333333
608920	1
608921	1
609015	0
609016	0
609864	0
609903	1
609905	1
609941	0
609946	1
610060	0.333333
610176	1
610389	1
610601	0
610807	1
610839	0
611613	1
611989	1
612255	0.333333
612556	0.333333
612995	0.818182
613042	0.818182
613504	0.818182
613518	0.818182
613997	1
614011	1
614079	1
614131	1
614383	1
614398	0
614486	1
614992	1
615035	1
615069	1
615353	1
615364	1
616063	1
616227	1
616311	1
616351	1
616543	0.333333
617116	1
617292	1
617404	1
617581	1
618339	1
618540	0.333333
618599	1
619476	0
619661	1
619734	1
619762	1
619773	1
620519	0.0909091
620868	1
621502	0.0909091
622122	0.666667
622581	0.333333
623662	0.333333
623962	0.333333
624508	0.111111
625096	0.333333
625233	0.666667
625327	0
625418	0.333333
625487	0.666667
625496	0.111111
625557	0.111111
625627	0.111111
625677	0.666667
625867	0
625941	0.666667
626025	0.666667
626230	0.666667
626899	0.727273
626956	0.666667
626976	0.5
627280	0.727273
627919	0.5
628314	0.5
628385	0.5
628393	0.666667
628558	0.5
628879	1
629767	1
629909	1
630028	1
630046	1
630120	0.5
630155	1
630285	1
630367	0.666667
630492	0.5
630513	1
630561	1
630576	1
630586	1
630983	1
631419	0.5
631635	0.5
631683	0.5
631769	0.5
631773	0.5
632049	0.5
632138	0.5
632350	0.5
632360	1
632488	0.5
633027	0
633146	0.5
633157	0.5
633238	0.5
633288	0.5
633688	0
633708	1
633796	1
633802	1
633835	1
633837	1
633847	1
633893	1
633952	0.5
634015	0
634214	1
634297	0.5
634351	0.5
639252	0.666667
639886	0
640135	0.666667
640269	0.666667
640328	0.25
640383	0.25
640419	0.727273
640489	0.666667
641257	0.333333
642898	0.727273
643002	0
643052	0
643069	0.727273
643286	0.5
643596	0.5
643597	0.5
643666	0.25
645058	0.666667
645681	0.333333
647065	0.111111
647581	1
647713	0.727273
647714	0.727273
647720	0.727273
648031	0.727273
648191	0.25
648298	0.333333
648318	0.333333
648801	0.727273
648826	0.727273
649496	0.666667
649735	0.666667
649745	0.666667
649974	0.333333
650248	0
650283	0
650303	0
650500	0.333333
650550	0.333333
650701	0.333333
651563	0.666667
651569	0.666667
651634	0.25
651674	0.666667
651707	0
651763	0
652060	0.666667
652089	0.666667
652398	0
652415	0.666667
652422	0.666667
652447	0.666667
652448	0.666667
652485	0.666667
652553	0.666667
652578	0.666667
652627	0.666667
652655	0.666667
652681	0.666667
652797	0.25
652798	0.25
652974	0.666667
653348	1
653430	0.666667
653678	0.666667
653682	0.666667
653714	0
653971	0
653981	0.666667
654019	0.666667
654084	0.5
654106	0.666667
654290	0.5
654421	0.333333
654444	0.333333
654445	0.333333
654455	0.333333
654457	0.333333
654488	0.333333
656007	0
656025	0
656029	0.5
656100	0.25
656136	0
656138	0
656201	0.666667
656292	0.666667
656458	0.666667
656510	0.25
656614	0
656686	0.666667
656731	0.333333
656940	0.666667
657113	0.5
657204	0.666667
660759	0.666667
660764	0.666667
660963	0.666667
661366	0.727273
661406	0.666667
661700	0.727273
661708	0.666667
662002	0.25
662044	0.25
662056	0.25
662195	0.25
662431	0.25
662477	0.666667
662896	1
663013	0.666667
663105	0.25
663393	1
663396	1
663412	1
663580	1
663593	1
664050	0.666667
664052	0.666667
664061	0.666667
664091	0
664293	0.666667
664324	0.666667
664403	0.333333
664437	1
664550	0.666667
664826	0.666667
666155	0.666667
666167	0.666667
666252	0.0909091
666306	0
666319	0.111111
666329	0.111111
667267	1
667385	0.666667
667447	1
667537	0.666667
667540	0.666667
667689	1
667877	1
668050	1
668232	1
668346	1
668554	1
668564	1
669054	1
669211	0.666667
669237	0.25
669251	0.25
669287	0.757576
669293	0.727273
669327	0.666667
669339	0.666667
669340	0.666667
669367	1
669392	0.666667
669517	0.757576
669642	0.666667
669955	0.666667
670020	0.333333
670107	1
670790	0
671210	1
671216	1
671218	1
671890	0.25
672156	0.333333
672486	0.333333
672697	0.111111
675682	0.757576
683380	0.666667
684145	0.666667
685137	0.111111
686244	0.333333
687037	0.727273
689322	0.818182
690145	0.333333
692141	0.111111
692241	0.111111
692371	1
692374	1
692375	1
692432	1
693868	0.757576
694218	0.272727
694367	0.272727
695393	0.111111
695729	0.333333
695767	1
695812	0.666667
695853	0.666667
696247	1
696806	0.272727
696866	0.111111
696963	0.111111
697131	0.111111
697165	0.111111
697409	0.666667
697889	0.111111
698086	0.333333
698404	0.272727
698607	0.333333
705064	0.333333
705695	0.333333
706032	0.333333
706125	0.333333
707672	0.111111
708916	0.333333
1024507	0.111111
1079335	0.272727
1082804	0.272727
1090032	0.111111
1090035	0.111111
1090042	0.111111
1090043	0.111111
1090365	0.111111
1094570	0.111111
1094573	0.111111
1094677	0.333333
1097767	0.272727
1097895	0.272727
1097896	0.272727
1098111	0.333333
1098251	0.272727
1103531	0.272727
1103561	0.272727
1103882	0.333333
1103885	0.333333
1104131	0.272727
1104140	0.272727
1104713	0.333333
1104714	0.333333
1104730	0.333333
1105592	0.111111
1105599	0.111111
1105704	0.333333
1105739	0.333333
1105787	0.333333
1105796	0.333333
1105928	0.111111
1105931	0.111111
1105969	0.333333
1106693	0.333333
1107133	0.030303
1107751	0.111111
1107976	0.333333
1108465	0.333333
1108569	0.111111
1108807	0.111111
1108851	0.333333
1108965	0.333333
1109048	0.111111
1109121	0.333333
1109457	0.333333
1109747	0.111111
1111996	0.333333
1112437	0.333333
1112615	0.333333
1112634	0.333333
1112726	0.333333
1112940	0.333333
1113567	0
1114674	0.111111
1116564	0.111111
1116575	0.111111
1116638	0.333333
1117246	0.5
1117434	0.111111
1117490	0.333333
1117498	0.333333
1117600	0.333333
1117804	0.111111
1117863	0.333333
1118367	0.333333
1118450	0.333333
1118486	0.333333
1118726	0.333333
1119275	0.5
1119836	0.333333
1119840	0.333333
1120050	0.272727
1120051	0.272727
1120078	0.272727
1120786	0.333333
1123934	0.272727
1123946	0.111111
1123973	0.333333
1124664	0.333333
1127151	0.272727
1127691	0.333333
1127692	0.333333
1127695	0.333333
1127696	0.333333
1127816	0.111111
1128379	0.111111
1128642	0.333333
1128649	0.333333
1128666	0.333333
1129326	0.111111
1129347	0.333333
1129349	0.333333
1129598	0.272727
1130042	0.272727
1134921	0.111111
1134931	0.111111
1134935	0.111111
1134939	0.111111
1134941	0.111111
1135021	0.757576
1135082	0.111111
1136501	0.272727
1136502	0.272727
1136551	0.272727
1136710	0.333333
1136777	0.333333
1136788	0.272727
1136885	0.333333
1136894	0.333333
1137305	0.333333
1137342	0.333333
1138223	0.333333
1138680	0.333333
1138694	0.333333
1138714	0.333333
1138757	0.333333
1138881	0.333333
1138946	0.333333
1139051	0.333333
1139133	0.333333
1139165	0.333333
1139340	0.333333
1139348	0.333333
1139377	0.333333
1139603	0.333333
1139876	0.333333
1140103	0.333333
1141241	0.333333
1141297	0.333333
1141419	0.333333
1141850	0.333333
1141937	0.333333
1141986	0.333333
1141989	0.333333
1142152	0.333333
1142177	0.333333
1142250	0.272727
1142401	0.333333
1142438	0.333333
1142442	0.272727
1142566	0.333333
1142884	0.272727
1143277	0.333333
1143726	0.333333
1143816	0.272727
1144172	0.333333
1144293	0.333333
1144443	0.333333
1144534	0.333333
1144980	0.272727
1145532	0.272727
1145586	0.272727
1145618	0.333333
1145643	0.272727
1145666	0.272727
1145891	0.272727
1146406	0.272727
1146477	0.272727
1146482	0.333333
1146690	0.333333
1148463	0.333333
1148478	0.272727
1148523	0.333333
1148524	0.333333
1148527	0.333333
1148586	0.333333
1148593	0.333333
1148693	0.333333
1148727	0.333333
1149556	0.333333
1149561	0.333333
1149578	0.333333
1149579	0.333333
1149677	0.272727
1149922	0.333333
1151497	0.333333
1151545	0.333333
1152424	0.333333
1154781	0.333333
1154804	0.272727
1155210	0.272727
1155303	0.333333
1155714	0.333333
1155822	0.333333
1155824	0.333333
1156260	0.272727
1156356	0.333333
1156434	0.333333
1156666	0.333333
1156783	0.272727
1156802	0.272727
1156830	0.272727
1156914	0.272727
1156920	0.272727
1156946	0.272727
1157044	0.272727
1157066	0.272727
1157157	0.333333
1158810	0.333333
1158881	0.272727
1158887	0.272727
1158927	0.272727
1159053	0.272727
1159088	0.333333
1159179	0.333333
1159546	0.333333
1159851	0.272727
1160141	0.333333
1160195	0.333333
1160276	0.333333
1160297	0.333333
1160344	0.333333
1160466	0.272727
1160468	0.272727
1160473	0.272727
1160514	0.333333
1160592	0.272727
1160687	0.333333
1160708	0.272727
1160717	0.333333
1160732	0.333333
1160733	0.333333
1161447	0.272727
1161450	0.272727
1161706	0.272727
[truncated: 730,602+ more rows]

## Sheet: Imputation accuracy GGA7
Coefficients of determination of imputation accuracy on GGA7 for the HS population
Position	R²
25531	0.333333
37886	0.333333
40254	0.111111
40621	0.111111
42467	0.111111
46077	0.111111
46622	0.333333
51023	1
51299	0.333333
51480	0.666667
51553	0.666667
52198	1
52257	1
52329	1
52698	1
60691	0.333333
62257	1
62628	0.333333
65579	1
67065	1
67208	0.333333
68013	0.333333
68095	0.333333
68122	0.333333
68407	0.333333
68943	0.333333
69055	1
69227	1
69235	1
69477	1
69972	1
69999	0.333333
70104	1
70508	1
71278	1
71856	1
73423	0.333333
73652	1
73734	1
73772	1
73875	1
74309	1
74312	1
75117	1
75145	1
76000	1
76564	1
76637	1
76709	0.333333
77159	1
77578	1
77675	1
77941	1
77999	1
78183	1
78265	1
78384	1
78442	1
78924	1
79010	1
79194	1
79630	1
79802	1
82023	0.333333
83835	0.333333
84368	0.333333
85428	0.333333
87094	0
87858	0.333333
90159	0.111111
91020	1
91327	1
92288	1
95799	1
99246	0.333333
99297	1
99676	0.333333
99839	0.333333
99956	1
100007	0.333333
100076	1
100093	1
100160	1
100163	1
100458	1
100459	1
100621	1
100840	1
101817	0.333333
101852	0.333333
101871	0.333333
103324	1
103429	1
103440	1
103518	1
103748	1
103807	1
103835	1
103871	1
103883	1
103925	1
104068	0.333333
104105	0.333333
104154	1
104186	1
104298	0.333333
104748	1
104966	1
105007	1
105016	1
105056	1
105074	1
105111	1
105123	1
105213	1
105294	0.333333
105295	0.333333
105434	1
105536	1
105688	0.333333
106043	1
106251	0
106287	0.333333
106544	0.111111
106585	0.333333
106891	1
106926	0.111111
107023	1
107065	1
107085	1
107118	1
107178	0.666667
107187	0.111111
107195	0.666667
107404	1
107572	0.333333
107584	0.333333
107649	0.333333
107861	0.111111
108077	1
108149	1
108273	0.111111
109036	0.111111
111222	1
111488	1
111711	1
112604	1
112649	1
112680	1
112727	1
112897	1
113036	1
113311	1
113333	1
113604	1
113831	0.111111
113836	0.111111
113837	0.111111
113923	0.111111
113930	1
114090	0.333333
114110	0.333333
114143	1
114490	0.333333
114535	0.333333
114850	1
115025	1
115306	1
116189	0.333333
116316	1
117200	1
117292	1
117332	1
117420	0.333333
117461	1
117575	1
117603	1
117674	1
117728	0.666667
117848	0.272727
118326	1
118370	1
118625	1
118810	1
119144	1
119801	1
119954	1
120883	1
121051	1
121330	1
121539	1
121602	1
121967	1
122059	1
122134	1
122337	1
123048	1
123423	1
123444	1
123675	1
124243	1
124418	1
124466	1
124474	1
124807	1
124821	1
125123	1
125509	1
125857	1
126107	1
126129	1
126445	1
126936	1
127888	1
128002	1
128044	1
130406	1
130431	1
130666	1
130692	1
130859	1
131217	1
132007	0.333333
132036	1
132615	1
134168	0.111111
134424	1
134516	1
134629	1
134633	1
134647	1
134781	1
135033	0.111111
135368	1
135563	1
135596	1
135724	1
135761	1
135810	1
136329	0.333333
136391	1
136503	1
136558	1
136634	1
136792	0.666667
136945	0.333333
137879	1
138121	1
138132	1
138277	1
138358	1
138704	1
141665	1
142836	0.333333
144285	1
144509	1
145461	1
145714	1
145716	1
147518	0.111111
148410	1
148988	1
148994	1
149128	1
150529	1
150530	1
153136	1
153137	1
157352	0.333333
157863	1
158180	1
158283	1
158422	1
158570	1
158610	1
158771	1
158836	1
158950	1
159018	1
159063	1
159121	1
159493	1
160238	1
161775	1
162350	1
162430	1
164866	1
165126	1
165705	1
166947	1
168485	0.333333
168704	1
168745	0.666667
170094	0.666667
170101	0.666667
170336	1
170428	1
170471	0.111111
170835	1
170953	1
170957	1
171000	1
171260	0.666667
171724	1
171939	1
171942	1
171960	1
171964	1
171984	1
171985	1
172057	1
172074	1
172076	1
172299	0.333333
172304	0.333333
172367	0.111111
172395	0.111111
172428	0.333333
172489	1
172731	0.333333
173162	0.333333
173205	0.333333
173242	1
173259	1
174538	1
174747	1
175001	1
175081	1
175551	1
175966	0.333333
176413	1
176414	1
176571	0.333333
176809	0.111111
176812	0.111111
176841	0.111111
177051	0.111111
177093	1
177589	0.111111
178091	1
178151	1
178215	1
178221	1
178222	1
178280	1
178301	1
178307	1
178416	1
178588	0.111111
178633	1
178673	1
179145	1
179205	0.333333
179446	0.666667
179557	1
180005	1
180548	0.666667
180792	0.111111
180870	1
180895	1
180935	1
181002	1
181003	1
181151	1
181326	1
181692	1
181696	1
181848	1
181849	1
182356	1
182487	0.272727
182599	0.333333
183051	1
183403	0
183695	1
184557	1
186315	1
190058	1
195942	0.333333
224986	0.111111
225715	1
227477	0.333333
227604	1
227613	1
227614	1
227736	1
227833	1
227931	1
228002	1
228107	1
228187	1
228415	1
228523	1
228536	1
228541	1
228554	1
228569	1
228572	1
228608	1
228641	1
228745	1
228803	1
228808	1
228864	1
228898	1
228906	1
228924	1
228933	1
228980	1
229106	1
229172	1
229178	1
229182	1
229277	1
229278	1
229390	0.666667
229417	1
229423	1
229448	1
229479	1
229521	1
229587	1
229607	1
229686	1
229694	1
229698	1
229936	1
230069	0.666667
230243	1
230251	1
230259	1
230458	1
230535	1
230776	0.5
230778	0.5
230783	0.5
231164	0.111111
231172	0.333333
231180	0.666667
231181	0.666667
231270	1
231316	1
231355	1
231364	1
231512	1
231521	0.666667
231529	1
231588	1
231624	1
231940	0.111111
231948	0.111111
231949	0.333333
232260	0.333333
232292	0.333333
232301	0.333333
232405	1
232413	1
233313	1
233713	1
233730	1
233784	1
233848	1
233866	1
234440	1
234507	0.111111
234524	0.333333
234658	1
234757	0.333333
235109	0.333333
235687	0.111111
235701	1
235704	0.333333
235710	0.333333
235742	0.111111
235750	0.111111
235755	0.111111
235853	0.333333
236168	1
236214	1
236379	1
236399	1
236419	1
236435	1
236821	1
236939	1
237168	1
237258	1
237329	1
237335	1
237431	1
237561	1
237663	1
237667	1
237704	1
237717	1
237737	1
238016	1
238024	1
238053	1
238082	1
238087	1
238135	1
238143	1
238190	1
238222	1
238239	1
238275	1
238296	1
238297	1
238302	1
238303	1
238311	1
238312	1
238327	1
238333	1
238356	1
238403	1
238404	1
238405	1
238423	1
238436	1
238449	1
238459	1
238670	1
239305	0.111111
239356	0.666667
239440	0.111111
239735	1
240215	1
240505	0.333333
240740	1
240897	1
240967	1
241170	1
241333	1
241548	0.111111
241639	0.111111
242318	0.333333
242357	1
242388	1
242389	1
242451	1
242458	1
242488	1
242678	1
242686	0.333333
242814	1
242815	1
242903	1
242973	1
242988	1
243003	1
243370	0.111111
243626	1
243669	1
243691	1
243697	1
243719	1
243747	1
243752	0.111111
243781	1
243785	1
243787	1
243990	1
244393	1
244549	0.111111
244595	0.111111
244599	1
244741	1
244744	1
244837	1
245255	1
245404	0.111111
245483	1
245485	0.333333
245486	0.333333
245490	0.333333
245492	0.333333
245496	0.333333
245497	0.333333
245501	0.333333
245590	1
245859	1
246396	1
246428	1
246448	1
246523	1
246954	1
247146	1
247282	1
247344	1
248020	1
248043	1
248106	1
248553	1
248560	1
248660	1
248661	1
248992	1
249073	1
249139	1
249181	1
249409	1
249503	1
249544	1
249854	1
249872	1
249873	1
249968	1
250045	1
250279	1
250340	1
250397	1
250444	1
250821	1
252542	1
260598	1
260777	1
261416	1
261417	1
261431	1
261435	1
261450	1
261478	1
261489	1
261515	1
261528	1
261620	1
262984	1
263773	0.111111
264248	1
264502	0.111111
264562	0.111111
264829	1
264853	1
264916	0.111111
264998	0.111111
265108	1
265494	1
265604	1
265710	1
265910	0.111111
265919	1
265922	1
266050	1
266058	1
266070	1
266085	1
266215	1
266345	1
266430	1
266456	1
266493	1
266509	1
266514	1
266516	1
266586	1
266609	1
266660	1
266727	1
266737	1
266802	1
267084	1
267085	1
267235	1
267314	1
267606	1
267684	1
267710	1
267723	1
267870	1
268082	1
268123	1
268206	1
268436	1
268630	0.333333
268717	1
268745	1
268796	1
268962	0.111111
269113	1
269136	1
269163	1
269164	1
269234	1
269250	1
269550	1
269598	1
270009	1
270059	1
270281	0.333333
270378	1
270666	0.111111
271713	1
271962	1
273075	1
273686	1
273840	1
274406	1
274542	1
275992	0.111111
277802	1
277807	1
277808	1
277812	1
277816	1
389949	0.333333
444982	0.111111
571171	0.333333
571173	0.333333
571196	0.333333
575135	0.333333
576395	1
576781	1
577465	1
578123	1
578254	1
578359	1
578520	1
578790	1
579001	1
579341	1
579594	1
580009	1
580079	1
580336	1
580465	1
580532	1
581545	1
582247	1
582295	1
582568	1
582709	1
582990	1
582996	1
583040	1
583441	1
583631	1
583742	1
584108	1
584119	1
584430	1
584675	1
585301	1
585890	1
585939	1
586357	1
586389	1
586404	1
586435	1
586449	1
586455	1
587861	1
588210	1
588227	1
588460	1
588540	1
588582	1
588584	1
588590	1
588593	1
588826	1
589130	1
589447	1
589707	1
589945	1
590363	1
590440	1
590599	1
590679	1
590680	1
590849	1
590915	1
591513	1
592084	1
592657	1
592767	1
592899	1
593174	1
593293	1
593377	1
593574	1
593970	1
594086	1
594092	1
594096	1
594483	1
594503	0.333333
594609	1
595077	1
595114	1
595849	1
595914	1
596096	1
596117	1
596381	1
596535	1
596537	1
596763	1
596780	1
596957	1
597045	1
597049	1
597746	1
598155	1
598519	1
598580	1
598658	1
599021	1
599656	1
599693	1
599883	1
599899	1
600103	1
600177	1
600868	1
601019	1
601286	1
601503	1
601662	0.818182
601679	0.272727
601853	1
601982	0.0909091
602018	1
602171	1
602512	0.333333
602584	1
602800	1
603007	1
603090	1
603419	0.333333
603537	1
604747	1
605674	1
606217	1
606339	0.333333
606341	1
606610	1
606917	0.333333
607124	1
607354	1
608257	1
608453	0.333333
608650	1
609192	1
610473	1
610815	1
610945	1
611530	1
611557	0.333333
611596	1
612028	0.333333
612559	1
612563	1
612611	1
613313	0.333333
613631	1
613760	0.333333
613881	1
614280	1
614298	1
614436	1
615242	1
615657	1
615701	1
615818	1
616638	1
616964	1
616982	1
617041	1
617143	1
617758	1
617769	1
617777	1
618510	1
618884	1
619493	0
620120	1
620248	1
620430	0
620450	0
622404	1
623007	1
623020	1
624312	1
624821	1
625838	1
626730	1
626797	1
627226	1
627829	1
628204	1
628388	1
629227	1
629608	1
629864	1
630043	1
630082	1
630428	1
630619	1
631859	1
632053	1
632334	1
632513	1
632523	1
632794	1
632844	1
633006	1
634006	1
634245	1
634314	1
634326	1
634457	1
634496	1
634854	1
634862	1
634918	1
635102	1
635333	1
635575	1
635607	1
635741	1
635938	1
635939	1
635965	1
636195	1
636522	1
636525	1
636559	1
636569	1
636879	1
636888	1
636934	1
637591	1
637677	1
637960	1
638250	1
638389	1
638415	1
638476	1
638507	1
638718	1
639107	1
639132	1
639160	1
639297	1
639456	1
639553	1
639752	1
639834	0.333333
640080	1
640134	1
640328	1
640578	1
640696	1
640754	1
640981	1
641021	1
641029	1
641320	1
641401	1
641441	1
641472	1
641490	1
641630	1
641837	1
641841	1
642119	1
642127	1
642181	1
642415	1
642428	1
642631	1
642656	1
642660	1
642722	1
642985	1
643088	1
643208	1
643329	1
643412	1
643435	1
643754	1
643838	1
643892	1
643942	1
643957	1
644254	1
645471	1
645735	1
645959	1
646139	1
646180	1
646214	1
646270	1
646420	1
646742	1
647160	1
647235	1
647408	1
647569	1
647774	1
648684	1
648850	1
648862	1
648878	1
649800	1
649803	1
649809	1
649921	1
650523	1
650805	1
650982	1
651175	1
651536	1
651777	1
651907	1
652141	1
652172	1
652186	1
652188	1
652271	1
652331	1
652352	1
653648	1
653770	1
653979	1
654163	1
654357	1
654502	1
654675	1
654901	1
654987	1
655471	1
656069	1
656601	1
656718	1
656978	1
657199	1
657287	1
657353	1
657679	1
658094	1
658485	1
658507	1
658576	1
658577	1
659077	1
659459	1
659703	1
659987	1
660497	1
660592	1
660688	1
660839	1
660959	1
661413	1
661526	1
662066	1
664563	1
664740	1
666211	1
666359	1
667609	1
668262	1
669046	1
669219	1
669263	1
669795	1
670173	1
670327	1
671714	1
672042	1
672402	1
672501	1
673501	1
674200	1
674835	1
675486	1
675507	1
676326	1
676902	0.333333
677753	0.333333
678538	0.333333
678603	0.333333
678720	0.333333
678996	1
679496	0.333333
679610	0.333333
679625	0.333333
680047	1
681230	1
691449	1
692713	1
695300	1
695819	1
697342	1
699098	1
702571	1
708863	1
717433	1
718433	1
721611	1
723794	1
724198	1
728106	1
728144	1
728348	0.333333
728545	0.333333
824394	0.111111
829928	1
830001	1
830051	1
830155	1
830241	1
830307	1
830374	1
830410	1
830441	1
830454	1
830516	1
830528	1
830563	1
830660	1
830946	1
831276	1
831500	1
832502	1
832947	1
833416	1
833702	1
834830	1
834839	1
834970	1
835047	1
835068	1
835072	1
835073	0.111111
835254	0.111111
835298	0.111111
835327	0.111111
835434	0.111111
835436	0.111111
835613	0.111111
835690	1
835730	1
835753	0.111111
835808	0.111111
835834	0.111111
835857	0.111111
835982	0.111111
836005	0.111111
836072	1
836090	1
836311	0.111111
836316	1
836318	1
836319	1
836323	0.111111
836324	0.111111
836984	0.111111
837676	0.111111
837727	0.333333
837756	0.111111
838051	0.111111
838158	0.333333
838174	0.333333
838193	0.111111
838293	0.111111
838295	0.111111
838321	0.111111
838359	0.111111
838363	0.333333
838413	0.111111
838430	0.111111
838451	0.111111
838452	0.111111
838568	0.111111
838792	0.111111
839035	0.111111
839344	0.333333
839349	0.333333
839521	0.333333
839539	0.333333
839559	0.333333
839712	1
839770	1
840171	0.111111
840277	0.111111
840346	0.111111
840355	1
840430	1
840442	1
840443	0.111111
840594	1
840780	0.111111
841692	0.111111
841812	0.111111
842346	0.111111
842554	0.111111
842999	0.111111
843047	0.111111
843092	0.111111
843349	0.757576
843489	0.333333
843657	0.333333
844024	0.666667
844106	0.666667
844128	0.0909091
844160	0.0909091
844173	0.666667
844184	0.0909091
844185	0.0909091
844388	0.0909091
844449	0.666667
844473	0.0909091
844536	0.666667
844547	0.666667
845212	0.0909091
845214	0.0909091
845263	0.0909091
845277	0.0909091
845472	0.666667
845528	0.0909091
845544	0.666667
845550	0.666667
845900	0.666667
845967	0.666667
846238	0.0909091
846384	0.0909091
846426	0.0909091
846428	0.0909091
846622	0.0909091
846719	1
846731	1
846749	1
846871	0.0909091
846896	1
846951	1
846985	1
847132	0.333333
847154	0.5
847200	0.333333
847290	0.333333
847295	0.333333
847382	0.333333
847504	0.333333
847526	0.333333
847702	0.5
847715	0.5
847734	0.333333
847755	0.333333
847892	0.5
847991	0.5
848023	0.5
848052	0.5
848070	0.333333
848111	0.5
848164	0.333333
848250	0.5
848252	0.333333
848281	0.5
848291	0.5
848328	0.5
848347	0.333333
848448	0.5
848476	0.5
848609	0.333333
848697	0.333333
848726	0.333333
848743	0.333333
848779	0.333333
848780	0.333333
848844	0.333333
848845	0.333333
848850	0.333333
849805	0.333333
849862	0.333333
850059	0.333333
850060	0.333333
850516	0.333333
850549	0.333333
850553	0.333333
850648	0.333333
850663	0.333333
850773	0.333333
851249	0.333333
851251	0.333333
851317	0.333333
851396	0.333333
851433	0.333333
851592	0.333333
851731	0.333333
851764	0.333333
851841	0.333333
851984	0.333333
852008	0.333333
852088	0.333333
852101	0.333333
852120	0.333333
852150	0.333333
852235	0.333333
852245	0.333333
852246	0.333333
852278	0.333333
852306	0.333333
852307	0.333333
852715	0.333333
853479	0.333333
854039	0.333333
854928	0.333333
855372	0.333333
857111	0.333333
857179	0.333333
857265	0.333333
857350	0.333333
857444	0.333333
857816	1
858069	0.333333
858272	1
858808	0.333333
858883	0.333333
858931	0.333333
859012	0.333333
859026	1
859105	0.333333
859404	0.333333
859406	0.333333
859417	0.333333
859423	0.333333
859470	0.333333
859573	0.333333
859874	1
859909	0.333333
859967	0.333333
860351	1
860541	0.333333
860650	0.333333
860794	1
860830	1
861665	0.333333
862910	0.333333
862954	0.333333
863266	1
863476	0.333333
863566	1
863619	0.5
863676	0.333333
863971	1
864333	0.333333
864562	0.333333
865165	0.333333
865741	0.333333
865825	0.333333
866198	1
866390	0.333333
866412	0.333333
866503	1
866847	0.333333
866952	1
867331	1
867484	0.333333
867542	0.333333
867705	0.333333
867712	1
867917	0.333333
868019	0.333333
868045	0.333333
868047	0.333333
868232	0.333333
868254	0.333333
868314	0.333333
868539	0.333333
868548	0.333333
868574	0.333333
868592	0.333333
868623	0.333333
868660	0.333333
868744	0.333333
868775	0.333333
868819	0.333333
868988	0.333333
869025	0.333333
869074	0.333333
869103	0.333333
869114	0.333333
869167	0.333333
869202	1
869211	0.333333
869252	0.333333
869259	0.333333
869317	0.333333
869454	0.333333
869538	0.333333
869637	0.333333
869764	0.333333
869825	0.333333
869854	0.333333
869913	0.333333
869928	0.333333
869929	0.333333
869955	0.333333
870094	0.333333
870181	0.333333
870191	0.333333
870194	0.333333
870236	0.333333
870275	0.333333
870295	0.333333
870301	0.333333
870362	0.333333
870415	0.333333
870492	0.333333
870512	1
870686	0.333333
870693	0.333333
870720	0.333333
870750	0.333333
870799	0.333333
870830	0.333333
870847	0.333333
870854	0.333333
870894	0.333333
870954	0.333333
870975	0.333333
871034	0.333333
871050	0.333333
871074	0.333333
871121	0.333333
871122	0.333333
871129	0.333333
871209	0.333333
871228	0.333333
871279	0.333333
871308	0.333333
871447	0.333333
871452	0.333333
871459	0.333333
871475	0.333333
871548	0.333333
871642	0.333333
871651	0.333333
871703	0.333333
871725	1
871754	0.333333
871764	0.333333
871768	0.333333
871843	0.333333
871844	0.333333
871877	0.333333
871931	0.333333
871978	0.333333
872019	1
872088	0.333333
872151	0.333333
872152	0.333333
872281	0.0909091
872403	0.333333
872478	1
872536	0.333333
872816	0.333333
873003	1
873056	1
873247	1
873323	0.333333
873423	0.333333
873569	0.333333
873622	0.333333
873913	0.333333
873928	0.333333
873953	0.333333
874244	1
874359	0.333333
874365	0.333333
874390	0.333333
874569	0.333333
874800	1
874905	0.333333
875454	0.333333
875480	0.333333
875520	0.333333
875593	0.333333
875615	0.333333
875638	0.333333
875639	0.333333
875675	0.333333
875701	0.333333
875709	0.333333
875734	0.333333
875798	0.333333
875799	0.333333
875845	0.333333
875849	0.333333
875850	1
875857	0.333333
875873	0.333333
875933	1
876080	1
876089	1
876157	1
876229	1
876359	1
876432	1
876651	1
876724	1
876958	1
877142	1
877394	1
877865	0.333333
877919	0.333333
877924	0.333333
878419	1
878436	1
879069	0.333333
879353	1
879354	1
879383	1
879456	0.333333
879466	1
879529	0.333333
879580	1
879719	0.333333
879748	0.333333
879825	0.333333
879954	0.333333
880093	0.333333
880558	1
880567	1
880598	1
880672	1
880728	1
880786	1
880943	0.333333
881162	0.333333
881342	1
881408	1
881790	1
881795	1
881862	1
881896	1
882009	0.333333
882048	1
882062	1
882063	1
882134	1
882190	0.333333
882271	1
882405	1
882433	0.333333
882447	1
882449	1
882509	1
882583	1
882606	1
882652	1
883068	0.333333
883256	0.333333
883260	0.333333
883427	0.333333
883847	0.333333
883874	0.333333
883904	0.333333
883910	0.333333
884042	0.333333
884046	0.333333
884130	0.333333
884167	0.333333
884204	0.333333
884216	0.333333
884264	0.333333
884305	0.333333
884313	0.333333
884333	0.333333
884334	0.333333
884344	0.333333
884387	1
884741	1
884825	1
884873	1
884940	1
885030	1
885323	1
885423	0.333333
885440	0.333333
885480	1
885500	0.333333
885528	1
885613	1
885638	1
885793	1
886007	1
886012	1
886072	1
886354	1
886471	1
886496	1
886601	1
886653	0.333333
886736	1
886741	1
886774	1
886784	1
886805	1
886849	1
886877	1
886936	1
887041	1
887165	1
887406	1
887565	1
887635	1
887824	1
888013	1
888015	1
888107	1
888515	1
888535	1
888536	0.333333
888828	1
888904	1
888958	1
888973	1
888983	1
889170	1
889174	1
889669	1
889764	1
889990	1
890113	1
890470	0.333333
890611	1
890969	0.333333
891014	0.333333
891017	0.333333
891018	0.333333
891020	0.333333
891054	0.333333
891110	0.333333
891117	0.333333
891177	0.333333
891795	1
891796	1
892114	0.333333
892257	0.333333
892311	1
892695	0.333333
892909	0.111111
893006	0.111111
893079	1
893157	0.333333
893294	0.111111
893333	0.111111
893342	1
893347	0.111111
893352	0.111111
893363	0.111111
893378	0.111111
893918	1
894354	0.333333
895183	0.333333
895242	0.333333
896056	0.272727
896482	0.333333
896510	0.333333
896532	0.333333
896554	0.333333
896615	0.333333
896765	0.333333
896897	0.333333
897030	0.333333
897090	0.333333
897105	0.333333
897116	0.333333
897137	0.333333
897170	0.333333
897191	0.333333
897205	0.333333
897354	0.333333
897527	0.333333
897610	0.111111
897755	0.333333
897762	0.333333
897765	0.333333
897768	0.333333
897776	0.333333
897911	0.333333
897923	1
897938	0.333333
897946	0.333333
897956	0.333333
897976	0.333333
897984	0.333333
898197	0.333333
898443	0.333333
898503	0.333333
898530	0.333333
898770	0.333333
898771	0.333333
898959	0.333333
898961	0.333333
899055	0.333333
899221	0.333333
899274	0.333333
899333	0.333333
899364	0.333333
899501	0.333333
899571	0.333333
899695	0.333333
899791	0.333333
900847	1
901318	1
901420	1
901492	1
902210	1
902316	1
902615	1
903663	1
903736	1
904518	1
905457	1
905600	0.333333
905623	1
905660	1
906123	0.333333
906137	0.111111
906466	1
906535	1
906545	0.111111
906561	0.111111
906804	0.111111
906960	1
907677	1
908041	0.111111
908055	0.111111
908864	0.111111
909004	0.111111
909035	0.111111
909200	0.111111
909251	0.111111
909258	0.111111
909483	1
909524	1
909606	1
909634	0.111111
909642	1
909715	1
909759	0.111111
909828	1
909894	1
909960	1
910021	1
910057	1
910099	1
910176	1
910342	1
910347	1
911421	1
911556	1
911616	1
911960	1
912646	1
913075	1
913164	1
913168	0.111111
913312	1
913529	0.111111
913827	0.111111
914607	1
914783	0
914784	0
914792	0
914929	0.111111
914954	0.111111
914992	0.111111
914993	0.111111
915083	0.111111
915286	0.111111
915557	1
915776	1
916093	0.111111
916246	0.111111
916320	1
916342	1
916391	1
916394	0.111111
916866	0.111111
917123	0.111111
917130	0.111111
917220	0.111111
917224	0.111111
917241	0.111111
917282	0.111111
917301	0.111111
917467	0.111111
917474	1
917615	1
917677	1
918071	1
918080	1
918097	1
918109	0.111111
918301	0.111111
918352	0.111111
918434	1
918803	0.111111
918835	0.111111
919156	0.111111
919184	1
919263	0.111111
919334	1
919485	1
919717	1
920034	0.111111
920110	0.111111
920266	1
920356	1
920459	1
920463	1
920534	1
920583	0.111111
920647	1
920859	0.111111
920910	1
920984	0.111111
921848	0.111111
921971	0.111111
921999	0.111111
922110	0.111111
922261	0.111111
922368	1
922413	0.111111
922553	0.111111
922562	0.111111
922588	0.111111
922808	0.111111
922813	0.111111
922942	0.111111
923744	0.111111
923768	0.111111
923802	0.111111
923962	0.111111
924268	0.111111
924758	1
924894	0.111111
925301	0.111111
925381	0.111111
925411	0.111111
925433	0.111111
925804	0.111111
925973	0.111111
926131	0.111111
926133	0.111111
926438	0.111111
926448	0.111111
926657	0.333333
926690	0.111111
926694	0.111111
926789	0.111111
926810	0.111111
926837	0.111111
926853	0.111111
926879	0.111111
926881	0.111111
926882	0.111111
926885	0.111111
926887	0.111111
926889	0.111111
926891	0.111111
926894	0.111111
926898	0.111111
926979	0
926997	0
927022	0
927168	1
927171	1
927173	1
927208	1
927238	0.111111
927239	0.111111
927268	0.111111
927381	0.111111
927496	0.111111
927699	0.111111
927980	1
928016	0.111111
928096	1
928142	0.111111
928179	0.111111
928181	0.111111
928196	1
928287	1
928294	0.111111
928396	0.111111
928471	1
928665	0.111111
929183	1
929385	0.111111
929396	1
929407	1
929413	1
929417	0.333333
929901	0.030303
929940	0.111111
930032	0.333333
930051	0.111111
930098	0
930217	0.111111
930226	0.111111
930365	0.333333
930618	0.333333
930720	0.333333
930803	0.030303
930813	0.030303
931244	0.111111
931429	0
932293	0.030303
932459	0.030303
932517	0.030303
932518	0.030303
933013	0.333333
933055	0.333333
933063	0.333333
933088	0.333333
933474	0.030303
933498	0.030303
933627	0.030303
933636	0.030303
933656	0.030303
933725	0.030303
933834	0.333333
933854	0.333333
933858	0.333333
933925	0.030303
933926	0.030303
933931	0.030303
934105	0.333333
934107	0.333333
934157	0.333333
934200	0.333333
934316	0.333333
934446	0.333333
934468	0.111111
934482	0.333333
934843	0.333333
935713	0.333333
935762	0.030303
935763	0.333333
935769	0.333333
935770	0.333333
935820	0.333333
935850	0.333333
935889	0.333333
935906	0.333333
935912	0.333333
935965	0.333333
936027	0.757576
936216	0.333333
936353	0.333333
936381	0.333333
936497	0.333333
936637	0.333333
936764	0.333333
936844	0.333333
936849	0.333333
936878	0.333333
937002	0.333333
937105	0.333333
937193	0.333333
937628	0.333333
937744	0.333333
937765	0.333333
938004	0.333333
938108	0.333333
938118	0.333333
938368	0.333333
938850	0.333333
938871	0.333333
938875	0.333333
938913	0.333333
938924	0.333333
939156	0.333333
939236	0.333333
939241	0.333333
939245	0.333333
939273	0.333333
939276	0.333333
939350	0.333333
939370	0.333333
939411	0.333333
939427	0.333333
939611	0.333333
939685	0.333333
939854	0.333333
939856	0.333333
939859	0.333333
939863	0.333333
939865	0.333333
939897	0.333333
[truncated: 140,047 more rows]
