# Supplementary material for: Meta-analyses of genome wide association studies in lines of laying hens divergently selected for feather pecking using imputed sequence level genotypes
Source: BMC Genet. 2020 Oct 1;21:114. doi: 10.1186/s12863-020-00920-9 (PMC7528462; doi:10.1186/s12863-020-00920-9)
Supplement: Supplementary file 2 — Additional file 2. Variants (−log10(p) > 5) from all GWAS and meta-analysis performed with the traits FPD and pEFP. [file 12863_2020_920_MOESM2_ESM.xlsx]

## Sheet: FPD meta-analysis
Variants (-log10(p) > 5) the GWAS meta-analysis performed with the trait FPD
Chr	bp	SNP	A1	A2	Freq1	FreqSE	Weight	Zscore	p	Direction
7	11147641	rs734668878	t	c	0.0129	0	37.917	5.726	3.546e-11	+?
7	33398007	rs13600324	t	c	0.9859	0	-36.8963	5.7876	1.828e-10	-?
7	33397356	rs315633354	t	c	0.0135	0	37.2315	5.9452	3.791e-10	+?
2	35421866	rs794115893	ccttt	c	0.9494	0	-11.9493	1.941	7.451e-10	?-
2	35420998	2_35420998	t	tagg	0.0506	0	11.9493	1.941	7.451e-10	?+
2	35422624	rs732446499	a	t	0.9494	0	-11.9493	1.941	7.451e-10	?-
2	35422366	2_35422366	g	gattcttgctcaga	0.0506	0	11.9493	1.941	7.451e-10	?+
2	35417854	rs733161790	a	g	0.0506	0	11.9493	1.941	7.451e-10	?+
7	32004828	rs317095182	a	t	0.0141	0	35.909	5.8509	8.392e-10	+?
13	3974978	rs312579842	t	c	0.0202	0	27.4274	4.5237	1.336e-09	+?
7	32009461	rs737373523	t	c	0.9853	0	-34.3066	5.7514	2.448e-09	-?
7	32001224	7_32001224	t	tctgtcaga	0.0147	0	34.3066	5.7514	2.448e-09	+?
2	136907571	2_136907571	t	tga	0.1144	0	12.7753	2.1425	2.48e-09	+?
4	31165304	rs732945108	t	c	0.0104	0	36.4952	6.2204	4.438e-09	+?
7	33397298	rs16611918	t	c	0.9841	0	-31.6029	5.3912	4.575e-09	-?
7	32005021	rs736877681	t	g	0.9847	0	-32.7823	5.669	7.351e-09	-?
7	33329884	7_33329884	ccct	c	0.0147	0	32.7126	5.6694	7.926e-09	+?
2	46753434	rs737249897	a	g	0.9896	0	-35.6652	6.1932	8.471e-09	-?
7	33329917	rs314775143	a	g	0.0147	0	32.5479	5.6746	9.711e-09	+?
7	33330149	rs316075799	t	c	0.9847	0	-31.7236	5.5425	1.042e-08	-?
2	35410104	rs317047338	t	c	0.0468	0.0112	10.4824	1.8367	1.148e-08	-+
7	31987873	rs317100154	t	c	0.9847	0	-32.2178	5.6559	1.224e-08	-?
7	31989135	rs738960353	t	c	0.9847	0	-32.2178	5.6559	1.224e-08	-?
7	31993426	rs738502770	t	c	0.0153	0	32.2178	5.6559	1.224e-08	+?
3	36730070	rs733761255	t	ttaag	0.0257	0	22.9135	4.0332	1.338e-08	+?
3	104391861	rs740633021	t	c	0.9798	0	-25.5461	4.5037	1.41e-08	-?
11	13577661	11_13577661	t	ta	0.0268	0	44.9247	7.9958	1.926e-08	+?
7	11142879	rs314341854	t	c	0.0104	0	35.095	6.2697	2.174e-08	+?
2	46597714	rs431857781	t	c	0.9127	0.0231	-8.2726	1.4817	2.36e-08	--
2	35408645	rs312634120	a	g	0.9532	0.0113	-10.2629	1.8383	2.366e-08	+-
2	35414747	rs737047677	a	c	0.9532	0.0112	-10.2659	1.8399	2.411e-08	+-
2	46573309	rs15980314	t	c	0.6662	0.3746	-7.3225	1.319	2.834e-08	--
8	23949316	rs317961030	a	g	0.9572	0	-17.595	3.1696	2.838e-08	-?
2	35408879	rs316244413	c	g	0.0471	0.0112	10.2697	1.8509	2.881e-08	-+
2	35407731	rs735053473	a	g	0.0467	0.0113	10.1808	1.835	2.888e-08	-+
7	32000481	rs739137406	*	t	0.984	0	-30.8826	5.5799	3.12e-08	-?
7	31989103	rs741602722	a	g	0.0159	0	30.8245	5.5796	3.305e-08	+?
7	32000052	rs16610174	a	t	0.0159	0	30.8245	5.5796	3.305e-08	+?
7	31999527	rs734574103	t	c	0.0159	0	30.8245	5.5796	3.305e-08	+?
7	31993608	rs731764919	a	g	0.9841	0	-30.8245	5.5796	3.305e-08	-?
7	32000232	rs315453739	t	g	0.0159	0	30.8245	5.5796	3.305e-08	+?
7	31994118	rs736228681	c	g	0.9841	0	-30.8245	5.5796	3.305e-08	-?
7	32011935	rs313292382	t	c	0.0159	0	30.8245	5.5796	3.305e-08	+?
7	32000159	rs316682011	a	t	0.0159	0	30.8245	5.5796	3.305e-08	+?
7	33331494	rs314720461	t	c	0.9847	0	-30.4465	5.5307	3.692e-08	-?
2	35413953	rs739336788	a	g	0.953	0.0112	-10.165	1.8468	3.711e-08	+-
7	11137142	rs14606888	ca	c	0.9859	0	-29.6498	5.3886	3.747e-08	-?
7	33328751	rs14628612	a	g	0.0153	0	30.4635	5.5385	3.792e-08	+?
2	46577609	rs431886828	a	t	0.3231	0.3703	7.3229	1.332	3.85e-08	++
8	23514942	rs735542925	a	g	0.0171	0	28.3623	5.1596	3.864e-08	+?
2	27479668	rs316980283	a	c	0.9373	0.0046	-8.6173	1.5694	3.999e-08	--
7	32011616	rs739749273	g	ga	0.0147	0	31.5032	5.75	4.283e-08	+?
2	35411673	rs312286279	t	g	0.0469	0.0112	10.079	1.8404	4.337e-08	-+
2	27479507	rs312536646	t	c	0.9373	0.0046	-8.5829	1.5679	4.393e-08	--
7	31999425	7_31999425	t	taac	0.9865	0	-32.3237	5.9098	4.514e-08	-?
2	35415629	rs734459624	a	t	0.9532	0.0113	-10.066	1.8415	4.599e-08	+-
7	32012314	rs314568507	a	g	0.9847	0	-30.8727	5.6514	4.687e-08	-?
2	27478132	rs318221664	a	g	0.0642	0.0069	8.5151	1.5601	4.819e-08	++
14	11145775	rs80715485	c	g	0.9896	0	-34.1047	6.25	4.85e-08	-?
2	35407747	rs740747626	a	c	0.9531	0.0112	-10.0629	1.8442	4.855e-08	+-
2	35409044	2_35409044	a	at	0.9531	0.0112	-10.0549	1.8436	4.923e-08	+-
2	35410281	rs313081779	a	t	0.0469	0.0113	10.0422	1.8425	5.026e-08	-+
2	35408355	2_35408355	g	ga	0.9529	0.0111	-10.0853	1.8526	5.214e-08	+-
2	27479267	rs314240990	a	t	0.9369	0.0051	-8.5182	1.565	5.244e-08	--
2	35408050	rs14164189	t	c	0.0468	0.0112	10.0142	1.8401	5.264e-08	-+
2	27477883	rs313754553	t	g	0.9356	0.0071	-8.4784	1.5605	5.534e-08	--
2	27455779	rs740529937	c	g	0.9355	0.0074	-8.4818	1.5624	5.676e-08	--
2	35407815	rs315724460	t	c	0.0468	0.0113	9.9919	1.8418	5.796e-08	-+
7	32012631	rs315847445	t	g	0.9853	0	-31.096	5.7322	5.802e-08	-?
2	27474512	rs312768158	a	t	0.0648	0.0077	8.4436	1.5584	6.025e-08	++
2	35410119	rs315820717	a	g	0.9532	0.0112	-9.946	1.8371	6.16e-08	+-
2	35410964	rs317672522	t	c	0.0468	0.0112	9.9358	1.837	6.352e-08	-+
2	35330004	rs730963066	t	c	0.0425	0.0039	9.6077	1.7773	6.451e-08	-+
1	191696791	1_191696791	t	ta	0.0226	0	23.4013	4.3299	6.496e-08	+?
2	35407957	rs14164188	t	g	0.9535	0.0112	-9.8297	1.823	6.968e-08	+-
2	35329026	2_35329026	a	at	0.0433	0.0022	9.4976	1.7642	7.309e-08	-+
2	46602574	rs431833616	c	g	0.0875	0.023	7.9641	1.4839	7.997e-08	++
2	35410342	rs14164190	t	g	0.9533	0.0112	-9.8263	1.8322	8.178e-08	+-
2	27476151	2_27476151	t	tagttgaatga	0.9358	0.0069	-8.3525	1.5588	8.403e-08	--
7	32012490	rs731968487	t	c	0.0165	0	29.1939	5.4498	8.466e-08	+?
2	46571472	rs431833525	c	g	0.6584	0.3763	-7.0016	1.3085	8.752e-08	--
2	27455362	rs15929227	c	g	0.0644	0.0071	8.3462	1.562	9.125e-08	++
2	27479067	rs738562346	*	c	0.0644	0.0071	8.3186	1.5598	9.661e-08	++
2	35407375	rs740213740	a	t	0.0468	0.0083	9.3947	1.7617	9.671e-08	-+
2	27458314	rs738173416	t	c	0.0646	0.0074	8.2804	1.5607	1.124e-07	++
2	27457956	rs741735038	t	c	0.0646	0.0074	8.2804	1.5607	1.124e-07	++
2	35328939	rs318210765	t	c	0.9572	0.0032	-9.3851	1.771	1.161e-07	+-
2	27477900	rs741446398	a	g	0.9356	0.0071	-8.2526	1.5575	1.167e-07	--
2	46575428	rs14177350	t	c	0.3315	0.3731	6.9965	1.3213	1.188e-07	++
2	27479088	2_27479088	*	aac	0.0638	0.0063	8.2506	1.5603	1.237e-07	++
2	46595948	rs431884701	a	g	0.1513	0.217	8.0012	1.5141	1.261e-07	++
2	27479043	2_27479043	a	acccggcttgtctcaatggacattcacataaatagaaaaaaaaaaaacaaaaaacaattaacataaatgaaaacaaacaaaaaaaaacaacaaacaagtgcaatgaaaaaaaaacacctacaataaaaatgaagtcttaatactc	0.064	0.0066	8.2429	1.5603	1.271e-07	++
2	27460708	rs736404545	a	c	0.0646	0.0074	8.2215	1.5569	1.287e-07	++
2	35405498	rs731490321	a	t	0.0464	0.0094	9.3613	1.7751	1.337e-07	-+
7	33397335	rs313432740	a	g	0.9816	0	-26.285	4.9859	1.35e-07	-?
4	50040813	rs732635903	c	g	0.1267	0	11.2769	2.1402	1.371e-07	+?
6	20514914	rs14581294	a	t	0.0184	0	24.7525	4.6981	1.375e-07	+?
2	27455822	rs741783387	a	g	0.9348	0.0083	-8.1928	1.5563	1.406e-07	--
5	16807880	rs735427465	a	c	0.2161	0.0796	5.5574	1.0566	1.441e-07	++
2	35335976	rs316299033	t	c	0.0475	0.0063	9.1193	1.7371	1.523e-07	-+
2	35333213	rs15083827	t	g	0.9524	0.0061	-9.0878	1.7355	1.638e-07	+-
5	1809649	rs312396508	*	a	0.9868	0	-60.0953	11.5125	1.789e-07	-?
28	3097807	28_3097807	t	ta	0.9804	0	-23.766	4.5597	1.866e-07	-?
2	35420287	2_35420287	cattctatg	c	0.0463	0.0106	9.3667	1.7976	1.881e-07	-+
2	27469785	rs14155881	t	c	0.9328	0.0109	-8.0196	1.5413	1.959e-07	--
2	27465950	rs15929248	t	c	0.0672	0.0109	8.0196	1.5413	1.959e-07	++
2	27466882	rs15929261	t	ta	0.9328	0.0109	-8.0196	1.5413	1.959e-07	--
2	27469584	2_27469584	t	taaag	0.0672	0.0109	8.0196	1.5413	1.959e-07	++
2	27469827	rs14155882	a	t	0.9328	0.0109	-8.0196	1.5413	1.959e-07	--
2	27465971	rs15929249	c	g	0.0672	0.0109	8.0196	1.5413	1.959e-07	++
2	27467187	rs15929267	t	g	0.0672	0.0109	8.0196	1.5413	1.959e-07	++
2	27466051	rs314500242	t	c	0.9328	0.0109	-8.0196	1.5413	1.959e-07	--
2	26893227	rs15077123	a	g	0.0672	0.0109	8.0196	1.5413	1.959e-07	++
2	27468859	rs738101408	a	g	0.9328	0.0109	-8.0196	1.5413	1.959e-07	--
2	27470370	rs316268000	t	c	0.9328	0.0109	-8.0196	1.5413	1.959e-07	--
2	27469061	rs315609983	a	c	0.0672	0.0109	8.0196	1.5413	1.959e-07	++
2	27469003	rs731179955	t	c	0.9328	0.0109	-8.0196	1.5413	1.959e-07	--
2	27466256	rs737047160	c	g	0.9328	0.0109	-8.0196	1.5413	1.959e-07	--
2	27466010	2_27466010	cag	c	0.0672	0.0109	8.0196	1.5413	1.959e-07	++
2	27466880	rs15929260	g	gc	0.9328	0.0109	-8.0196	1.5413	1.959e-07	--
2	27467082	rs15929266	t	c	0.0672	0.0109	8.0196	1.5413	1.959e-07	++
2	27479102	2_27479102	*	a	0.0644	0.0071	8.1077	1.5583	1.962e-07	++
2	35404305	2_35404305	gaa	gaaaa	0.9535	0.0091	-9.2081	1.7701	1.972e-07	+-
2	35399363	2_35399363	a	at	0.9527	0.0067	-9.0617	1.7432	2.012e-07	+-
2	35407470	rs732476551	t	c	0.0466	0.0087	9.1832	1.7667	2.014e-07	-+
2	35403631	rs314314122	c	g	0.9534	0.0087	-9.1743	1.7659	2.045e-07	+-
2	35398536	rs317798626	t	c	0.0472	0.0069	9.055	1.7443	2.089e-07	-+
3	77398402	rs734336928	t	c	0.9792	0	-23.312	4.492	2.106e-07	-?
2	46577425	rs15095740	a	t	0.667	0.3736	-6.8395	1.3194	2.173e-07	--
2	35405786	2_35405786	g	gaa	0.9531	0.0079	-9.1007	1.758	2.257e-07	+-
1	155211674	1_155211674	cag	c	0.2638	0	8.8991	1.7194	2.269e-07	+?
2	46578367	2_46578367	a	atg	0.6781	0.3712	-6.9068	1.3347	2.283e-07	--
2	35399199	2_35399199	t	taa	0.0473	0.0067	9.0097	1.7414	2.292e-07	-+
2	27478531	2_27478531	ct	c	0.0636	0.006	8.0649	1.5617	2.416e-07	++
2	27461550	rs741597702	a	c	0.0655	0.0093	8.1452	1.5781	2.451e-07	++
2	35399257	rs741558679	c	g	0.9527	0.0067	-8.9874	1.7414	2.454e-07	+-
2	35406502	rs736863305	a	g	0.0466	0.0087	9.1047	1.7652	2.497e-07	-+
2	46591312	rs431868887	a	g	0.7999	0.2857	-7.5676	1.4681	2.539e-07	--
2	46590958	rs431860796	t	c	0.8414	0.2293	-7.7704	1.5074	2.541e-07	--
7	31999419	7_31999419	t	ta	0.0129	0	30.9576	6.0059	2.542e-07	+?
2	46590362	rs15095756	c	g	0.1477	0.2103	7.8158	1.5175	2.597e-07	++
2	35400729	2_35400729	t	tag	0.0465	0.0097	9.1896	1.7843	2.601e-07	-+
2	46574987	rs15980326	a	g	0.6579	0.3779	-6.7421	1.3094	2.617e-07	--
2	35404659	2_35404659	cag	c	0.0467	0.0085	9.0933	1.766	2.618e-07	-+
2	46593123	rs431842084	t	g	0.1748	0.2538	7.6752	1.4923	2.701e-07	++
2	27476999	rs317605315	c	g	0.0645	0.0072	7.9841	1.5535	2.757e-07	++
2	46578987	rs15095743	t	c	0.2131	0.2995	7.4761	1.4553	2.789e-07	++
2	35414232	rs312997807	*	t	0.9533	0.0085	-9.0421	1.761	2.827e-07	+-
2	35326124	2_35326124	a	att	0.9495	0.0002	-8.5412	1.6645	2.876e-07	+-
2	46577259	2_46577259	ct	c	0.3267	0.3727	6.8165	1.3286	2.887e-07	++
7	33588707	7_33588707	ctt	c	0.951	0	-15.6147	3.0442	2.908e-07	-?
2	46589074	rs431858685	t	c	0.8427	0.2271	-7.7376	1.5087	2.918e-07	--
2	35398115	rs734483178	a	g	0.0475	0.0063	8.9142	1.7382	2.92e-07	-+
2	46588989	rs738041362	a	g	0.8368	0.2367	-7.7052	1.5032	2.964e-07	--
8	19680065	rs315390187	a	t	0.0129	0	28.6777	5.5993	3.029e-07	+?
2	35404106	rs733342375	t	c	0.0466	0.0089	9.0486	1.7677	3.071e-07	-+
2	27463311	2_27463311	a	aacc	0.9333	0.0109	-8.0484	1.5729	3.108e-07	--
2	35407676	rs317583032	a	g	0.0466	0.0089	9.0447	1.7677	3.109e-07	-+
5	16739312	rs315330818	a	c	0.1966	0.049	5.2249	1.0225	3.218e-07	++
7	31999414	7_31999414	t	taa	0.0122	0	31.2441	6.1179	3.273e-07	+?
2	27469588	rs731810489	*	g	0.0708	0.0165	7.8946	1.5463	3.302e-07	++
2	35398964	rs739193029	t	g	0.0476	0.006	8.8629	1.7362	3.312e-07	-+
2	35405650	rs736022384	a	c	0.0466	0.0087	9.0053	1.7651	3.363e-07	-+
2	35407707	2_35407707	a	c	0.9536	0.0096	-9.0708	1.7784	3.389e-07	+-
2	46596193	rs431863308	t	c	0.1544	0.2224	7.7071	1.5113	3.402e-07	++
2	27473706	rs315752646	a	c	0.0644	0.0071	7.9514	1.5594	3.416e-07	++
2	35335525	rs15083831	t	c	0.9521	0.0054	-8.808	1.7291	3.509e-07	+-
7	33574085	rs313607123	a	g	0.9614	0	-17.9112	3.5163	3.509e-07	-?
2	46580014	rs431884438	t	c	0.1544	0.2223	7.6982	1.5113	3.51e-07	++
2	46569513	rs735600489	a	g	0.3365	0.3752	6.6934	1.3154	3.612e-07	++
5	16744233	rs317001957	a	g	0.7876	0.069	-5.2139	1.0254	3.682e-07	--
2	46569951	rs13673579	a	g	0.6736	0.3722	-6.7521	1.3285	3.723e-07	--
2	35403989	2_35403989	a	aac	0.0466	0.0087	8.9736	1.7656	3.727e-07	-+
5	29101322	rs737775140	c	g	0.9804	0	-23.4071	4.6069	3.757e-07	-?
2	27476059	rs316763008	t	c	0.0644	0.0071	7.9234	1.5605	3.823e-07	++
3	36730068	rs741719328	c	g	0.0288	0	19.2837	3.7996	3.871e-07	+?
2	46604982	rs431836411	c	g	0.9103	0.0207	-7.6726	1.512	3.888e-07	--
6	30479051	rs739662904	t	ttcc	0.9449	0	-15.6473	3.0852	3.944e-07	-?
2	35337183	rs737761352	a	g	0.0474	0.0063	8.7995	1.7352	3.952e-07	-+
2	35337255	rs315865474	a	t	0.9495	0.0002	-8.4807	1.6725	3.962e-07	+-
2	46593497	2_46593497	a	agag	0.8517	0.2115	-7.6913	1.5169	3.969e-07	--
4	50027189	4_50027189	a	g	0.0942	0	11.9853	2.3647	4.013e-07	+?
2	35407622	rs313433412	a	g	0.0466	0.0087	8.9373	1.7649	4.109e-07	-+
2	27466705	rs15929254	t	g	0.8962	0.048	-6.951	1.3733	4.157e-07	--
2	35401350	rs315242396	t	c	0.9533	0.0085	-8.9259	1.7636	4.167e-07	+-
7	33588720	rs794405143	a	g	0.0349	0	18.0686	3.5702	4.171e-07	+?
2	46568899	rs431882151	a	g	0.6791	0.3703	-6.7591	1.3356	4.173e-07	--
2	46592880	rs15980371	t	c	0.8372	0.2362	-7.603	1.5035	4.264e-07	--
2	46602245	rs734154412	a	t	0.9112	0.0218	-7.5904	1.5012	4.274e-07	--
2	35336890	rs15948710	a	g	0.0474	0.0065	8.8	1.7406	4.287e-07	-+
2	35333732	rs738692346	a	g	0.0474	0.0065	8.8	1.7406	4.287e-07	-+
3	43176329	rs313856175	t	c	0.4528	0.2191	5.1635	1.0214	4.302e-07	++
2	46601519	rs431861154	a	g	0.0885	0.0221	7.5713	1.4986	4.369e-07	++
2	35405742	rs739451028	a	g	0.9532	0.0083	-8.8976	1.7614	4.383e-07	+-
2	26892255	2_26892255	caaacaaaca	c	0.7746	0.1562	-6.4587	1.2796	4.474e-07	--
3	62908167	rs316877448	a	t	0.9859	0	-27.7286	5.494	4.486e-07	-?
5	16754282	rs314842035	c	g	0.3171	0.2029	5.2138	1.0335	4.539e-07	++
2	35401572	rs318149597	a	g	0.9534	0.0087	-8.8938	1.7653	4.701e-07	+-
2	46584613	rs431872532	t	c	0.8433	0.2262	-7.5915	1.5092	4.902e-07	--
2	35336908	rs15948712	t	g	0.0473	0.0067	8.7511	1.74	4.921e-07	-+
8	19678256	8_19678256	ca	caaa	0.9896	0	-31.3581	6.237	4.962e-07	-?
7	11145235	rs15842426	t	c	0.9859	0	-27.1287	5.3961	4.971e-07	-?
2	35407719	2_35407719	a	c	0.9535	0.0092	-8.9084	1.7737	5.098e-07	+-
2	35336483	rs731318620	a	c	0.9526	0.0065	-8.7259	1.7388	5.211e-07	+-
7	33399435	rs731383796	t	c	0.0196	0	24.14	4.8141	5.32e-07	+?
2	46576049	rs431888050	a	t	0.3222	0.3714	6.69	1.3344	5.347e-07	++
2	35400869	rs317284073	t	c	0.9533	0.0083	-8.8247	1.7608	5.393e-07	+-
2	35403649	rs739601848	a	t	0.0465	0.0089	8.8515	1.7662	5.395e-07	-+
2	35420194	rs737349788	t	g	0.9524	0.0059	-8.6634	1.7289	5.417e-07	+-
2	46580087	rs431849048	a	g	0.1479	0.2108	7.6018	1.5172	5.433e-07	++
2	46572193	rs431892844	a	g	0.3252	0.3718	6.6624	1.33	5.46e-07	++
4	29327731	rs16380555	t	c	0.9749	0	-20.6258	4.1191	5.519e-07	-?
2	35407711	2_35407711	a	c	0.9533	0.0088	-8.8746	1.7725	5.537e-07	+-
2	46591299	rs739744471	t	c	0.8481	0.218	-7.5771	1.5136	5.554e-07	--
2	35335794	rs15083832	t	c	0.9522	0.0056	-8.6699	1.7327	5.627e-07	+-
2	35325088	rs738043527	t	c	0.9497	0.0005	-8.3836	1.6762	5.684e-07	+-
2	31397537	2_31397537	ctg	c	0.1958	0.0654	5.3042	1.061	5.753e-07	++
2	46611062	rs738348956	c	g	0.9049	0	-7.8163	1.5641	5.813e-07	?-
2	46594483	rs431896767	a	g	0.9049	0	-7.8163	1.5641	5.813e-07	?-
2	46596614	rs431829735	t	c	0.0951	0	7.8163	1.5641	5.813e-07	?+
2	46584011	rs15980349	a	g	0.0951	0	7.8163	1.5641	5.813e-07	?+
2	46591335	rs736902289	a	g	0.9049	0	-7.8163	1.5641	5.813e-07	?-
2	46584395	rs15980355	a	g	0.9049	0	-7.8163	1.5641	5.813e-07	?-
2	46595637	rs431895772	a	g	0.9049	0	-7.8163	1.5641	5.813e-07	?-
2	46597775	rs739984130	a	g	0.0951	0	7.8163	1.5641	5.813e-07	?+
2	46581936	rs15980334	a	c	0.0951	0	7.8163	1.5641	5.813e-07	?+
2	46592808	rs431877760	t	c	0.9049	0	-7.8163	1.5641	5.813e-07	?-
2	46581866	rs15980331	a	c	0.0951	0	7.8163	1.5641	5.813e-07	?+
2	46595839	rs735520793	t	c	0.0951	0	7.8163	1.5641	5.813e-07	?+
2	46581883	rs15980332	t	c	0.9049	0	-7.8163	1.5641	5.813e-07	?-
2	46605219	2_46605219	t	c	0.0951	0	7.8163	1.5641	5.813e-07	?+
2	46585410	rs431867612	a	t	0.0951	0	7.8163	1.5641	5.813e-07	?+
2	46611445	rs312553143	t	g	0.0951	0	7.8163	1.5641	5.813e-07	?+
2	46605218	2_46605218	a	g	0.0951	0	7.8163	1.5641	5.813e-07	?+
2	46598660	rs431877785	a	g	0.9049	0	-7.8163	1.5641	5.813e-07	?-
2	46583670	2_46583670	g	gt	0.0951	0	7.8163	1.5641	5.813e-07	?+
2	46590630	rs431842179	a	c	0.0951	0	7.8163	1.5641	5.813e-07	?+
2	46597211	rs14177376	c	g	0.0951	0	7.8163	1.5641	5.813e-07	?+
2	46589025	rs431894606	c	g	0.9049	0	-7.8163	1.5641	5.813e-07	?-
2	46585390	rs431838404	t	c	0.9049	0	-7.8163	1.5641	5.813e-07	?-
2	46579498	rs431870313	a	g	0.9049	0	-7.8163	1.5641	5.813e-07	?-
2	46591316	rs734931903	a	g	0.0951	0	7.8163	1.5641	5.813e-07	?+
2	46605179	rs741535239	a	g	0.0951	0	7.8163	1.5641	5.813e-07	?+
2	46591786	rs431849547	c	g	0.0951	0	7.8163	1.5641	5.813e-07	?+
2	46582147	rs15980336	a	g	0.0951	0	7.8163	1.5641	5.813e-07	?+
2	46588233	rs15095750	a	ag	0.0951	0	7.8163	1.5641	5.813e-07	?+
2	46592222	rs431828644	a	g	0.9049	0	-7.8163	1.5641	5.813e-07	?-
2	46603595	rs15095779	t	c	0.9049	0	-7.8163	1.5641	5.813e-07	?-
2	46611120	rs318160717	c	g	0.9049	0	-7.8163	1.5641	5.813e-07	?-
2	46587559	rs431862209	a	g	0.9049	0	-7.8163	1.5641	5.813e-07	?-
2	46597644	rs431855735	t	g	0.0951	0	7.8163	1.5641	5.813e-07	?+
2	46591315	rs737647918	a	g	0.9049	0	-7.8163	1.5641	5.813e-07	?-
2	46582458	rs15980342	a	g	0.9049	0	-7.8163	1.5641	5.813e-07	?-
2	46591037	rs431839718	a	g	0.0951	0	7.8163	1.5641	5.813e-07	?+
2	46605333	rs733963779	c	g	0.0951	0	7.8163	1.5641	5.813e-07	?+
2	46595337	rs431836461	t	g	0.0951	0	7.8163	1.5641	5.813e-07	?+
2	46588479	rs741740138	ca	c	0.0951	0	7.8163	1.5641	5.813e-07	?+
2	46602070	2_46602070	g	gc	0.0951	0	7.8163	1.5641	5.813e-07	?+
2	46584792	rs15980363	c	g	0.0951	0	7.8163	1.5641	5.813e-07	?+
2	46590853	rs431901566	a	g	0.9049	0	-7.8163	1.5641	5.813e-07	?-
2	46593188	rs431896179	t	c	0.0951	0	7.8163	1.5641	5.813e-07	?+
2	46595285	rs431841687	a	g	0.0951	0	7.8163	1.5641	5.813e-07	?+
2	46584680	rs15980359	a	t	0.9049	0	-7.8163	1.5641	5.813e-07	?-
2	46611200	rs313716189	a	g	0.0951	0	7.8163	1.5641	5.813e-07	?+
2	46583288	rs738486252	t	g	0.0951	0	7.8163	1.5641	5.813e-07	?+
2	46580239	rs316254517	a	g	0.9049	0	-7.8163	1.5641	5.813e-07	?-
2	46611236	rs312903931	t	c	0.0951	0	7.8163	1.5641	5.813e-07	?+
2	46587973	rs734773009	t	c	0.0951	0	7.8163	1.5641	5.813e-07	?+
2	46582280	rs732530996	t	c	0.9049	0	-7.8163	1.5641	5.813e-07	?-
2	46591018	rs15095757	a	g	0.0951	0	7.8163	1.5641	5.813e-07	?+
2	46601468	rs431830708	t	c	0.9049	0	-7.8163	1.5641	5.813e-07	?-
2	46590261	2_46590261	t	tgc	0.9049	0	-7.8163	1.5641	5.813e-07	?-
2	46596266	rs431891492	a	g	0.0951	0	7.8163	1.5641	5.813e-07	?+
2	46588148	rs431837098	a	g	0.0951	0	7.8163	1.5641	5.813e-07	?+
2	46591571	rs431860883	a	g	0.9049	0	-7.8163	1.5641	5.813e-07	?-
2	46598128	rs431899189	t	g	0.0951	0	7.8163	1.5641	5.813e-07	?+
2	46582278	rs740100301	a	g	0.0951	0	7.8163	1.5641	5.813e-07	?+
3	88182872	rs735206870	a	g	0.0208	0	22.2311	4.4535	5.981e-07	+?
2	35421523	rs314986308	t	c	0.0478	0.0052	8.547	1.7149	6.231e-07	-+
2	46578253	2_46578253	t	tc	0.3441	0.376	6.4936	1.3041	6.385e-07	++
2	35406314	rs316471948	a	g	0.0468	0.0081	8.749	1.7585	6.511e-07	-+
3	77398371	rs312734298	t	c	0.9786	0	-22.0729	4.4385	6.592e-07	-?
2	35399747	rs732616405	a	g	0.9531	0.0078	-8.7088	1.7531	6.776e-07	+-
2	66461151	rs731073055	t	g	0.0698	0	12.8337	2.5836	6.785e-07	+?
2	121280591	rs15149664	a	agtt	0.9865	0	-27.2326	5.4842	6.847e-07	-?
2	46593559	rs737561565	c	g	0.848	0.2182	-7.5154	1.5135	6.853e-07	--
2	35422642	rs735984555	t	c	0.9523	0.0055	-8.5192	1.7168	6.969e-07	+-
2	46592847	rs15980369	t	c	0.8486	0.217	-7.5131	1.5141	6.972e-07	--
2	35411178	rs739653692	t	c	0.0484	0.004	8.4732	1.7083	7.053e-07	-+
2	35324927	rs315371210	t	c	0.0508	0.0004	8.2661	1.6667	7.063e-07	-+
2	46592633	2_46592633	t	tttcc	0.8333	0.242	-7.4362	1.4999	7.13e-07	--
4	50031192	4_50031192	g	gtttttt	0.8336	0	-10.9198	2.2026	7.13e-07	-?
10	5999032	rs14944609	a	g	0.9878	0	-28.8866	5.8273	7.154e-07	-?
2	46591589	rs431890222	t	g	0.8424	0.2277	-7.4774	1.5084	7.154e-07	--
4	63113154	rs741358756	a	g	0.0214	0	21.7217	4.385	7.284e-07	+?
2	35405126	rs740436430	a	c	0.9533	0.0085	-8.7275	1.7621	7.308e-07	+-
2	35439973	rs313303312	a	g	0.0462	0.0089	8.618	1.741	7.421e-07	-+
18	4506174	rs1060231214	t	g	0.0104	0	30.8562	6.2341	7.438e-07	+?
2	35415946	2_35415946	g	gt	0.0496	0.0018	8.3126	1.6795	7.446e-07	-+
3	104391840	rs733738501	a	t	0.0171	0	24.0269	4.8555	7.484e-07	+?
2	10054371	rs15062060	t	g	0.0122	0	29.1117	5.8841	7.518e-07	+?
6	22526623	6_22526623	a	at	0.9767	0	-20.8689	4.2185	7.538e-07	-?
2	45975186	2_45975186	cgcctg	c	0.9167	0	-32.5107	6.5779	7.716e-07	-?
2	46578383	rs732029056	t	g	0.3104	0.3669	6.6661	1.349	7.757e-07	++
2	42101818	rs316603121	t	g	0.7854	0.1218	-6.8226	1.3823	7.982e-07	--
2	142639664	rs736242393	t	c	0.929	0	-13.1621	2.6671	8.016e-07	-?
20	1009892	rs735125997	a	g	0.9884	0	-28.9783	5.8725	8.033e-07	-?
2	46591695	rs15095758	a	t	0.8489	0.2166	-7.4711	1.5143	8.071e-07	--
7	33239454	rs312856257	a	t	0.0214	0	22.6703	4.598	8.203e-07	+?
2	35404764	rs316713798	t	c	0.9531	0.0077	-8.6444	1.7537	8.25e-07	+-
2	35442379	rs312902384	a	g	0.9539	0.0094	-8.6439	1.7539	8.292e-07	+-
1	178057859	rs14924386	a	c	0.9204	0	-12.1579	2.4675	8.339e-07	-?
2	35411486	rs731967972	a	g	0.9512	0.0033	-8.3679	1.7021	8.821e-07	+-
2	46570596	2_46570596	t	c	0.6983	0.3628	-6.6811	1.3592	8.849e-07	--
2	46578578	rs794104701	a	g	0.6803	0.3696	-6.5683	1.3366	8.912e-07	--
2	10075202	rs315567109	a	g	0.9884	0	-29.5176	6.0066	8.914e-07	-?
2	35333957	rs15083829	a	g	0.9523	0.0056	-8.4911	1.7288	9.037e-07	+-
2	46570967	rs431897675	a	g	0.6662	0.3742	-6.4758	1.3187	9.08e-07	--
2	35359143	2_35359143	*	ac	0.951	0.003	-8.4047	1.7122	9.168e-07	+-
7	11148790	rs314242243	a	t	0.0165	0	24.5598	5.0047	9.234e-07	+?
2	46602226	rs741624841	a	t	0.9112	0.0218	-7.3681	1.5017	9.275e-07	--
2	35444572	rs732176213	a	c	0.046	0.01	8.6312	1.7608	9.493e-07	-+
2	46597401	rs14177377	c	g	0.0895	0.0209	7.3974	1.5098	9.612e-07	++
5	16715434	rs315711530	t	c	0.1711	0.0194	5.2077	1.0637	9.794e-07	++
11	19117659	11_19117659	ct	c	0.9853	0	-25.8909	5.2885	9.795e-07	-?
12	4825500	rs316053086	t	c	0.9878	0	-28.3012	5.7817	9.834e-07	-?
2	46570573	rs431866811	a	g	0.6736	0.3714	-6.4955	1.3277	9.974e-07	--
2	46593436	rs431845466	t	c	0.8399	0.2318	-7.3673	1.5061	9.993e-07	--
5	43921496	rs736925020	a	g	0.6903	0.1184	-4.6728	0.9556	1.008e-06	--
4	6199553	rs315962235	t	c	0.9859	0	-26.7894	5.4801	1.016e-06	-?
2	35407715	2_35407715	a	c	0.9531	0.0081	-8.6145	1.7624	1.019e-06	+-
2	46582308	rs431850633	c	g	0.1477	0.2104	7.4167	1.5174	1.02e-06	++
2	27454326	rs15929221	a	t	0.0934	0.0381	6.8262	1.3968	1.023e-06	++
2	27459399	rs14155872	a	g	0.1046	0.0481	6.666	1.364	1.023e-06	++
2	35410049	rs314881220	t	c	0.0489	0.003	8.2842	1.6953	1.025e-06	-+
2	46578328	2_46578328	a	g	0.3443	0.3771	6.3761	1.305	1.029e-06	++
2	46570612	rs732925659	a	g	0.6939	0.3644	-6.6119	1.3537	1.038e-06	--
2	35393377	rs13668797	t	g	0.0491	0.0027	8.3502	1.7097	1.039e-06	-+
2	35385202	rs14164172	a	g	0.9509	0.0027	-8.3502	1.7097	1.039e-06	+-
2	35372539	rs737244619	a	t	0.9509	0.0027	-8.3502	1.7097	1.039e-06	+-
2	35388817	rs313467387	c	g	0.0491	0.0027	8.3502	1.7097	1.039e-06	-+
2	35389825	rs315150778	c	g	0.9509	0.0027	-8.3502	1.7097	1.039e-06	+-
2	35376202	2_35376202	ga	gaa	0.9509	0.0027	-8.3502	1.7097	1.039e-06	+-
2	35388349	rs15948770	a	g	0.0491	0.0027	8.3502	1.7097	1.039e-06	-+
2	35390310	rs738394481	a	g	0.0491	0.0027	8.3502	1.7097	1.039e-06	-+
2	35383234	2_35383234	t	c	0.0491	0.0027	8.3502	1.7097	1.039e-06	-+
2	35393812	rs314660180	t	c	0.0491	0.0027	8.3502	1.7097	1.039e-06	-+
2	35367385	rs794538838	a	g	0.0491	0.0027	8.3502	1.7097	1.039e-06	-+
2	35388890	rs318207639	t	c	0.0491	0.0027	8.3502	1.7097	1.039e-06	-+
2	35389298	rs732313885	a	g	0.9509	0.0027	-8.3502	1.7097	1.039e-06	+-
2	35373667	rs738406499	a	g	0.0491	0.0027	8.3502	1.7097	1.039e-06	-+
2	35388739	rs15948774	g	ga	0.9509	0.0027	-8.3502	1.7097	1.039e-06	+-
2	35375359	rs739043921	a	t	0.9509	0.0027	-8.3502	1.7097	1.039e-06	+-
2	35386547	rs735124400	a	c	0.0491	0.0027	8.3502	1.7097	1.039e-06	-+
2	35386001	rs741364065	a	c	0.9509	0.0027	-8.3502	1.7097	1.039e-06	+-
2	35365277	2_35365277	g	ga	0.9509	0.0027	-8.3502	1.7097	1.039e-06	+-
2	35364985	2_35364985	t	c	0.0491	0.0027	8.3502	1.7097	1.039e-06	-+
2	35384570	rs313607383	t	c	0.0491	0.0027	8.3502	1.7097	1.039e-06	-+
2	35359142	2_35359142	*	aac	0.9509	0.0027	-8.3502	1.7097	1.039e-06	+-
2	35395316	rs317583394	t	c	0.0491	0.0027	8.3502	1.7097	1.039e-06	-+
2	35395246	rs13668798	t	c	0.9509	0.0027	-8.3502	1.7097	1.039e-06	+-
2	35393815	rs312894688	t	g	0.9509	0.0027	-8.3502	1.7097	1.039e-06	+-
2	35392309	rs312563843	a	g	0.9509	0.0027	-8.3502	1.7097	1.039e-06	+-
2	35393138	rs14164184	t	c	0.9509	0.0027	-8.3502	1.7097	1.039e-06	+-
2	35378643	rs738988575	a	c	0.0491	0.0027	8.3502	1.7097	1.039e-06	-+
2	35372289	2_35372289	ct	c	0.9509	0.0027	-8.3502	1.7097	1.039e-06	+-
2	35371023	2_35371023	t	tcc	0.0491	0.0027	8.3502	1.7097	1.039e-06	-+
2	35389168	2_35389168	a	aag	0.0491	0.0027	8.3502	1.7097	1.039e-06	-+
2	35384501	rs316184857	c	g	0.9509	0.0027	-8.3502	1.7097	1.039e-06	+-
2	35390100	rs14164182	a	c	0.0491	0.0027	8.3502	1.7097	1.039e-06	-+
2	35389938	rs14164181	t	c	0.0491	0.0027	8.3502	1.7097	1.039e-06	-+
2	35374823	rs15948739	t	c	0.9509	0.0027	-8.3502	1.7097	1.039e-06	+-
2	35371670	rs313869664	a	g	0.0491	0.0027	8.3502	1.7097	1.039e-06	-+
2	35394300	rs738523748	a	g	0.0491	0.0027	8.3502	1.7097	1.039e-06	-+
2	35359450	2_35359450	g	ga	0.0491	0.0027	8.3502	1.7097	1.039e-06	-+
2	35394211	2_35394211	a	t	0.0491	0.0027	8.3502	1.7097	1.039e-06	-+
2	35380754	2_35380754	a	atcagg	0.0491	0.0027	8.3502	1.7097	1.039e-06	-+
2	35359140	2_35359140	a	aaaac	0.9509	0.0027	-8.3502	1.7097	1.039e-06	+-
2	35375533	2_35375533	a	at	0.0491	0.0027	8.3502	1.7097	1.039e-06	-+
2	35378646	2_35378646	a	att	0.9509	0.0027	-8.3502	1.7097	1.039e-06	+-
2	35383107	rs313175882	t	c	0.9509	0.0027	-8.3502	1.7097	1.039e-06	+-
2	35370943	2_35370943	ta	taa	0.9509	0.0027	-8.3502	1.7097	1.039e-06	+-
2	35376666	rs318046343	a	g	0.9509	0.0027	-8.3502	1.7097	1.039e-06	+-
2	35384254	rs15948763	ctctcaactctt	c	0.0491	0.0027	8.3502	1.7097	1.039e-06	-+
2	35368130	rs794589491	t	c	0.9509	0.0027	-8.3502	1.7097	1.039e-06	+-
2	35392400	rs313133374	t	c	0.0491	0.0027	8.3502	1.7097	1.039e-06	-+
2	35372250	2_35372250	ga	gaaa	0.0491	0.0027	8.3502	1.7097	1.039e-06	-+
2	35374740	2_35374740	ct	c	0.0491	0.0027	8.3502	1.7097	1.039e-06	-+
2	35370931	rs738544931	a	c	0.9509	0.0027	-8.3502	1.7097	1.039e-06	+-
2	35381821	rs14164169	a	t	0.0491	0.0027	8.3502	1.7097	1.039e-06	-+
2	35394161	rs738213247	a	c	0.0491	0.0027	8.3502	1.7097	1.039e-06	-+
2	35371029	rs739605797	a	g	0.9509	0.0027	-8.3502	1.7097	1.039e-06	+-
2	35389717	2_35389717	t	ta	0.9509	0.0027	-8.3502	1.7097	1.039e-06	+-
2	35385015	rs737617429	a	t	0.9509	0.0027	-8.3502	1.7097	1.039e-06	+-
2	35426002	rs317430424	t	c	0.0478	0.0054	8.4077	1.7218	1.044e-06	-+
2	46602190	rs431844744	t	c	0.0892	0.0213	7.3563	1.5066	1.046e-06	++
2	27463287	2_27463287	ca	caa	0.9297	0.0161	-7.5998	1.5569	1.053e-06	--
2	46595453	rs431861543	a	g	0.8192	0.2621	-7.2486	1.4866	1.084e-06	--
1	143793296	rs314649871	a	c	0.0288	0	18.5186	3.8002	1.099e-06	+?
11	15665696	rs738686018	t	c	0.9657	0	-17.6858	3.6309	1.111e-06	-?
6	18745728	rs314071751	t	c	0.9761	0	-20.8579	4.2836	1.12e-06	-?
2	42101778	rs314990636	t	c	0.7866	0.1213	-6.7401	1.3845	1.126e-06	--
2	46571390	rs316663672	t	g	0.6577	0.3752	-6.3581	1.3061	1.128e-06	--
2	93958610	rs739949745	t	c	0.9829	0	-25.1861	5.1745	1.131e-06	-?
2	46572650	rs431849326	a	g	0.678	0.3703	-6.4867	1.3338	1.154e-06	--
5	16749178	rs314961803	c	g	0.6796	0.2002	-4.9576	1.0197	1.163e-06	--
2	27416021	2_27416021	ca	c	0.8732	0.0733	-6.6871	1.3757	1.168e-06	--
2	46590648	rs14177362	c	g	0.1488	0.2123	7.3707	1.5165	1.171e-06	++
2	46595347	rs431875887	a	c	0.1776	0.2577	7.2395	1.4897	1.175e-06	++
2	46602246	rs738889070	a	t	0.0894	0.0211	7.3277	1.5088	1.193e-06	++
2	46595283	rs431857620	a	c	0.1645	0.2387	7.2934	1.5019	1.198e-06	++
30	985269	30_985269	cg	c	0.0177	0	23.3174	4.803	1.205e-06	+?
2	46604985	rs737587492	a	g	0.0882	0.0224	7.2481	1.4939	1.223e-06	++
2	35384897	rs731506066	t	c	0.9507	0.0025	-8.274	1.706	1.235e-06	+-
2	35392098	rs314160328	t	c	0.0493	0.0025	8.274	1.706	1.235e-06	-+
2	46597674	rs431893156	a	g	0.0886	0.022	7.2662	1.4992	1.255e-06	++
2	46591519	rs431887017	t	c	0.1486	0.2121	7.3501	1.5166	1.257e-06	++
2	35415829	rs737788815	t	c	0.9511	0.003	-8.2308	1.6985	1.26e-06	+-
2	35417781	rs315058479	a	c	0.952	0.0048	-8.2651	1.7057	1.262e-06	+-
2	46595193	rs13673591	t	c	0.8322	0.2437	-7.2632	1.4989	1.263e-06	--
2	35425891	2_35425891	ct	c	0.0479	0.005	8.29	1.7114	1.273e-06	-+
2	46575783	rs15980327	a	t	0.3264	0.372	6.4331	1.3283	1.278e-06	++
2	35403825	rs735664578	t	c	0.9507	0.0025	-8.2608	1.7058	1.28e-06	+-
2	35364779	rs733018638	t	c	0.9507	0.0025	-8.2622	1.7063	1.285e-06	+-
8	27459225	8_27459225	t	ttc	0.0116	0	29.029	5.9982	1.301e-06	+?
2	46575516	rs431874630	t	c	0.3241	0.3718	6.4439	1.3318	1.308e-06	++
5	16713982	rs735003925	t	c	0.827	0.0216	-5.1038	1.0551	1.316e-06	--
2	46578266	2_46578266	a	at	0.3293	0.3726	6.4048	1.3243	1.322e-06	++
2	35423460	rs732331816	t	c	0.9525	0.0059	-8.3375	1.7239	1.322e-06	+-
2	46596673	rs431894239	t	c	0.1648	0.2392	7.2589	1.5017	1.339e-06	++
6	11149529	rs741339103	t	c	0.011	0	29.4988	6.1028	1.341e-06	+?
2	46584310	rs431897952	t	c	0.1622	0.2351	7.2696	1.5041	1.345e-06	++
2	142639011	rs733483356	a	c	0.9315	0	-13.1526	2.722	1.352e-06	-?
2	31445250	rs315295934	t	c	0.1537	0.0148	5.3718	1.1117	1.352e-06	++
2	46575770	2_46575770	a	atttttc	0.3221	0.3698	6.4397	1.3331	1.361e-06	++
2	35383064	rs312377100	a	t	0.0493	0.0025	8.236	1.7062	1.384e-06	-+
2	46592724	rs431874680	t	g	0.8486	0.2171	-7.302	1.5141	1.416e-06	+-
5	16758790	rs734771284	a	g	0.2334	0.0937	4.9179	1.0201	1.429e-06	++
2	46572145	rs15095736	t	c	0.3321	0.3737	6.3658	1.321	1.444e-06	++
2	35378225	2_35378225	t	ta	0.9506	0.0022	-8.1998	1.7024	1.461e-06	+-
2	46575492	rs14177352	t	c	0.6632	0.374	-6.3265	1.3137	1.467e-06	--
2	46574080	rs15980324	a	g	0.6586	0.3748	-6.2933	1.3072	1.477e-06	--
2	27462971	rs314011923	c	g	0.8936	0.0496	-6.5369	1.3587	1.5e-06	--
2	46605708	rs15095784	a	g	0.0888	0.0218	7.2243	1.5016	1.502e-06	++
2	46574056	rs15980322	a	t	0.67	0.3733	-6.3693	1.324	1.503e-06	--
2	46570597	rs735724217	a	g	0.3235	0.3705	6.4053	1.3315	1.505e-06	++
6	22526621	6_22526621	t	ta	0.0269	0	19.0384	3.959	1.518e-06	+?
2	46575730	2_46575730	a	acc	0.6772	0.3715	-6.4116	1.3336	1.526e-06	--
2	27460239	rs15929235	cat	c	0.8955	0.0481	-6.5571	1.3642	1.536e-06	--
2	42107526	rs314728396	a	t	0.1862	0.1083	6.8635	1.428	1.538e-06	++
4	50112523	rs313799188	a	g	0.7809	0	-8.1499	1.6959	1.542e-06	-?
2	10086066	rs738961646	t	c	0.9884	0	-29.3281	6.1034	1.546e-06	-?
2	35366903	rs314206567	a	g	0.0494	0.0022	8.1852	1.7037	1.552e-06	-+
2	35365935	rs313904604	t	c	0.0494	0.0022	8.1852	1.7037	1.552e-06	-+
2	35366610	rs734549655	g	gct	0.0494	0.0022	8.1852	1.7037	1.552e-06	-+
2	35365085	rs313099708	a	g	0.0494	0.0022	8.1852	1.7037	1.552e-06	-+
2	35364923	2_35364923	t	ta	0.9506	0.0022	-8.1852	1.7037	1.552e-06	+-
2	35367830	rs317786125	t	c	0.9506	0.0022	-8.1852	1.7037	1.552e-06	+-
17	9835820	rs737958390	c	g	0.0239	0	20.0048	4.1654	1.566e-06	+?
2	46570339	rs15980305	a	g	0.3271	0.3716	6.3704	1.3267	1.574e-06	++
2	46591581	rs431836331	t	c	0.1514	0.2171	7.2691	1.5141	1.578e-06	-+
1	193372806	1_193372806	g	ga	0.2617	0.078	-4.6916	0.9776	1.593e-06	--
2	27454015	rs316534168	c	g	0.0932	0.0375	6.6813	1.3924	1.599e-06	++
5	16743363	rs735804293	a	c	0.7977	0.0552	-4.8757	1.0162	1.603e-06	--
4	50112396	rs314468339	a	g	0.7778	0	-8.1274	1.6943	1.611e-06	-?
5	14131487	rs735943527	c	g	0.2003	0.0585	4.5586	0.9503	1.613e-06	++
2	27460035	rs739185178	t	c	0.1025	0.0465	6.5835	1.3728	1.62e-06	++
2	46591575	rs731162029	t	c	0.8426	0.2274	-7.2328	1.5086	1.631e-06	+-
2	35364780	rs737582274	t	c	0.9505	0.002	-8.1488	1.6998	1.635e-06	+-
5	16713983	rs739015386	a	g	0.1727	0.0213	5.0657	1.057	1.646e-06	++
2	35404725	rs312361520	t	c	0.9506	0.0022	-8.1491	1.7008	1.656e-06	+-
12	18964808	rs315146834	t	c	0.9871	0	-26.8646	5.607	1.658e-06	-?
5	16714484	rs316130409	a	t	0.1732	0.0219	5.0573	1.0556	1.658e-06	++
5	16713515	rs16471853	c	g	0.1734	0.0219	5.041	1.0527	1.678e-06	++
2	46593762	rs431863438	t	c	0.8484	0.2174	-7.2468	1.5139	1.694e-06	+-
5	16714872	rs312955374	t	c	0.1732	0.0219	5.0506	1.0553	1.703e-06	++
2	46590188	rs431904775	c	g	0.8402	0.2312	-7.2092	1.5064	1.703e-06	+-
4	31674093	4_31674093	t	tc	0.0288	0	18.3965	3.8452	1.716e-06	+?
1	4497114	rs736586757	a	g	0.989	0	-28.9694	6.0559	1.721e-06	-?
5	16712410	rs316274232	a	g	0.1704	0.0185	5.0908	1.0645	1.733e-06	++
2	35414213	2_35414213	a	aaatagaaatgtctcttttt	0.9511	0.0031	-8.0914	1.692	1.735e-06	+-
5	16736858	rs16471936	a	g	0.7836	0.073	-4.8807	1.0207	1.738e-06	--
5	13962445	rs314677036	c	g	0.3974	0.174	8.4452	1.7668	1.753e-06	++
2	46585444	rs431842355	a	g	0.1619	0.2346	7.1884	1.5044	1.768e-06	-+
2	46575747	rs741159962	a	t	0.6815	0.3691	-6.3933	1.3382	1.773e-06	--
2	35422937	rs736328202	t	c	0.0482	0.0045	8.1643	1.7094	1.788e-06	-+
2	46596317	rs431867394	a	g	0.1626	0.2357	7.1819	1.5038	1.789e-06	-+
2	46577626	rs431871539	a	c	0.665	0.3741	-6.2864	1.3167	1.804e-06	--
2	35404698	rs14164187	t	c	0.9506	0.0022	-8.1163	1.7001	1.806e-06	+-
5	16740618	rs737687372	t	c	0.1964	0.0494	4.9098	1.0288	1.822e-06	++
2	46599082	rs15095763	a	g	0.9132	0.0233	-7.0288	1.4732	1.831e-06	--
5	16713802	rs316287014	a	g	0.8273	0.0213	-5.0428	1.057	1.836e-06	--
2	46595928	rs14177373	t	c	0.1599	0.2314	7.1831	1.5063	1.854e-06	-+
4	50112252	rs314133539	t	g	0.2179	0	8.1664	1.7126	1.857e-06	+?
5	14132917	rs14517615	t	c	0.199	0.0567	4.5321	0.9506	1.864e-06	++
3	77399309	rs316255908	a	g	0.9761	0	-19.9822	4.1915	1.867e-06	-?
5	16715392	rs315461528	t	c	0.8272	0.0216	-5.0444	1.0584	1.88e-06	--
2	46595599	rs431840500	a	t	0.163	0.2364	7.1635	1.5034	1.889e-06	-+
2	46585403	rs431892954	a	g	0.1489	0.2126	7.2238	1.5164	1.899e-06	-+
2	46595340	rs15980381	a	g	0.7904	0.2959	-6.9494	1.4588	1.901e-06	--
5	16715246	5_16715246	t	ta	0.174	0.0228	5.0143	1.0531	1.923e-06	++
2	27472784	rs317661750	a	g	0.1125	0.0554	6.4314	1.3509	1.929e-06	++
5	16713098	rs312903669	t	c	0.1732	0.0219	5.0235	1.0554	1.938e-06	++
2	10084423	rs737170948	a	g	0.0104	0	30.3954	6.3883	1.956e-06	+?
7	31999444	rs733167387	a	g	0.9865	0	-28.1583	5.9197	1.968e-06	-?
2	27462850	rs316157951	a	g	0.895	0.0487	-6.4913	1.3652	1.987e-06	--
2	42106311	2_42106311	a	at	0.1826	0.1048	6.7418	1.418	1.99e-06	++
5	16738071	rs315082108	a	g	0.7911	0.0642	-4.8657	1.0236	1.997e-06	--
8	26956611	rs739356058	a	t	0.6154	0.2896	-5.0392	1.0601	1.999e-06	--
2	35423839	rs313482528	t	c	0.0479	0.005	8.1423	1.713	2.002e-06	-+
17	8838296	rs313469288	a	g	0.011	0	28.6305	6.0248	2.013e-06	+?
2	27460186	rs313682964	t	c	0.8955	0.0483	-6.5019	1.3682	2.013e-06	--
25	1909333	25_1909333	a	g	0.9798	0	-13.8503	2.915	2.02e-06	?-
2	35426090	rs315406886	a	g	0.0485	0.0038	8.0667	1.6987	2.047e-06	-+
8	26946331	rs316682950	t	g	0.3842	0.2868	5.0316	1.0597	2.052e-06	++
2	46596264	rs431836988	t	c	0.1731	0.2514	7.0904	1.4939	2.073e-06	-+
5	43925017	rs733776847	c	g	0.2788	0.0635	4.4279	0.933	2.076e-06	++
4	50112382	rs313706892	a	t	0.7834	0	-8.1031	1.7075	2.079e-06	-?
3	43154913	rs313377417	t	c	0.4518	0.2436	5.02	1.0579	2.08e-06	++
5	16753944	rs732669577	t	c	0.3578	0.2433	4.8178	1.0153	2.083e-06	++
11	8525470	rs314150259	a	g	0.4449	0	-7.6986	1.6224	2.084e-06	-?
4	50102208	rs14467768	a	c	0.2393	0	8.0139	1.689	2.089e-06	+?
2	46611069	rs740392107	a	c	0.9101	0.0204	-7.1832	1.5142	2.095e-06	+-
5	16714275	rs316223223	c	g	0.8273	0.0213	-5.0138	1.0569	2.096e-06	--
5	16748410	rs314787980	t	c	0.3193	0.1947	4.7964	1.0111	2.097e-06	++
5	16715235	rs1059082306	cat	c	0.8271	0.0216	-5.0141	1.057	2.099e-06	--
2	27458834	2_27458834	a	at	0.1071	0.0499	6.4131	1.3536	2.162e-06	++
2	35419145	rs318183790	t	c	0.0482	0.0045	8.0971	1.7095	2.173e-06	-+
3	36733578	3_36733578	a	ag	0.9682	0	-17.1639	3.6261	2.208e-06	-?
2	46577254	2_46577254	t	tttga	0.6836	0.3683	-6.3411	1.3408	2.253e-06	--
5	16713186	rs318212173	t	c	0.1727	0.0213	4.9936	1.0561	2.262e-06	++
2	27455656	rs15929231	t	c	0.8935	0.0493	-6.3997	1.3538	2.277e-06	--
12	18840784	rs732163405	a	t	0.0104	0	30.4879	6.4506	2.286e-06	+?
2	46605225	2_46605225	g	gggtgcttctcctcttct	0.0894	0.021	7.1318	1.509	2.287e-06	-+
2	27460395	rs312977324	t	c	0.8957	0.0478	-6.4425	1.3632	2.29e-06	--
1	18263266	1_18263266	caaaa	caaaaaaa	0.5208	0	-13.4818	2.8532	2.3e-06	-?
2	46595330	rs431871063	a	c	0.1644	0.2385	7.0969	1.5021	2.304e-06	-+
5	43917294	rs732949697	c	g	0.3234	0.1435	4.5422	0.9617	2.325e-06	++
5	16712547	rs313526626	t	g	0.1734	0.0222	4.9828	1.0553	2.339e-06	++
2	46582230	rs15980340	a	g	0.8508	0.2132	-7.1579	1.5161	2.343e-06	+-
5	16747529	rs314863514	a	g	0.6794	0.1997	-4.8075	1.0183	2.348e-06	--
6	18747556	rs739939533	t	c	0.0202	0	21.5729	4.5715	2.37e-06	+?
5	16713516	rs16471854	a	g	0.1738	0.0225	4.972	1.0537	2.373e-06	++
4	50063263	rs313949431	a	g	0.322	0.042	4.5196	0.9579	2.379e-06	++
2	27464933	rs15929241	t	c	0.8913	0.0515	-6.374	1.3512	2.391e-06	--
4	50044661	4_50044661	aaaat	ataaat	0.8048	0	-9.7169	2.0616	2.437e-06	-?
2	27458318	rs732053921	a	g	0.8949	0.0484	-6.4129	1.3609	2.449e-06	--
2	27460230	rs15929233	a	g	0.1046	0.0481	6.4228	1.3636	2.474e-06	++
2	46575882	rs431861673	c	g	0.6668	0.3731	-6.2099	1.3185	2.48e-06	--
5	16745783	rs316522605	t	c	0.6653	0.2058	-4.6899	0.9962	2.508e-06	--
5	29150657	rs736283163	c	g	0.9896	0	-30.0703	6.3881	2.511e-06	-?
2	46603908	rs431871098	t	g	0.0896	0.0207	7.1144	1.5117	2.522e-06	-+
2	27463956	rs13543536	a	t	0.108	0.0509	6.3561	1.3522	2.596e-06	++
2	27463343	rs14155874	a	g	0.108	0.0509	6.3561	1.3522	2.596e-06	++
2	26943610	rs738734733	t	c	0.0435	0	15.7096	3.3423	2.599e-06	+?
2	27455598	rs312848336	t	g	0.1058	0.0487	6.3702	1.3555	2.607e-06	++
7	33398396	rs741401215	a	g	0.022	0	21.4384	4.5626	2.619e-06	+?
7	31998235	7_31998235	t	ttga	0.0129	0	28.3006	6.0233	2.621e-06	+?
1	155212189	rs15473146	t	c	0.6371	0	-8.1885	1.7434	2.643e-06	-?
2	27450336	rs731524377	a	c	0.7707	0.1656	-6.1193	1.3033	2.662e-06	--
18	6294656	rs739114475	t	c	0.5108	0.0527	-3.8933	0.8293	2.666e-06	--
2	27465696	rs13543537	a	c	0.1086	0.0523	6.3995	1.3631	2.668e-06	++
2	46569013	rs431888142	a	c	0.3105	0.3666	6.3314	1.3486	2.668e-06	++
2	35423736	rs317050884	a	g	0.0483	0.0043	8.0061	1.7053	2.67e-06	-+
2	27461369	rs313402713	a	c	0.106	0.0493	6.3835	1.3597	2.67e-06	++
8	26932040	rs733909813	a	c	0.6275	0.2431	-4.7985	1.0225	2.691e-06	--
20	1721211	rs316203452	a	g	0.0135	0	25.8583	5.5098	2.691e-06	+?
1	85338326	1_85338326	t	tgtcaggaaagg	0.0135	0	25.9178	5.5243	2.71e-06	+?
5	16712814	rs1057714800	t	tatc	0.8264	0.0222	-4.9356	1.0524	2.733e-06	--
4	51804881	rs317651039	a	g	0.9853	0	-25.3408	5.4044	2.747e-06	-?
5	16713499	rs16471852	t	g	0.8263	0.0225	-4.937	1.0538	2.801e-06	--
2	46144456	rs737304765	a	t	0.9614	0	-15.6067	3.3322	2.819e-06	-?
2	46591331	rs733517062	c	g	0.8456	0.2224	-7.0765	1.5113	2.834e-06	+-
2	42107749	rs735205247	c	g	0.1851	0.107	6.6589	1.4226	2.857e-06	++
5	16714163	rs313718057	a	g	0.1735	0.0222	4.9313	1.0541	2.892e-06	++
2	46595860	rs431855038	a	g	0.1568	0.2263	7.059	1.5091	2.903e-06	-+
1	82338879	rs741447438	a	g	0.9853	0	-25.622	5.4783	2.911e-06	-?
7	33574193	rs317943183	t	g	0.0312	0	18.2256	3.8974	2.92e-06	+?
2	46605541	2_46605541	caa	c	0.0878	0.0227	6.9638	1.4892	2.921e-06	-+
2	46576653	rs740321886	a	g	0.6577	0.3766	-6.1139	1.3077	2.935e-06	--
2	27450532	2_27450532	t	ta	0.8734	0.074	-6.4667	1.3841	2.98e-06	--
5	16741818	rs315173313	a	g	0.1978	0.0505	4.7798	1.0232	2.989e-06	++
5	16735935	rs15672587	c	g	0.2093	0.0648	4.7831	1.0239	2.993e-06	++
2	36991055	rs313126011	t	g	0.0294	0	11.2411	2.4065	2.995e-06	?+
2	36991089	rs315486409	a	g	0.0294	0	11.2411	2.4065	2.995e-06	?+
2	36991047	rs317746614	t	g	0.9706	0	-11.2411	2.4065	2.995e-06	?-
2	36991073	rs317861347	a	g	0.0294	0	11.2411	2.4065	2.995e-06	?+
2	36990531	rs735801677	t	g	0.9706	0	-11.2411	2.4065	2.995e-06	?-
2	36991034	rs733130976	a	g	0.0294	0	11.2411	2.4065	2.995e-06	?+
2	36992002	2_36992002	g	gatagatagatagatagatagataga	0.9706	0	-11.2411	2.4065	2.995e-06	?-
2	36990964	2_36990964	t	ttgtag	0.0294	0	11.2411	2.4065	2.995e-06	?+
2	26909140	2_26909140	a	at	0.3401	0.2637	5.9686	1.278	3.006e-06	++
2	35422821	rs732974425	a	c	0.9522	0.0052	-8.0147	1.7164	3.02e-06	+-
2	46602254	rs15095775	a	g	0.9111	0.0217	-7.0137	1.5022	3.026e-06	+-
2	10085859	rs313150194	a	g	0.9859	0	-25.8028	5.5271	3.035e-06	-?
5	16736272	rs317147391	a	g	0.7831	0.0746	-4.79	1.0261	3.04e-06	--
22	5225734	rs739005766	a	g	0.0116	0	27.8745	5.973	3.06e-06	+?
4	50027186	4_50027186	g	gtgagtct	0.9027	0	-10.7687	2.3077	3.066e-06	-?
27	5835248	27_5835248	t	c	0.0734	0	11.9924	2.5703	3.074e-06	+?
2	46573957	rs15980318	t	c	0.3367	0.3747	6.1295	1.3146	3.12e-06	++
2	27479119	2_27479119	*	ac	0.1232	0.0684	6.3707	1.3666	3.135e-06	++
11	8371980	rs734106880	t	c	0.0202	0	22.0543	4.7313	3.141e-06	+?
2	27455215	rs15929223	t	c	0.1062	0.049	6.3098	1.3537	3.144e-06	++
5	16888683	rs314512359	a	c	0.6529	0.0593	4.6552	0.9988	3.147e-06	++
2	46576524	rs316455275	a	c	0.6913	0.3658	-6.2946	1.3507	3.159e-06	--
2	89719556	rs737125440	a	g	0.9859	0	-25.092	5.3911	3.25e-06	-?
2	46596117	rs431832968	a	t	0.8464	0.221	-7.0357	1.512	3.267e-06	+-
4	30259158	rs14444793	t	c	0.0116	0	27.5345	5.9178	3.274e-06	+?
5	43927717	rs314076072	t	c	0.7188	0.0672	-4.342	0.9333	3.284e-06	--
4	50117664	rs316702699	t	c	0.2252	0	7.7627	1.6692	3.311e-06	+?
4	76599890	rs316549006	a	g	0.9847	0	-24.9162	5.3597	3.339e-06	-?
2	46569239	rs15980291	t	c	0.3302	0.3728	6.1508	1.3232	3.343e-06	++
1	122744592	rs741447514	a	g	0.9461	0	-14.3471	3.0873	3.365e-06	-?
2	46575756	rs734938742	a	c	0.3326	0.3752	6.1407	1.3216	3.376e-06	++
2	27463417	rs731688896	t	g	0.8917	0.0512	-6.2845	1.3527	3.386e-06	--
2	27463745	rs317049241	a	g	0.1083	0.0512	6.2845	1.3527	3.386e-06	++
2	27463418	rs735140679	a	c	0.1083	0.0512	6.2845	1.3527	3.386e-06	++
5	16748592	rs317183334	a	g	0.3227	0.2034	4.7403	1.0205	3.399e-06	++
5	16712930	rs316736725	t	c	0.8276	0.021	-4.9124	1.0576	3.401e-06	--
2	46575460	rs14177351	a	t	0.6794	0.37	-6.2041	1.3357	3.401e-06	--
2	46578375	rs734870771	t	c	0.6738	0.3717	-6.1686	1.3284	3.421e-06	--
12	2708160	rs736894106	t	c	0.2595	0.0986	-5.5541	1.1962	3.429e-06	--
4	50107095	rs313126853	a	g	0.2007	0	8.0035	1.7237	3.432e-06	+?
1	188063225	rs315823774	t	c	0.0379	0	16.3761	3.5292	3.48e-06	+?
3	103188962	rs736767631	t	g	0.0159	0	23.4488	5.0538	3.487e-06	+?
2	46604679	rs431832351	a	g	0.0894	0.021	7.0015	1.5093	3.504e-06	-+
5	16743765	rs313108671	a	g	0.7996	0.053	-4.7198	1.0181	3.553e-06	--
5	16714158	rs317663785	a	g	0.1729	0.0216	4.9011	1.0576	3.585e-06	++
5	16712210	rs317080501	a	g	0.8271	0.0216	-4.897	1.0569	3.599e-06	--
2	46599106	2_46599106	g	gta	0.9111	0.0217	-6.9577	1.5022	3.626e-06	+-
2	46585986	rs431896680	t	g	0.1573	0.2272	6.9853	1.5087	3.655e-06	-+
2	42106408	rs313086814	t	c	0.8154	0.1072	-6.6007	1.4274	3.757e-06	--
6	30478913	rs14590935	a	t	0.9449	0	-14.2893	3.0918	3.807e-06	-?
10	3049755	rs315473307	a	g	0.0942	0	11.0183	2.3841	3.809e-06	+?
7	33314688	rs312851787	a	g	0.9792	0	-21.5302	4.659	3.816e-06	-?
12	12044567	12_12044567	t	c	0.0153	0	23.877	5.1683	3.839e-06	+?
2	46590301	rs431828901	a	g	0.16	0.2317	6.9547	1.5061	3.882e-06	-+
9	15814351	rs314103475	t	c	0.9394	0	-13.7672	2.9821	3.9e-06	-?
19	6175206	rs431843908	t	c	0.0184	0	21.7989	4.7218	3.901e-06	+?
2	72626198	rs730990440	t	c	0.9847	0	-24.036	5.2075	3.918e-06	-?
4	50031885	rs14467544	a	g	0.8776	0	-9.8936	2.1439	3.934e-06	-?
5	16710829	rs314056722	a	t	0.1749	0.0238	4.8431	1.0497	3.953e-06	++
5	16708371	5_16708371	g	gtgataagaggtc	0.1749	0.0238	4.8431	1.0497	3.953e-06	++
5	43920514	5_43920514	t	g	0.3212	0.1435	4.4661	0.9681	3.962e-06	++
2	46589950	rs431837587	t	c	0.1599	0.2315	6.9467	1.5062	3.989e-06	-+
1	193361709	rs317675971	a	g	0.2771	0.0998	-4.552	0.9871	4e-06	--
2	46598599	rs15095762	a	g	0.9101	0.0204	-6.9821	1.5141	4.001e-06	+-
9	17490317	9_17490317	cttt	ctttttt	0.8852	0	-18.6769	4.0507	4.012e-06	-?
5	14146870	rs318011492	t	c	0.1903	0.0452	4.3962	0.9543	4.094e-06	++
21	6016743	rs733217969	t	c	0.2283	0.1703	5.319	1.155	4.119e-06	++
2	45233298	rs313728058	a	g	0.7017	0.3327	-8.2564	1.794	4.181e-06	--
2	46591322	rs431852859	a	t	0.84	0.2316	-6.929	1.5062	4.216e-06	+-
4	50035876	rs316014177	a	g	0.8782	0	-10.0318	2.1807	4.22e-06	-?
2	46578573	rs431862130	a	g	0.6608	0.3747	-6.0275	1.3105	4.238e-06	--
4	50045464	4_50045464	g	gaaa	0.8917	0	-10.1159	2.1997	4.25e-06	-?
5	16706861	5_16706861	cct	c	0.8248	0.0241	-4.8215	1.0485	4.259e-06	--
5	16705137	rs313817659	t	g	0.1752	0.0241	4.8215	1.0485	4.259e-06	++
5	16705800	rs312487127	t	c	0.1752	0.0241	4.8215	1.0485	4.259e-06	++
5	16705475	rs313957982	a	t	0.8248	0.0241	-4.8215	1.0485	4.259e-06	--
5	16708887	rs316192223	a	g	0.1752	0.0241	4.8215	1.0485	4.259e-06	++
5	16701777	rs312713121	t	c	0.1752	0.0241	4.8215	1.0485	4.259e-06	++
5	16705832	rs312707514	t	g	0.8248	0.0241	-4.8215	1.0485	4.259e-06	--
5	16708010	rs736390196	a	t	0.1752	0.0241	4.8215	1.0485	4.259e-06	++
5	16705729	rs317340995	c	g	0.8248	0.0241	-4.8215	1.0485	4.259e-06	--
5	16707153	rs312278200	t	c	0.8248	0.0241	-4.8215	1.0485	4.259e-06	--
5	16706844	rs738338738	t	c	0.1752	0.0241	4.8215	1.0485	4.259e-06	++
5	16708551	rs739329141	c	g	0.8248	0.0241	-4.8215	1.0485	4.259e-06	--
5	16702508	rs315251672	t	c	0.8248	0.0241	-4.8215	1.0485	4.259e-06	--
5	16708018	rs733685546	a	g	0.8248	0.0241	-4.8215	1.0485	4.259e-06	--
5	16708773	rs741084626	a	g	0.8248	0.0241	-4.8215	1.0485	4.259e-06	--
5	16707969	rs732422997	a	g	0.1752	0.0241	4.8215	1.0485	4.259e-06	++
5	16709944	rs15672507	t	c	0.8248	0.0241	-4.8215	1.0485	4.259e-06	--
5	16706908	rs317079907	a	t	0.8248	0.0241	-4.8215	1.0485	4.259e-06	--
5	16708552	rs733170184	t	c	0.8248	0.0241	-4.8215	1.0485	4.259e-06	--
5	16703351	rs316207727	t	g	0.8248	0.0241	-4.8215	1.0485	4.259e-06	--
5	16704531	rs312564950	a	t	0.8248	0.0241	-4.8215	1.0485	4.259e-06	--
5	16705054	rs318159385	t	g	0.1752	0.0241	4.8215	1.0485	4.259e-06	++
5	16703889	rs312599463	a	g	0.1752	0.0241	4.8215	1.0485	4.259e-06	++
5	16708070	rs314160532	t	c	0.1752	0.0241	4.8215	1.0485	4.259e-06	++
5	16705842	rs1058693040	t	ttgtc	0.1752	0.0241	4.8215	1.0485	4.259e-06	++
5	16706821	rs314949700	t	c	0.8248	0.0241	-4.8215	1.0485	4.259e-06	--
5	16704106	rs737551152	a	t	0.8248	0.0241	-4.8215	1.0485	4.259e-06	--
5	16708548	rs737180616	a	g	0.8248	0.0241	-4.8215	1.0485	4.259e-06	--
5	16707994	rs734443319	a	g	0.1752	0.0241	4.8215	1.0485	4.259e-06	++
5	16708561	rs736446295	c	g	0.8248	0.0241	-4.8215	1.0485	4.259e-06	--
5	16704031	rs732752103	a	t	0.1752	0.0241	4.8215	1.0485	4.259e-06	++
5	16702452	5_16702452	t	tagaaagtctgcagcaatccttgga	0.1752	0.0241	4.8215	1.0485	4.259e-06	++
5	16708785	rs738274291	t	c	0.1752	0.0241	4.8215	1.0485	4.259e-06	++
5	16705287	rs315602293	t	c	0.1752	0.0241	4.8215	1.0485	4.259e-06	++
5	16708161	rs313565015	t	c	0.1752	0.0241	4.8215	1.0485	4.259e-06	++
5	16706869	rs732703840	a	g	0.1752	0.0241	4.8215	1.0485	4.259e-06	++
5	16705148	rs316467196	a	g	0.8248	0.0241	-4.8215	1.0485	4.259e-06	--
5	16704319	rs741487109	a	g	0.8248	0.0241	-4.8215	1.0485	4.259e-06	--
5	16702939	rs313094169	a	t	0.1752	0.0241	4.8215	1.0485	4.259e-06	++
5	16706889	rs736097433	t	c	0.1752	0.0241	4.8215	1.0485	4.259e-06	++
5	16703650	rs731748480	a	g	0.8248	0.0241	-4.8215	1.0485	4.259e-06	--
5	16706859	5_16706859	g	gac	0.8248	0.0241	-4.8215	1.0485	4.259e-06	--
5	16705473	rs731694651	a	t	0.8248	0.0241	-4.8215	1.0485	4.259e-06	--
5	16703335	rs317971076	a	g	0.1752	0.0241	4.8215	1.0485	4.259e-06	++
5	16705695	rs314854579	a	g	0.8248	0.0241	-4.8215	1.0485	4.259e-06	--
5	16705174	rs316200745	a	t	0.1752	0.0241	4.8215	1.0485	4.259e-06	++
5	16702490	rs738665170	a	c	0.1752	0.0241	4.8215	1.0485	4.259e-06	++
5	16706358	rs317451344	t	g	0.8248	0.0241	-4.8215	1.0485	4.259e-06	--
5	16706845	rs732245796	a	g	0.1752	0.0241	4.8215	1.0485	4.259e-06	++
5	16708362	5_16708362	a	attaatt	0.1752	0.0241	4.8215	1.0485	4.259e-06	++
5	16710751	rs313124808	t	c	0.8248	0.0241	-4.8215	1.0485	4.259e-06	--
5	16707107	rs736736118	t	c	0.1752	0.0241	4.8215	1.0485	4.259e-06	++
5	16705172	rs733935307	t	c	0.8248	0.0241	-4.8215	1.0485	4.259e-06	--
5	16705112	rs733961824	a	g	0.1752	0.0241	4.8215	1.0485	4.259e-06	++
5	16709409	rs315804599	t	c	0.8248	0.0241	-4.8215	1.0485	4.259e-06	--
5	16704896	rs316030054	t	c	0.1752	0.0241	4.8215	1.0485	4.259e-06	++
5	16702990	rs318190601	a	g	0.8248	0.0241	-4.8215	1.0485	4.259e-06	--
5	16705700	rs316298302	a	c	0.1752	0.0241	4.8215	1.0485	4.259e-06	++
5	16737068	rs16471939	t	c	0.8248	0.0241	-4.8215	1.0485	4.259e-06	--
5	16705085	rs736810142	a	g	0.1752	0.0241	4.8215	1.0485	4.259e-06	++
5	16710905	rs312446900	a	t	0.1752	0.0241	4.8215	1.0485	4.259e-06	++
5	16707658	rs317099859	a	t	0.1752	0.0241	4.8215	1.0485	4.259e-06	++
5	16708060	rs317989354	a	c	0.8248	0.0241	-4.8215	1.0485	4.259e-06	--
5	16708011	rs741143057	a	t	0.1752	0.0241	4.8215	1.0485	4.259e-06	++
5	16707535	rs16471830	a	c	0.1752	0.0241	4.8215	1.0485	4.259e-06	++
5	16707447	rs317599867	c	g	0.1752	0.0241	4.8215	1.0485	4.259e-06	++
5	16706428	rs314812480	a	g	0.8248	0.0241	-4.8215	1.0485	4.259e-06	--
4	50110561	rs312782173	c	g	0.2173	0	7.8944	1.7169	4.262e-06	+?
8	26957066	rs738601144	a	g	0.3877	0.2895	4.8483	1.0546	4.28e-06	++
2	46591413	rs431882286	t	c	0.1872	0.2702	6.8061	1.4806	4.287e-06	-+
3	56834207	rs738701740	a	g	0.0894	0	10.9759	2.3878	4.293e-06	+?
7	11147579	rs738574999	t	c	0.0122	0	26.4916	5.7657	4.334e-06	+?
5	16737203	rs16471940	a	t	0.7055	0.1613	-4.6021	1.0017	4.343e-06	--
2	46597624	rs431882356	a	g	0.089	0.0215	6.9106	1.5043	4.348e-06	-+
5	16715261	rs735540786	a	g	0.827	0.0218	-4.8682	1.0599	4.368e-06	--
5	16745950	rs315923209	a	g	0.2062	0.061	4.7001	1.0233	4.371e-06	++
4	50032081	rs734151405	c	g	0.216	0	8.29	1.8054	4.394e-06	+?
9	15806797	9_15806797	a	g	0.9572	0	-15.3223	3.3394	4.467e-06	-?
5	16750929	rs316155031	a	g	0.6774	0.2034	-4.6831	1.0209	4.491e-06	--
24	5005407	rs313653664	t	c	0.963	0.0079	-8.4829	1.8496	4.51e-06	+-
2	27456098	rs14155859	t	c	0.1035	0.0468	6.2456	1.3622	4.54e-06	++
7	11148470	rs313025190	t	c	0.9847	0	-23.6984	5.1698	4.561e-06	-?
9	17886247	rs14677741	t	c	0.7013	0	7.6858	1.6772	4.592e-06	+?
5	16716511	rs735382233	a	g	0.84	0.0045	-4.944	1.0794	4.64e-06	--
1	120370037	rs737687981	t	c	0.0129	0	25.7914	5.6327	4.675e-06	+?
5	16736853	rs16471934	t	c	0.7816	0.0749	-4.6582	1.0175	4.695e-06	--
5	14165362	rs731087003	t	c	0.1911	0.0466	4.3727	0.956	4.786e-06	++
5	16891047	rs314151163	a	g	0.3467	0.0609	-4.6011	1.0066	4.856e-06	--
8	26928451	rs312892830	t	c	0.6183	0.2536	-4.6629	1.0202	4.86e-06	--
5	16753787	rs314259305	t	c	0.6763	0.2029	-4.6479	1.0171	4.878e-06	--
2	31420772	2_31420772	t	tacac	0.8623	0.0105	-5.3201	1.1642	4.888e-06	--
5	16807881	5_16807881	t	ta	0.2111	0.0731	4.8331	1.0579	4.907e-06	++
8	26945198	rs15936877	a	t	0.3897	0.2905	4.8187	1.0547	4.908e-06	++
1	103882769	rs312741231	a	g	0.948	0	-13.3943	2.9319	4.912e-06	-?
2	46571006	rs738130035	a	c	0.6609	0.3746	-5.9874	1.3107	4.917e-06	--
2	46599520	rs314430191	a	g	0.9108	0.0214	-6.8807	1.5062	4.919e-06	+-
4	50112910	rs315530895	a	t	0.7797	0	-7.6245	1.6691	4.922e-06	-?
5	43921432	rs317567143	t	c	0.2861	0.0758	4.2862	0.9385	4.945e-06	++
4	51803877	rs733634440	a	g	0.9896	0	-28.7521	6.2957	4.95e-06	-?
9	15822743	rs317966371	t	c	0.9302	0	-12.8237	2.8087	4.979e-06	-?
4	50116330	rs313514005	t	g	0.776	0	-7.6167	1.6685	4.995e-06	-?
5	14168329	rs15667639	t	c	0.8107	0.0442	-4.3667	0.9566	5e-06	--
1	133765570	rs314041779	a	g	0.2219	0.0309	4.0304	0.883	5.014e-06	++
8	26957334	rs313945889	t	c	0.6147	0.2903	-4.8363	1.0597	5.019e-06	--
5	16740596	rs741763377	a	g	0.8071	0.0452	-4.6988	1.0299	5.056e-06	--
22	1728932	rs313021181	a	g	0.0783	0	11.6465	2.5533	5.084e-06	+?
2	27393865	rs313175994	t	g	0.1027	0.0454	6.1741	1.3537	5.096e-06	++
4	50105538	rs16408220	a	g	0.1971	0	8.017	1.7585	5.14e-06	+?
2	46578575	rs431891542	a	g	0.3364	0.3744	5.9863	1.3147	5.281e-06	++
5	16740142	rs739368058	t	g	0.8061	0.0464	-4.6863	1.0296	5.325e-06	--
1	87111893	rs15334367	t	c	0.0245	0	18.8916	4.1508	5.332e-06	+?
4	29327795	4_29327795	a	at	0.9847	0	-23.6625	5.2001	5.354e-06	-?
5	14151015	rs317290121	a	g	0.8105	0.0445	-4.353	0.9567	5.37e-06	--
4	50062669	rs731512964	a	g	0.3263	0.0359	4.3359	0.9533	5.41e-06	++
4	50061270	4_50061270	a	at	0.3272	0.0339	4.3011	0.9458	5.424e-06	++
2	46602258	rs15095776	a	c	0.0883	0.0223	6.8009	1.4958	5.448e-06	-+
8	26956646	rs737338048	a	g	0.6114	0.2907	-4.7935	1.0545	5.478e-06	--
2	46570486	rs431860923	t	c	0.341	0.3758	5.9473	1.3089	5.528e-06	++
4	66362458	rs734738691	a	t	0.0159	0	22.881	5.0362	5.539e-06	+?
2	46573989	rs15980319	t	c	0.3068	0.3647	6.1455	1.3528	5.547e-06	++
5	16888741	rs316085874	t	c	0.346	0.0623	-4.5877	1.0098	5.548e-06	--
4	50112364	4_50112364	t	ttga	0.7803	0	-7.8204	1.723	5.654e-06	-?
2	31439836	rs739336366	a	t	0.8512	0.0079	-5.0971	1.1233	5.693e-06	--
5	14148322	rs314124023	t	c	0.8096	0.0457	-4.3364	0.956	5.736e-06	--
1	26915107	rs1058258727	c	g	0.0202	0	20.4128	4.5008	5.75e-06	+?
12	2819575	12_2819575	g	gtttaaaaatcc	0.2505	0.0491	-4.2577	0.9392	5.807e-06	--
1	133774358	rs738236556	t	c	0.735	0.0882	-3.8928	0.8589	5.835e-06	--
2	48011232	rs317849172	c	g	0.011	0	27.6672	6.1046	5.838e-06	+?
5	16741637	rs733324962	a	g	0.1775	0.0273	4.7579	1.0501	5.871e-06	++
5	43927697	rs314613308	a	t	0.2799	0.065	4.2244	0.9325	5.889e-06	++
12	12048565	rs312852278	a	g	0.8125	0.1211	-5.827	1.2863	5.893e-06	--
2	46577595	rs15095741	a	t	0.3262	0.3713	6.015	1.3279	5.909e-06	++
2	530168	2_530168	cttt	ctttt	0.2292	0	18.6415	4.1165	5.941e-06	+?
2	46602041	rs15095773	a	g	0.0871	0.0232	6.6915	1.4777	5.944e-06	-+
5	16751029	rs314909305	a	g	0.6791	0.1975	-4.5862	1.0131	5.982e-06	--
5	14147736	rs14517640	a	t	0.1894	0.0442	4.3285	0.9564	6.012e-06	++
5	14130424	rs732516545	a	t	0.801	0.0571	-4.3132	0.9531	6.023e-06	--
5	14134852	rs1059526272	a	ac	0.7879	0.0739	-4.2801	0.9461	6.068e-06	--
2	42106819	2_42106819	t	ta	0.1826	0.1057	6.4522	1.4264	6.081e-06	++
5	41175140	rs315256612	c	g	0.2974	0.1065	4.1678	0.9216	6.109e-06	++
5	16736685	rs313751184	t	c	0.7823	0.0743	-4.6071	1.0188	6.121e-06	--
2	89073354	rs316723566	a	t	0.0606	0	12.5677	2.7794	6.133e-06	+?
4	50122476	rs315468271	a	g	0.2203	0	7.6098	1.6831	6.147e-06	+?
1	24084822	rs14800180	t	c	0.0116	0	26.9734	5.9679	6.192e-06	+?
5	40107841	rs732344679	c	g	0.6311	0.2707	-4.547	1.0061	6.202e-06	--
2	46574008	rs15980321	a	g	0.6628	0.375	-5.9375	1.314	6.226e-06	--
8	26928965	rs16646576	c	g	0.6217	0.254	-4.6395	1.0274	6.304e-06	--
2	46595263	rs13673593	a	c	0.1509	0.2162	6.8393	1.5145	6.308e-06	-+
2	46590999	rs431890171	a	g	0.1491	0.2129	6.8465	1.5162	6.313e-06	-+
5	14139111	rs1058230166	t	ta	0.1997	0.0578	4.2959	0.9514	6.323e-06	++
3	56846223	rs316171400	c	g	0.9474	0	-13.2141	2.9267	6.331e-06	-?
5	16733028	rs734493731	a	g	0.7833	0.0723	-4.5797	1.0149	6.411e-06	--
5	16761257	rs316614989	t	c	0.7634	0.0925	-4.4994	0.9972	6.427e-06	--
1	133776609	1_133776609	g	gtgtt	0.7279	0.1001	-3.9007	0.8646	6.436e-06	--
8	16719163	rs13680486	a	g	0.2026	0	-8.2521	1.8297	6.477e-06	-?
4	72354482	4_72354482	a	at	0.716	0	8.1887	1.8159	6.501e-06	+?
4	50116583	rs314662582	a	c	0.2209	0	7.5463	1.6736	6.513e-06	+?
5	14133160	rs13757675	t	c	0.1989	0.0569	4.2943	0.9525	6.526e-06	++
4	50109807	rs10728151	t	c	0.2191	0	7.7105	1.7106	6.559e-06	+?
2	27452640	rs316505608	t	c	0.0943	0.0387	6.2712	1.3915	6.585e-06	++
5	16887956	rs312429313	a	g	0.651	0.0569	4.4999	0.9986	6.599e-06	++
10	11905508	rs13544839	t	c	0.0857	0	10.8369	2.407	6.721e-06	+?
18	7200031	rs15041253	a	g	0.9315	0	-11.9427	2.6552	6.863e-06	-?
2	27469326	rs737930745	a	c	0.1089	0.0526	6.1294	1.3627	6.866e-06	++
3	43171365	rs314624144	a	g	0.4539	0.2273	4.6404	1.0317	6.866e-06	++
4	50116825	rs316322426	t	c	0.7803	0	-7.528	1.6738	6.878e-06	-?
2	27460034	rs735886283	t	c	0.8971	0.0468	-6.1629	1.3706	6.913e-06	--
2	46568929	rs13673577	a	g	0.3389	0.3757	5.8994	1.3121	6.922e-06	++
2	27459930	rs315184292	t	c	0.8967	0.0471	-6.1482	1.3689	7.077e-06	--
5	39952422	5_39952422	*	tgtttttttg	0.7568	0.0711	-5.754	1.2817	7.14e-06	--
3	62911446	rs315718630	a	t	0.9853	0	-23.9916	5.3443	7.15e-06	-?
4	51807998	rs316821269	a	c	0.011	0	27.7678	6.1864	7.172e-06	+?
1	87109631	rs739281617	t	c	0.9841	0	-22.896	5.1016	7.188e-06	-?
3	44141065	rs731854876	t	tctaaatctcaa	0.5947	0.2366	-5.0903	1.1344	7.22e-06	--
2	46569579	rs13673578	a	g	0.3392	0.3746	5.8798	1.3106	7.244e-06	++
2	46571512	rs15980307	a	g	0.6834	0.369	-6.0164	1.3412	7.258e-06	--
5	16759590	rs314134822	c	g	0.226	0.084	4.5581	1.0165	7.323e-06	++
10	11894117	rs315786446	a	g	0.1151	0	9.8109	2.188	7.329e-06	+?
5	14131801	rs741747357	t	c	0.202	0.0601	4.2446	0.9467	7.342e-06	++
5	43926326	rs737566976	a	g	0.2785	0.0636	4.1937	0.9354	7.345e-06	++
4	50041854	rs733698641	t	c	0.8825	0	-9.8635	2.2002	7.362e-06	-?
5	16732380	rs315220593	t	c	0.2196	0.0767	4.565	1.019	7.463e-06	++
3	31099099	rs15313803	t	c	0.0129	0	24.9229	5.5635	7.475e-06	+?
24	3815346	rs738776169	t	c	0.9786	0	-20.1437	4.4967	7.476e-06	-?
2	27449149	rs314344232	t	c	0.7706	0.1687	-5.8925	1.3155	7.49e-06	--
6	22530135	rs313225666	a	t	0.0214	0	19.6516	4.3873	7.492e-06	+?
8	26931753	rs16646580	a	g	0.6233	0.2471	-4.569	1.0201	7.505e-06	--
5	14136919	5_14136919	t	ta	0.7963	0.0629	-4.2499	0.9489	7.506e-06	--
5	16720421	rs740893326	a	g	0.2051	0.0647	4.7288	1.056	7.539e-06	++
2	46574593	rs431877258	a	t	0.3233	0.3714	5.9664	1.3327	7.567e-06	++
2	42109300	rs316776472	c	g	0.1635	0.0965	6.5633	1.466	7.569e-06	++
5	43926223	rs732632638	a	g	0.7207	0.0633	-4.1559	0.9285	7.609e-06	--
14	2898687	rs312554616	a	g	0.0789	0	11.7257	2.6198	7.613e-06	+?
8	26957169	rs15936891	a	g	0.3874	0.2896	4.7229	1.0552	7.616e-06	++
5	16720029	rs315096989	t	c	0.2101	0.0721	4.7421	1.0596	7.633e-06	++
5	14131511	rs1058606629	a	g	0.7985	0.06	-4.2482	0.9494	7.658e-06	--
2	46605307	rs15980411	c	g	0.9113	0.0218	-6.7121	1.5001	7.663e-06	+-
2	80294627	rs735757027	t	g	0.6619	0.188	-4.4899	1.0042	7.774e-06	--
4	50065490	rs731403395	c	g	0.3192	0.045	4.2633	0.954	7.872e-06	++
5	16886889	rs315105104	t	g	0.6505	0.0558	4.4444	0.9947	7.894e-06	++
7	36094810	rs317639305	t	c	0.948	0	-13.8475	3.1	7.937e-06	-?
1	24084924	rs13746706	a	g	0.0104	0	28.228	6.3195	7.94e-06	+?
5	40876455	rs736884743	a	g	0.6185	0.0967	-3.7833	0.8471	7.962e-06	--
2	31441429	rs14160004	t	c	0.1462	0.0039	5.0467	1.13	7.97e-06	++
4	49998730	rs316080865	a	g	0.6657	0.022	-4.1729	0.9344	7.972e-06	--
1	85978045	rs318221600	*	a	0.9709	0	-47.7291	10.6884	7.988e-06	-?
2	46576366	rs431902252	a	g	0.3295	0.3727	5.9098	1.3241	8.073e-06	++
3	31458847	rs313958885	a	g	0.9517	0	-13.474	3.019	8.08e-06	-?
1	4498348	rs736429687	t	c	0.0116	0	26.3483	5.9041	8.093e-06	+?
2	100702142	2_100702142	a	g	0.0318	0	16.6856	3.739	8.098e-06	+?
5	16740318	5_16740318	t	tc	0.7632	0.0992	-4.5767	1.0256	8.107e-06	--
1	133765478	rs316520920	a	g	0.2186	0.0265	3.9659	0.8888	8.108e-06	++
1	163825190	rs313415828	a	c	0.0147	0	23.6052	5.2906	8.132e-06	+?
5	16760262	rs313687956	a	t	0.3245	0.2025	4.5238	1.0143	8.187e-06	++
5	14145803	rs313676427	a	g	0.8052	0.0509	-4.239	0.9505	8.201e-06	--
3	56846133	rs737371609	a	g	0.9455	0	-12.9484	2.904	8.239e-06	-?
2	46568863	2_46568863	a	at	0.679	0.3709	-5.9561	1.336	8.261e-06	--
4	72857144	rs80655830	a	g	0.011	0	27.146	6.0898	8.289e-06	+?
5	16733021	rs738704920	a	g	0.7789	0.079	-4.555	1.0219	8.297e-06	--
5	16743902	rs317865282	a	c	0.7921	0.0626	-4.5464	1.0201	8.326e-06	--
2	27394615	rs15929190	a	g	0.1017	0.0444	6.0456	1.3565	8.327e-06	++
5	43908197	rs741048983	a	t	0.3349	0.1599	4.2655	0.9575	8.403e-06	++
5	16888444	rs732201742	a	c	0.6503	0.056	4.447	0.9986	8.467e-06	++
3	76921863	rs317520140	t	c	0.0814	0	11.0048	2.4721	8.523e-06	+?
4	50115839	rs317892087	a	t	0.2234	0	7.4201	1.6669	8.528e-06	+?
4	50118811	4_50118811	t	ta	0.7827	0	-7.4442	1.6724	8.543e-06	-?
7	31317512	rs741225934	a	c	0.0202	0	21.5448	4.8418	8.596e-06	+?
2	10037214	2_10037214	t	tcaaa	0.0104	0	28.3942	6.3821	8.625e-06	+?
5	16737359	rs1057745826	t	taatgtgaaagc	0.2796	0.1558	4.6011	1.0343	8.648e-06	++
7	33296935	rs737713756	a	g	0.9865	0	-26.1786	5.8852	8.658e-06	-?
5	43928200	rs313416660	t	c	0.2661	0.0443	4.1386	0.9307	8.715e-06	++
3	43172965	rs314633172	a	g	0.4548	0.2354	4.6272	1.041	8.799e-06	++
4	50063863	rs15574014	a	at	0.6809	0.0455	-4.2534	0.9571	8.828e-06	--
5	14131814	rs316213251	a	g	0.2034	0.0619	4.2028	0.9458	8.85e-06	++
2	46570335	rs15980303	a	g	0.6833	0.3693	-5.9588	1.3411	8.866e-06	--
5	14147072	rs738640838	t	g	0.8086	0.0467	-4.237	0.9537	8.877e-06	--
5	14163070	rs733648481	a	g	0.8099	0.0451	-4.2457	0.9556	8.877e-06	--
1	155213473	rs735487649	t	c	0.2705	0	7.7666	1.7482	8.883e-06	+?
24	4071722	rs733573076	a	g	0.0132	0	15.8575	3.5694	8.887e-06	?+
18	6300566	rs736523672	a	t	0.3743	0.025	3.7841	0.8518	8.896e-06	++
8	26945502	rs317390251	a	g	0.3897	0.2897	4.6809	1.0537	8.901e-06	++
1	167014433	1_167014433	a	aag	0.2111	0	7.8787	1.7736	8.903e-06	+?
3	42857101	rs731090919	a	g	0.6972	0.1478	-4.5477	1.024	8.946e-06	--
1	133754097	rs317042883	a	g	0.2642	0.0828	3.7453	0.8435	8.982e-06	++
9	23616575	rs318235159	c	g	0.3449	0.082	4.2539	0.958	8.982e-06	++
1	156352505	1_156352505	ca	c	0.8555	0.0502	-5.1538	1.1608	8.997e-06	--
5	14150601	rs315711228	a	g	0.1898	0.0448	4.2433	0.9559	9.031e-06	++
7	12916514	rs315025448	t	c	0.9737	0	-17.8279	4.017	9.077e-06	-?
13	9058606	rs314817595	a	g	0.907	0	10.6595	2.4025	9.127e-06	+?
11	8524749	rs737620564	a	g	0.5508	0	7.2228	1.6284	9.183e-06	+?
1	133767896	rs732982667	t	g	0.7292	0.0925	-3.7563	0.847	9.219e-06	--
2	46578324	2_46578324	ctg	c	0.6611	0.3749	-5.8136	1.3113	9.267e-06	--
3	36728586	3_36728586	a	g	0.0184	0	20.9019	4.7156	9.316e-06	+?
2	46594876	rs431860488	a	t	0.1892	0.2727	6.5533	1.4786	9.331e-06	-+
5	14143387	rs16469184	t	c	0.208	0.0683	4.194	0.9465	9.37e-06	++
9	19434115	rs734952830	*	a	0.161	0	8.7182	1.9675	9.372e-06	+?
5	16759621	rs317354856	t	c	0.7719	0.0861	-4.4961	1.0149	9.409e-06	--
7	33588655	rs15885868	a	g	0.9712	0	-17.6403	3.982	9.424e-06	-?
5	16738389	5_16738389	*	ttg	0.7153	0.1582	-4.5365	1.0242	9.46e-06	--
9	19387316	rs313870912	t	c	0.6408	0	7.807	1.7629	9.484e-06	+?
8	26933980	rs317373009	c	g	0.382	0.2546	4.5208	1.0211	9.53e-06	++
4	50062836	rs14467680	a	g	0.3291	0.0318	4.1956	0.9477	9.552e-06	++
2	142639384	rs740629303	a	g	0.9247	0	-11.6485	2.6312	9.552e-06	-?
5	14159624	rs736765302	a	g	0.1908	0.046	4.228	0.9551	9.57e-06	++
10	11894824	rs316575170	a	c	0.1169	0	9.6429	2.1789	9.621e-06	+?
4	53596665	rs312915173	t	g	0.049	0	13.3467	3.0165	9.665e-06	+?
7	33309908	rs315402626	a	g	0.9792	0	-20.5607	4.6499	9.791e-06	-?
5	14138652	rs316157672	a	g	0.7945	0.0657	-4.2028	0.9505	9.798e-06	--
2	46575932	rs431833539	a	t	0.6921	0.3657	-5.9757	1.3519	9.86e-06	--
7	11145888	rs316001307	t	c	0.0153	0	23.0849	5.2245	9.936e-06	+?
1	133753988	rs313162260	a	g	0.2645	0.0829	3.7216	0.8423	9.938e-06	++
5	14152411	rs732246449	t	c	0.1903	0.0452	4.2138	0.9537	9.953e-06	++

## Sheet: FPD F2
Variants (-log10(p) > 5) identified in the GWAS with the F2 population performed with the trait FPD
Chr	SNP	bp	A1	A2	Freq	b	se	p
7	rs734668878	11147641	T	C	0.0128519	37.917	5.72601	3.54624e-11
7	rs13600324	33398007	C	T	0.0140759	36.8963	5.78755	1.82828e-10
7	rs315633354	33397356	C	T	0.986536	-37.2315	5.94525	3.79135e-10
7	rs317095182	32004828	A	T	0.0140759	35.909	5.85092	8.39228e-10
7	rs312608678	33600806	A	G	0.0159119	32.9765	5.43376	1.28845e-09
13	rs312579842	3974978	T	C	0.0201958	27.4274	4.52374	1.33619e-09
1	rs1060256192	191698163	T	C	0.0159119	30.7739	5.07903	1.36966e-09
7	7_32001224	32001224	T	TCTGTCAGA	0.0146879	34.3066	5.75144	2.44844e-09
7	rs737373523	32009461	C	T	0.0146879	34.3066	5.75144	2.44844e-09
7	rs735126662	33598588	C	T	0.0165239	31.8669	5.34337	2.46394e-09
2	2_136907571	136907571	T	TGA	0.114443	12.7753	2.14251	2.48028e-09
3	rs739237353	93936555	C	T	0.0312118	21.8019	3.69118	3.49486e-09
4	rs732945108	31165304	T	C	0.0104039	36.4952	6.22043	4.43756e-09
7	rs16611918	33397298	C	T	0.0159119	31.6029	5.39119	4.57477e-09
7	rs741019228	33601525	A	G	0.0152999	32.965	5.62612	4.64908e-09
7	rs736877681	32005021	G	T	0.0152999	32.7823	5.66903	7.35086e-09
7	7_33329884	33329884	CCCT	C	0.0146879	32.7126	5.66941	7.92661e-09
2	rs737249897	46753434	G	A	0.0104039	35.6652	6.19315	8.47054e-09
7	rs314775143	33329917	G	A	0.985312	-32.5479	5.67462	9.711e-09
7	rs316075799	33330149	C	T	0.0152999	31.7236	5.54248	1.04213e-08
7	rs317100154	31987873	C	T	0.0152999	32.2178	5.65586	1.22388e-08
7	rs738960353	31989135	C	T	0.0152999	32.2178	5.65586	1.22388e-08
7	rs738502770	31993426	T	C	0.0152999	32.2178	5.65586	1.22388e-08
3	rs733761255	36730070	T	TTAAG	0.0257038	22.9135	4.03323	1.3377e-08
3	rs740633021	104391861	C	T	0.0201958	25.5461	4.50373	1.40965e-08
11	11_13577661	13577661	TA	T	0.973171	-44.9247	7.9958	1.92575e-08
7	rs314341854	11142879	T	C	0.0104039	35.095	6.26971	2.17405e-08
8	rs317961030	23949316	A	G	0.95716	-17.595	3.1696	2.83766e-08
7	rs739137406	32000481	*	T	0.984029	-30.8826	5.57993	3.11947e-08
7	rs741602722	31989103	A	G	0.0159119	30.8245	5.57965	3.3051e-08
7	rs731764919	31993608	G	A	0.0159119	30.8245	5.57965	3.3051e-08
7	rs736228681	31994118	G	C	0.0159119	30.8245	5.57965	3.3051e-08
7	rs734574103	31999527	T	C	0.0159119	30.8245	5.57965	3.3051e-08
7	rs16610174	32000052	T	A	0.984088	-30.8245	5.57965	3.3051e-08
7	rs316682011	32000159	A	T	0.0159119	30.8245	5.57965	3.3051e-08
7	rs315453739	32000232	G	T	0.984088	-30.8245	5.57965	3.3051e-08
7	rs313292382	32011935	T	C	0.0159119	30.8245	5.57965	3.3051e-08
7	rs314720461	33331494	C	T	0.0152999	30.4465	5.53073	3.69252e-08
7	rs14606888	11137142	C	CA	0.0140759	29.6498	5.38856	3.74743e-08
7	rs14628612	33328751	G	A	0.9847	-30.4635	5.53855	3.7923e-08
7	rs739234513	1112095	T	C	0.0159119	28.5819	5.19678	3.79967e-08
8	rs735542925	23514942	A	G	0.0171359	28.3623	5.15962	3.86369e-08
7	rs739749273	32011616	G	GA	0.0146879	31.5032	5.75005	4.28311e-08
7	rs15885879	33602136	T	C	0.0159119	29.8866	5.46116	4.43549e-08
7	rs15885883	33604658	T	C	0.0171359	28.733	5.25209	4.48081e-08
7	7_31999425	31999425	T	TAAC	0.986536	-32.3237	5.90984	4.51362e-08
7	rs314568507	32012314	G	A	0.0152999	30.8727	5.65144	4.68688e-08
14	rs80715485	11145775	C	G	0.989596	-34.1047	6.25005	4.8503e-08
7	rs315847445	32012631	G	T	0.0146879	31.096	5.73218	5.80128e-08
1	1_191696791	191696791	TA	T	0.977356	-23.4013	4.32989	6.4956e-08
7	rs731968487	32012490	T	C	0.0165239	29.1939	5.44976	8.46567e-08
1	rs316912900	49040447	T	C	0.0134639	29.1253	5.49435	1.15201e-07
7	rs313432740	33397335	A	G	0.98164	-26.285	4.9859	1.3504e-07
4	rs732635903	50040813	G	C	0.873317	-11.2769	2.14018	1.37071e-07
6	rs14581294	20514914	A	T	0.0183599	24.7525	4.69811	1.37461e-07
5	rs312396508	1809649	*	A	0.986842	-60.0953	11.5125	1.78928e-07
28	28_3097807	3097807	TA	T	0.0195838	23.766	4.55966	1.86591e-07
3	rs734336928	77398402	T	C	0.979192	-23.312	4.49195	2.1059e-07
1	1_155211674	155211674	CAG	C	0.26377	8.89914	1.71937	2.26907e-07
7	rs14628822	33599590	A	AT	0.0171359	27.2121	5.2606	2.30593e-07
7	7_31999419	31999419	T	TA	0.0128519	30.9576	6.00586	2.54233e-07
7	rs741498610	33607693	A	G	0.0263158	21.1505	4.11652	2.77762e-07
7	7_33588707	33588707	C	CTT	0.0489596	15.6147	3.04421	2.90813e-07
8	rs315390187	19680065	A	T	0.0128519	28.6777	5.59933	3.02901e-07
4	rs313949431	50063263	A	G	0.267442	8.04389	1.57066	3.03345e-07
7	rs731922505	33600377	T	C	0.0183599	25.6513	5.00871	3.03354e-07
7	7_31999414	31999414	T	TAA	0.0122399	31.2441	6.11789	3.27304e-07
7	rs313607123	33574085	G	A	0.0385557	17.9112	3.51627	3.50941e-07
5	rs737775140	29101322	G	C	0.0195838	23.4071	4.60691	3.75739e-07
3	rs741719328	36730068	C	G	0.0287638	19.2837	3.79958	3.87047e-07
7	rs312449035	32952696	C	T	0.973072	-21.9537	4.32687	3.89955e-07
6	rs739662904	30479051	T	TTCC	0.94492	-15.6473	3.08524	3.94363e-07
4	4_50027189	50027189	A	G	0.0942472	11.9853	2.36473	4.01275e-07
7	rs735764685	33599325	T	C	0.0201958	24.0142	4.74	4.05638e-07
6	rs315208513	30477130	G	C	0.0550796	15.6486	3.08889	4.06038e-07
7	rs794405143	33588720	A	G	0.0348837	18.0686	3.57018	4.17095e-07
15	rs312283910	10985462	T	C	0.354957	-8.05892	1.59268	4.19321e-07
7	rs737653151	33604500	G	T	0.0177479	25.769	5.1051	4.47168e-07
3	rs316877448	62908167	T	A	0.0140759	27.7286	5.49399	4.48618e-07
8	8_19678256	19678256	CAAA	CA	0.0104039	31.3581	6.23699	4.9625e-07
7	rs15842426	11145235	T	C	0.985924	-27.1287	5.39612	4.97049e-07
7	rs314423071	32949256	T	C	0.0263158	21.9194	4.36484	5.11865e-07
7	rs316578258	32957466	T	C	0.0263158	21.9194	4.36484	5.11865e-07
7	rs731383796	33399435	T	C	0.0195838	24.14	4.81413	5.31993e-07
4	rs16380555	29327731	T	C	0.974908	-20.6258	4.11913	5.51928e-07
3	rs735206870	88182872	A	G	0.0208078	22.2311	4.45351	5.98183e-07
8	8_23544526	23544526	GA	G	0.0226438	21.9021	4.40156	6.49217e-07
3	rs312734298	77398371	T	C	0.97858	-22.0729	4.43853	6.59197e-07
2	rs731073055	66461151	T	G	0.0697674	12.8337	2.58358	6.78562e-07
2	rs15149664	121280591	A	AGTT	0.986536	-27.2326	5.48418	6.84633e-07
4	4_50031192	50031192	GTTTTTT	G	0.166381	10.9198	2.20256	7.12981e-07
10	rs14944609	5999032	G	A	0.0122399	28.8866	5.82727	7.15396e-07
4	rs741358756	63113154	A	G	0.0214198	21.7217	4.38501	7.28451e-07
8	rs316415043	23545105	T	C	0.0201958	23.3002	4.70369	7.28555e-07
18	rs1060231214	4506174	T	G	0.0104039	30.8562	6.23413	7.43795e-07
3	rs733738501	104391840	A	T	0.0171359	24.0269	4.85552	7.48341e-07
2	rs15062060	10054371	G	T	0.98776	-29.1117	5.88415	7.51823e-07
6	6_22526623	22526623	AT	A	0.0232558	20.8689	4.21852	7.53781e-07
2	2_45975186	45975186	CGCCTG	C	0.916667	-32.5107	6.5779	7.71611e-07
2	rs736242393	142639664	C	T	0.0709914	13.1621	2.6671	8.01591e-07
20	rs735125997	1009892	G	A	0.0116279	28.9783	5.87251	8.03265e-07
7	rs312856257	33239454	A	T	0.0214198	22.6703	4.598	8.20318e-07
1	rs14924386	178057859	A	C	0.920441	-12.1579	2.46748	8.33897e-07
7	rs317879979	33605667	A	G	0.0195838	23.7978	4.83992	8.78897e-07
2	rs315567109	10075202	G	A	0.0116279	29.5176	6.00659	8.91448e-07
9	rs14676486	16206217	C	T	0.127907	10.1821	2.072	8.91781e-07
7	rs314242243	11148790	A	T	0.0165239	24.5598	5.00475	9.23414e-07
11	11_19117659	19117659	CT	C	0.985312	-25.8909	5.28848	9.79466e-07
12	rs316053086	4825500	T	C	0.98776	-28.3012	5.78173	9.83421e-07
1	rs317931303	123771466	C	T	0.902693	-11.6043	2.37325	1.01027e-06
4	rs315962235	6199553	C	T	0.0140759	26.7894	5.48006	1.01596e-06
6	6_30475477	30475477	T	TA	0.0563035	14.8745	3.04361	1.02308e-06
8	rs316781319	23549413	G	A	0.0232558	21.2008	4.33831	1.02448e-06
1	rs313573202	155279881	T	C	0.27295	8.3106	1.70541	1.0987e-06
1	rs314649871	143793296	A	C	0.0287638	18.5186	3.80021	1.09887e-06
11	rs738686018	15665696	C	T	0.0342717	17.6858	3.6309	1.11081e-06
6	rs314071751	18745728	T	C	0.976132	-20.8579	4.28357	1.12001e-06
2	rs739949745	93958610	T	C	0.982864	-25.1861	5.17453	1.1312e-06
6	rs739878244	30477157	C	A	0.0563035	14.8695	3.05798	1.15899e-06
13	rs314840898	11324243	G	A	0.565483	10.4905	2.15807	1.16751e-06
1	rs733329723	82024289	T	C	0.977968	-22.6182	4.65751	1.19615e-06
30	30_985269	985269	CG	C	0.0177479	23.3174	4.80299	1.20533e-06
8	8_27459225	27459225	T	TTC	0.0116279	29.029	5.99819	1.30086e-06
6	6_30477120	30477120	T	C	0.0563035	14.8202	3.06319	1.31049e-06
6	rs741339103	11149529	T	C	0.0110159	29.4988	6.10281	1.34059e-06
2	rs733483356	142639011	C	A	0.0685435	13.1526	2.722	1.35197e-06
6	6_30466467	30466467	ACAAACAAACAAAC	A	0.956413	-16.3103	3.37808	1.37726e-06
2	rs739735074	94397064	G	T	0.0348837	17.2008	3.57047	1.45368e-06
4	rs731512964	50062669	A	G	0.280294	7.46835	1.55064	1.46233e-06
6	6_22526621	22526621	TA	T	0.973072	-19.0384	3.95905	1.51808e-06
4	rs313799188	50112523	G	A	0.219094	8.14992	1.69589	1.5422e-06
2	rs738961646	10086066	C	T	0.0116279	29.3281	6.10341	1.54593e-06
17	rs737958390	9835820	C	G	0.0238678	20.0048	4.16538	1.56591e-06
6	rs731877250	30469637	G	T	0.0605875	14.367	2.9933	1.58902e-06
6	rs314095418	30470314	G	A	0.0605875	14.367	2.9933	1.58902e-06
6	6_30470886	30470886	T	TTG	0.0605875	14.367	2.9933	1.58902e-06
6	6_30470893	30470893	G	T	0.0605875	14.367	2.9933	1.58902e-06
6	6_30470896	30470896	TGG	T	0.0605875	14.367	2.9933	1.58902e-06
6	rs316804269	30471225	G	A	0.0605875	14.367	2.9933	1.58902e-06
6	rs14590924	30472348	C	T	0.0605875	14.367	2.9933	1.58902e-06
6	rs737725242	30472444	A	C	0.0605875	14.367	2.9933	1.58902e-06
6	rs313405458	30472850	A	G	0.939412	-14.367	2.9933	1.58902e-06
6	rs317607636	30473304	G	C	0.939412	-14.367	2.9933	1.58902e-06
6	rs16563054	30473329	C	T	0.939412	-14.367	2.9933	1.58902e-06
6	rs737929704	30474042	G	C	0.0605875	14.367	2.9933	1.58902e-06
6	rs731993041	30474124	A	G	0.0605875	14.367	2.9933	1.58902e-06
6	6_30475051	30475051	T	C	0.0605875	14.367	2.9933	1.58902e-06
6	6_30475084	30475084	A	ACGAAACAGAGTT	0.0605875	14.367	2.9933	1.58902e-06
6	rs314260617	30475085	*	C	0.0605875	14.367	2.9933	1.58902e-06
6	6_30475100	30475100	G	GTCCT	0.0605875	14.367	2.9933	1.58902e-06
6	6_30475118	30475118	C	T	0.0605875	14.367	2.9933	1.58902e-06
4	rs314468339	50112396	G	A	0.222154	8.12745	1.69431	1.61133e-06
12	rs315146834	18964808	C	T	0.0128519	26.8646	5.60702	1.65757e-06
1	rs13778061	123782683	A	G	0.0960832	11.5882	2.41912	1.6655e-06
6	rs15813863	30471812	G	A	0.0599755	14.3716	3.00119	1.6791e-06
7	rs313139551	32913199	T	C	0.0275398	20.407	4.26211	1.68446e-06
4	4_31674093	31674093	T	TC	0.0287638	18.3965	3.84524	1.71642e-06
1	rs736586757	4497114	G	A	0.0110159	28.9694	6.05588	1.72113e-06
2	rs735757027	80294627	T	G	0.405141	-8.12376	1.6997	1.757e-06
4	4_50061270	50061270	AT	A	0.715422	-7.25159	1.51886	1.80276e-06
13	13_8068942	8068942	C	T	0.144431	9.74636	2.04146	1.80416e-06
4	rs314133539	50112252	T	G	0.21787	8.1664	1.7126	1.85678e-06
3	rs316255908	77399309	A	G	0.976132	-19.9822	4.19146	1.86654e-06
7	rs314415869	33601436	A	G	0.0195838	23.2638	4.88209	1.88727e-06
2	rs737170948	10084423	A	G	0.0104039	30.3954	6.38834	1.95574e-06
7	rs733167387	31999444	G	A	0.0134639	28.1583	5.91971	1.96778e-06
17	rs313469288	8838296	A	G	0.0110159	28.6305	6.02478	2.01296e-06
4	rs314038507	69315209	T	C	0.843941	-9.11294	1.91864	2.03739e-06
1	rs741672066	155209061	C	A	0.343329	7.7757	1.63806	2.06568e-06
7	rs14628255	32911306	G	T	0.0257038	21.0401	4.43344	2.07719e-06
7	rs316973795	32912253	T	C	0.0257038	21.0401	4.43344	2.07719e-06
7	rs317746564	32914197	G	A	0.0257038	21.0401	4.43344	2.07719e-06
7	rs317191119	32915199	A	T	0.0257038	21.0401	4.43344	2.07719e-06
7	rs739220083	32915208	C	A	0.0257038	21.0401	4.43344	2.07719e-06
7	7_32918321	32918321	CTTTTT	CTTTT	0.974296	-21.0401	4.43344	2.07719e-06
7	7_32918329	32918329	G	T	0.0257038	21.0401	4.43344	2.07719e-06
7	rs15884753	32937026	T	A	0.974296	-21.0401	4.43344	2.07719e-06
7	rs740650918	32937984	G	A	0.0257038	21.0401	4.43344	2.07719e-06
7	rs736616336	32939205	T	C	0.974296	-21.0401	4.43344	2.07719e-06
7	rs317257756	32939420	A	T	0.0257038	21.0401	4.43344	2.07719e-06
7	rs732606056	32942301	C	T	0.0257038	21.0401	4.43344	2.07719e-06
7	7_32942566	32942566	A	C	0.0257038	21.0401	4.43344	2.07719e-06
7	rs315511160	32943200	T	C	0.0257038	21.0401	4.43344	2.07719e-06
7	rs315391434	32944149	G	A	0.0257038	21.0401	4.43344	2.07719e-06
7	rs15884773	32947898	C	T	0.974296	-21.0401	4.43344	2.07719e-06
7	rs14628281	32948025	C	G	0.974296	-21.0401	4.43344	2.07719e-06
7	rs13600182	32948119	C	T	0.974296	-21.0401	4.43344	2.07719e-06
7	rs736579395	32949115	T	C	0.0257038	21.0401	4.43344	2.07719e-06
7	rs734064018	32949141	T	G	0.0257038	21.0401	4.43344	2.07719e-06
7	rs731546141	32949572	T	C	0.0257038	21.0401	4.43344	2.07719e-06
7	rs315375208	32950310	C	T	0.974296	-21.0401	4.43344	2.07719e-06
7	7_32950467	32950467	A	AGTGGG	0.974296	-21.0401	4.43344	2.07719e-06
7	rs737222510	32950473	A	G	0.974296	-21.0401	4.43344	2.07719e-06
7	7_32951385	32951385	C	CTG	0.974296	-21.0401	4.43344	2.07719e-06
7	7_32951552	32951552	GA	G	0.974296	-21.0401	4.43344	2.07719e-06
7	7_32951560	32951560	AT	A	0.0257038	21.0401	4.43344	2.07719e-06
7	rs312502503	32951755	A	G	0.974296	-21.0401	4.43344	2.07719e-06
7	rs315388487	32952917	G	A	0.0257038	21.0401	4.43344	2.07719e-06
7	rs314835255	32953048	A	G	0.974296	-21.0401	4.43344	2.07719e-06
7	rs313522276	32953058	T	A	0.974296	-21.0401	4.43344	2.07719e-06
7	rs741003245	32953919	A	G	0.0257038	21.0401	4.43344	2.07719e-06
7	rs736161389	32955543	T	C	0.0257038	21.0401	4.43344	2.07719e-06
7	rs739531664	32955695	T	C	0.974296	-21.0401	4.43344	2.07719e-06
7	7_32956290	32956290	T	TC	0.974296	-21.0401	4.43344	2.07719e-06
7	rs312596750	32957477	A	G	0.0257038	21.0401	4.43344	2.07719e-06
7	rs15884784	32957760	C	G	0.974296	-21.0401	4.43344	2.07719e-06
7	rs313616570	32958007	C	T	0.0257038	21.0401	4.43344	2.07719e-06
7	rs741398822	32958707	G	A	0.0257038	21.0401	4.43344	2.07719e-06
7	rs740579092	32958780	T	C	0.0257038	21.0401	4.43344	2.07719e-06
7	rs731380377	32958825	G	T	0.0257038	21.0401	4.43344	2.07719e-06
7	rs737598611	32959553	T	C	0.0257038	21.0401	4.43344	2.07719e-06
7	rs732202451	32961044	A	G	0.0257038	21.0401	4.43344	2.07719e-06
7	rs738544296	32961790	T	C	0.0257038	21.0401	4.43344	2.07719e-06
7	7_32961985	32961985	AG	A	0.0257038	21.0401	4.43344	2.07719e-06
7	rs313360858	32963407	C	T	0.0257038	21.0401	4.43344	2.07719e-06
7	7_32963685	32963685	CTT	CT	0.974296	-21.0401	4.43344	2.07719e-06
4	rs313706892	50112382	T	A	0.216646	8.10315	1.70751	2.07896e-06
11	rs314150259	8525470	A	G	0.44492	-7.69865	1.62243	2.08362e-06
4	rs14467768	50102208	A	C	0.239348	8.0139	1.68905	2.08887e-06
12	rs14034742	5538654	G	T	0.0189718	22.2648	4.6933	2.0959e-06
2	rs313728058	45233298	G	A	0.137699	9.44203	1.99194	2.13604e-06
3	3_36733578	36733578	AG	A	0.0318237	17.1639	3.62614	2.20812e-06
6	6_30477097	30477097	A	G	0.0520196	14.9307	3.15603	2.23603e-06
6	rs15759629	5173680	A	G	0.46022	9.96524	2.10735	2.25859e-06
12	rs732163405	18840784	A	T	0.0104039	30.4879	6.45059	2.28558e-06
1	1_18263266	18263266	CAAAAAAA	CAAAA	0.479167	13.4818	2.85321	2.29968e-06
7	rs313980129	32918333	G	T	0.0263158	20.6658	4.3737	2.30089e-06
7	rs739965485	32955288	A	G	0.973684	-20.6658	4.3737	2.30089e-06
6	rs739939533	18747556	T	C	0.0201958	21.5729	4.57146	2.36964e-06
6	rs317028401	30475283	A	G	0.0593635	14.2238	3.01657	2.41441e-06
6	rs313055541	30475332	T	G	0.0593635	14.2238	3.01657	2.41441e-06
4	4_50044661	50044661	AAAAT	ATAAAT	0.804788	-9.71688	2.06157	2.43697e-06
1	rs315554455	2672353	A	T	0.557528	-8.4146	1.78531	2.43793e-06
6	6_30475127	30475127	C	A	0.0599755	14.1263	3.00071	2.50587e-06
5	rs736283163	29150657	G	C	0.0104039	30.0703	6.38808	2.51081e-06
2	rs738734733	26943610	T	C	0.0434517	15.7096	3.34232	2.59887e-06
7	rs741401215	33398396	A	G	0.0220318	21.4384	4.56265	2.61857e-06
1	1_126012304	126012304	AT	A	0.765606	-7.86219	1.6733	2.61931e-06
7	7_31998235	31998235	T	TTGA	0.0128519	28.3006	6.02333	2.62091e-06
1	rs15473146	155212189	C	T	0.362913	8.18855	1.74343	2.64274e-06
20	rs316203452	1721211	G	A	0.986536	-25.8583	5.50984	2.69076e-06
1	1_85338326	85338326	T	TGTCAGGAAAGG	0.0134639	25.9178	5.52427	2.71047e-06
7	rs316102151	32945864	T	A	0.0263158	20.5083	4.3717	2.71688e-06
4	rs731403395	50065490	C	G	0.261322	7.28869	1.55382	2.72104e-06
7	rs736303391	32915528	A	T	0.0263158	20.4837	4.36851	2.74625e-06
4	rs317651039	51804881	A	G	0.985312	-25.3408	5.40442	2.74661e-06
2	rs737304765	46144456	T	A	0.0385557	15.6067	3.33219	2.8187e-06
6	rs317882154	30757494	T	C	0.0116279	27.8172	5.94191	2.84755e-06
6	rs737065480	30477363	G	T	0.0550796	14.5179	3.10275	2.88203e-06
6	rs741163259	30475252	A	G	0.0593635	14.0746	3.00869	2.89699e-06
1	rs741447438	82338879	A	G	0.985312	-25.622	5.47826	2.91074e-06
7	rs15884755	32937028	C	A	0.973684	-20.4494	4.37277	2.91757e-06
7	rs317943183	33574193	T	G	0.0312118	18.2256	3.89739	2.92025e-06
12	rs14044014	14347347	T	C	0.976744	-19.7584	4.2254	2.92376e-06
1	rs737454452	126017076	G	A	0.760098	-7.81671	1.67269	2.96637e-06
11	rs733424087	8332940	T	C	0.0379437	17.0068	3.63942	2.96907e-06
1	rs732743797	155204077	A	T	0.27907	7.98752	1.71062	3.02126e-06
2	rs313150194	10085859	G	A	0.0140759	25.8028	5.52706	3.03477e-06
4	rs15574014	50063863	A	AT	0.739902	-7.31402	1.56709	3.0522e-06
22	rs739005766	5225734	A	G	0.0116279	27.8745	5.973	3.06008e-06
4	4_50027186	50027186	GTGAGTCT	G	0.0973072	10.7687	2.30772	3.06576e-06
27	27_5835248	5835248	T	C	0.0734394	11.9924	2.57027	3.07381e-06
11	rs734106880	8371980	T	C	0.0201958	22.0543	4.73126	3.14077e-06
7	rs312363062	32950002	G	A	0.973072	-20.1176	4.31699	3.16079e-06
7	7_32944442	32944442	TTGC	T	0.0263158	20.3442	4.36612	3.16861e-06
7	rs16611297	32961465	A	G	0.0263158	20.337	4.36562	3.18599e-06
1	rs15410229	123782969	AT	A	0.0985312	11.0732	2.37708	3.18784e-06
7	rs731479950	32916570	T	C	0.0263158	20.4122	4.38188	3.18807e-06
7	rs737143462	32963366	T	C	0.0263158	20.4122	4.38188	3.18807e-06
8	rs318089088	23546099	C	T	0.974296	-19.2156	4.12654	3.21479e-06
2	rs737125440	89719556	G	A	0.0140759	25.092	5.39107	3.24996e-06
4	rs1059352874	77350722	AT	A	0.0305998	17.154	3.68582	3.25461e-06
4	rs14444793	30259158	T	C	0.0116279	27.5345	5.9178	3.27423e-06
1	rs314909504	155283100	C	T	0.261934	8.30274	1.78468	3.28369e-06
4	rs316702699	50117664	T	C	0.225214	7.76271	1.66922	3.31142e-06
4	rs316549006	76599890	A	G	0.9847	-24.9162	5.35972	3.33885e-06
1	rs741447514	122744592	G	A	0.0538556	14.3471	3.08727	3.36496e-06
7	rs314418346	32951593	G	T	0.973684	-20.3019	4.37053	3.39764e-06
7	rs737104819	32912243	A	G	0.0263158	20.3352	4.37927	3.42537e-06
4	rs313126853	50107095	A	G	0.200734	8.00353	1.72374	3.43207e-06
9	rs731746161	15832149	T	C	0.0703794	13.3665	2.87979	3.45929e-06
7	rs735511412	33599062	A	G	0.0208078	21.7094	4.67844	3.47893e-06
1	rs315823774	188063225	T	C	0.0379437	16.3761	3.52916	3.48024e-06
3	rs736767631	103188962	T	G	0.0159119	23.4488	5.05379	3.48659e-06
7	rs312403773	32961909	T	C	0.0263158	20.2599	4.36776	3.50932e-06
8	8_23548504	23548504	G	GA	0.0201958	21.4529	4.62532	3.51544e-06
20	rs734723009	8368637	A	T	0.0189718	21.7258	4.68443	3.51995e-06
7	rs316816429	32938254	T	C	0.0275398	19.2928	4.16007	3.5244e-06
7	rs316281063	32915329	A	G	0.0263158	20.2871	4.37476	3.52978e-06
7	rs315794770	32950299	A	G	0.973684	-20.2411	4.3689	3.60425e-06
1	rs736487970	126012130	A	G	0.769278	-7.81434	1.68724	3.63152e-06
7	rs15884751	32937018	G	A	0.973684	-20.2301	4.37227	3.71171e-06
7	rs15884778	32951231	A	G	0.973684	-20.2301	4.37227	3.71171e-06
13	13_8069005	8069005	T	C	0.151775	9.29608	2.00941	3.72297e-06
1	1_126013887	126013887	*	AG	0.273777	7.69934	1.66454	3.73696e-06
11	11_8389069	8389069	ATATTGT	A	0.156059	10.8531	2.34695	3.75791e-06
6	rs14590935	30478913	A	T	0.94492	-14.2893	3.0918	3.80641e-06
10	rs315473307	3049755	A	G	0.0942472	11.0183	2.38412	3.80933e-06
7	rs312851787	33314688	G	A	0.0208078	21.5302	4.65904	3.81561e-06
12	12_12044567	12044567	T	C	0.0152999	23.877	5.1683	3.83939e-06
9	rs314103475	15814351	C	T	0.0605875	13.7672	2.98208	3.89982e-06
19	rs431843908	6175206	T	C	0.0183599	21.7989	4.72185	3.9007e-06
2	rs730990440	72626198	C	T	0.0152999	24.036	5.20747	3.91807e-06
4	rs14467544	50031885	A	G	0.877601	-9.89361	2.14386	3.93349e-06
7	rs312660462	32949144	T	C	0.0263158	20.1807	4.37496	3.97348e-06
9	9_17490317	17490317	CTTT	CTTTTTT	0.885185	-18.6769	4.05073	4.01241e-06
7	7_32951551	32951551	GA	G	0.973684	-20.1334	4.37092	4.10076e-06
4	rs316014177	50035876	A	G	0.878213	-10.0318	2.18071	4.22013e-06
4	4_35750432	35750432	CA	C	0.0140759	25.3317	5.50801	4.24383e-06
4	4_50045464	50045464	GAAA	G	0.108323	10.1159	2.19971	4.25046e-06
4	rs312782173	50110561	C	G	0.217258	7.89442	1.71686	4.26238e-06
3	rs738701740	56834207	A	G	0.0893513	10.9759	2.38779	4.29308e-06
7	rs738574999	11147579	T	C	0.0122399	26.4916	5.76571	4.33401e-06
4	rs734151405	50032081	G	C	0.783966	-8.28997	1.80537	4.39365e-06
4	rs14467680	50062836	G	A	0.711138	-7.00891	1.52688	4.42481e-06
9	9_15806797	15806797	G	A	0.0428397	15.3223	3.33938	4.46757e-06
6	rs740519042	30477367	T	C	0.0501836	14.5778	3.17959	4.54394e-06
7	rs313025190	11148470	T	C	0.9847	-23.6984	5.16979	4.56125e-06
9	rs14677741	17886247	C	T	0.298654	-7.68583	1.67717	4.59225e-06
7	rs312329398	32949135	G	T	0.0263158	19.9806	4.36058	4.60351e-06
7	rs316862272	32961013	G	A	0.0263158	20.0098	4.36845	4.63797e-06
1	rs737687981	120370037	T	C	0.0128519	25.7914	5.63268	4.67466e-06
6	rs317919796	30466475	C	A	0.963892	-16.5808	3.623	4.7272e-06
7	7_32956180	32956180	A	AAAAAAAACAAC	0.97246	-19.4588	4.25307	4.75656e-06
1	rs316694559	123820466	C	T	0.290086	6.98405	1.52686	4.78218e-06
4	rs315261290	50058056	C	T	0.71481	-6.97103	1.52524	4.86667e-06
1	rs312741231	103882769	A	G	0.94798	-13.3943	2.93187	4.91172e-06
4	rs315530895	50112910	T	A	0.220318	7.62453	1.66909	4.92228e-06
4	rs733634440	51803877	G	A	0.0104039	28.7521	6.29575	4.94988e-06
7	rs317886469	32961996	A	G	0.0263158	19.9362	4.36608	4.96768e-06
9	rs317966371	15822743	C	T	0.0697674	12.8237	2.80872	4.97886e-06
4	rs313514005	50116330	G	T	0.22399	7.61667	1.66849	4.99452e-06
22	rs313021181	1728932	A	G	0.0783354	11.6465	2.55334	5.08448e-06
4	rs16408220	50105538	A	G	0.197062	8.01698	1.7585	5.13993e-06
4	rs1058757215	5305965	GTGTCACAGCATGCAAGTGTT	G	0.0422277	14.6713	3.22003	5.20719e-06
7	rs736000910	32959271	A	G	0.0269278	19.6622	4.31643	5.23326e-06
7	rs316103781	32951407	A	G	0.0263158	19.9061	4.37208	5.28844e-06
7	7_32956288	32956288	T	TA	0.973684	-19.8884	4.36922	5.31571e-06
1	rs15334367	87111893	C	T	0.97552	-18.8916	4.15084	5.33252e-06
4	4_29327795	29327795	AT	A	0.0152999	23.6625	5.20007	5.35389e-06
1	rs734875447	155208981	T	C	0.328029	7.68212	1.68959	5.44877e-06
4	rs734738691	66362458	T	A	0.984088	-22.881	5.03625	5.53922e-06
7	rs741260074	32918331	G	T	0.0263158	19.8354	4.3696	5.64112e-06
4	4_50112364	50112364	TTGA	T	0.219706	7.82044	1.72297	5.65423e-06
6	rs315299602	30475336	T	C	0.0593635	13.664	3.01081	5.67062e-06
4	rs316080865	49998730	A	G	0.692778	-6.71146	1.47943	5.71871e-06
5	5_21401625	21401625	C	A	0.985924	-24.2796	5.35237	5.72664e-06
1	rs1058258727	26915107	C	G	0.0201958	20.4128	4.50079	5.75028e-06
2	rs317849172	48011232	C	G	0.0110159	27.6672	6.10461	5.83779e-06
2	2_530168	530168	CTTTT	CTTT	0.770833	-18.6415	4.11649	5.94057e-06
7	rs735614603	32938397	T	G	0.0269278	19.4904	4.30673	6.02338e-06
7	rs316861488	32950416	T	C	0.973072	-19.4912	4.30795	6.05451e-06
2	rs316723566	89073354	A	T	0.0605875	12.5677	2.77939	6.13278e-06
4	rs315468271	50122476	A	G	0.220318	7.60983	1.68312	6.14676e-06
1	rs14800180	24084822	C	T	0.988372	-26.9734	5.96791	6.19133e-06
2	rs318009665	94397204	C	T	0.0318237	16.8188	3.72356	6.27637e-06
19	rs431884178	8949826	G	A	0.436965	-7.24453	1.60408	6.29283e-06
3	rs316171400	56846223	G	C	0.0526316	13.2141	2.9267	6.33139e-06
7	rs314132032	32911928	A	G	0.0263158	19.7448	4.37511	6.39202e-06
8	rs13680486	16719163	G	A	0.79743	8.25214	1.82966	6.47641e-06
4	4_72354482	72354482	AT	A	0.283966	-8.18874	1.81592	6.50094e-06
4	rs314662582	50116583	A	C	0.22093	7.54631	1.6736	6.51232e-06
17	rs732477259	7443863	A	G	0.462668	-9.24833	2.05129	6.52759e-06
4	rs10728151	50109807	C	T	0.780906	-7.7105	1.71059	6.5593e-06
4	rs734258930	50065455	G	A	0.256426	7.08557	1.57209	6.57172e-06
6	rs14582773	22951599	A	G	0.0128519	25.4958	5.66073	6.66909e-06
6	rs733636951	30475266	C	T	0.0587515	13.616	3.02382	6.70258e-06
10	rs13544839	11905508	T	C	0.0856793	10.8369	2.40695	6.72193e-06
7	rs14628821	33599585	A	AT	0.0214198	20.9049	4.64395	6.74649e-06
18	rs15041253	7200031	A	G	0.931457	-11.9427	2.65518	6.8638e-06
4	rs316322426	50116825	C	T	0.219706	7.52799	1.67384	6.87811e-06
2	rs732586497	142661139	C	T	0.165851	9.09671	2.02441	7.00553e-06
4	rs312613369	50062368	T	C	0.27907	6.97736	1.55395	7.1199e-06
3	rs315718630	62911446	T	A	0.0146879	23.9916	5.34431	7.14987e-06
4	rs316821269	51807998	A	C	0.0110159	27.7678	6.18639	7.1716e-06
1	rs739281617	87109631	T	C	0.984088	-22.896	5.10156	7.18816e-06
11	rs736490379	8389046	G	A	0.156671	10.4967	2.33998	7.26457e-06
11	11_8389061	8389061	C	CGATCT	0.156671	10.4967	2.33998	7.26457e-06
11	rs14022292	8389878	A	G	0.156671	10.4967	2.33998	7.26457e-06
11	11_8390998	8390998	A	AT	0.843329	-10.4967	2.33998	7.26457e-06
11	11_8391025	8391025	AATATAT	A	0.843329	-10.4967	2.33998	7.26457e-06
5	rs1059864170	29451878	A	ATCAAC	0.529988	7.59025	1.69223	7.27972e-06
10	rs315786446	11894117	G	A	0.884945	-9.81085	2.18802	7.3291e-06
7	rs737179986	32911920	C	T	0.0269278	19.2787	4.30027	7.35531e-06
4	rs733698641	50041854	C	T	0.117503	9.86353	2.20024	7.36257e-06
3	rs15313803	31099099	C	T	0.987148	-24.9229	5.56352	7.47499e-06
24	rs738776169	3815346	T	C	0.97858	-20.1437	4.49671	7.47625e-06
6	rs313225666	22530135	A	T	0.0214198	19.6516	4.38728	7.49161e-06
14	rs312554616	2898687	A	G	0.0789474	11.7257	2.61981	7.6133e-06
20	rs735232428	5072398	T	C	0.563035	8.4279	1.88301	7.61408e-06
1	rs315993911	126006702	C	T	0.605875	-7.16456	1.60102	7.64123e-06
2	rs16150562	141882234	T	A	0.0973072	10.0444	2.24709	7.82401e-06
4	rs734594820	50044330	G	A	0.21175	7.98398	1.78734	7.93417e-06
7	rs317639305	36094810	C	T	0.0520196	13.8475	3.10004	7.93755e-06
1	rs13746706	24084924	G	A	0.989596	-28.228	6.31952	7.93984e-06
1	rs318221600	85978045	*	A	0.970874	-47.7291	10.6884	7.98806e-06
1	rs317119187	155393033	C	T	0.9847	-23.5317	5.27071	8.0215e-06
3	rs313958885	31458847	G	A	0.0483476	13.474	3.01901	8.07993e-06
1	rs736429687	4498348	T	C	0.0116279	26.3483	5.90409	8.0925e-06
2	2_100702142	100702142	A	G	0.0318237	16.6856	3.739	8.09751e-06
1	rs313415828	163825190	A	C	0.0146879	23.6052	5.29064	8.13118e-06
7	rs316658570	13456253	G	A	0.0122399	25.7694	5.77796	8.198e-06
6	rs316138672	18743801	G	A	0.0232558	19.0489	4.27144	8.21139e-06
4	rs737609227	50064796	G	A	0.253366	7.06548	1.5844	8.21867e-06
3	rs737371609	56846133	G	A	0.0544676	12.9484	2.90396	8.23958e-06
4	rs80655830	72857144	A	G	0.0110159	27.146	6.08984	8.28868e-06
3	rs317520140	76921863	T	C	0.0813953	11.0048	2.4721	8.5225e-06
4	rs317892087	50115839	T	A	0.776622	-7.42007	1.66688	8.5286e-06
4	4_50118811	50118811	TA	T	0.217258	7.44421	1.67244	8.54336e-06
7	rs15884757	32937043	T	C	0.973072	-19.1476	4.30274	8.58309e-06
7	rs741225934	31317512	A	C	0.0201958	21.5448	4.84178	8.59582e-06
2	2_10037214	10037214	T	TCAAA	0.0104039	28.3942	6.38209	8.62509e-06
7	rs737713756	33296935	G	A	0.0134639	26.1786	5.88516	8.65765e-06
4	rs731839742	50065481	A	G	0.26071	6.96088	1.56622	8.81455e-06
4	rs314812636	50014775	A	T	0.580171	-6.6006	1.48548	8.85477e-06
1	rs735487649	155213473	T	C	0.270502	7.76663	1.74817	8.88329e-06
1	1_167014433	167014433	A	AAG	0.211138	7.87872	1.77359	8.90257e-06
7	rs315025448	12916514	T	C	0.973684	-17.8279	4.01704	9.07696e-06
7	rs314678744	32838917	G	T	0.0171359	22.0004	4.95813	9.11181e-06
1	1_95313440	95313440	GAA	GA	0.635863	8.1442	1.83548	9.11866e-06
13	rs314817595	9058606	G	A	0.0930233	-10.6595	2.40247	9.12617e-06
7	rs730942771	17599555	T	C	0.488984	-9.59081	2.16224	9.18212e-06
11	rs737620564	8524749	G	A	0.449204	-7.2228	1.62838	9.18234e-06
3	3_36728586	36728586	A	G	0.0183599	20.9019	4.71564	9.31617e-06
7	rs13600405	33603117	T	C	0.977968	-20.1416	4.54459	9.3366e-06
9	rs734952830	19434115	*	A	0.160955	8.7182	1.96747	9.3718e-06
4	rs316591603	50064884	G	A	0.260098	6.90377	1.55808	9.38141e-06
7	rs15885868	33588655	G	A	0.0287638	17.6403	3.98202	9.42392e-06
9	rs313870912	19387316	T	C	0.640759	7.80704	1.76286	9.48352e-06
4	rs14467534	50026345	G	A	0.580171	-6.87006	1.55158	9.52082e-06
2	rs740629303	142639384	G	A	0.0752754	11.6485	2.6312	9.55249e-06
10	rs316575170	11894824	A	C	0.116891	9.64292	2.17894	9.62123e-06
4	rs312915173	53596665	G	T	0.95104	-13.3467	3.01652	9.66522e-06
7	rs315402626	33309908	G	A	0.0208078	20.5607	4.64991	9.79131e-06
1	rs741208050	126018849	A	G	0.227662	7.53506	1.70472	9.86498e-06
6	rs1060128686	30369927	G	T	0.112607	9.75073	2.20603	9.86833e-06
4	4_71971443	71971443	T	G	0.633415	7.40366	1.6752	9.88998e-06
7	rs316001307	11145888	C	T	0.9847	-23.0849	5.22452	9.93597e-06

## Sheet: FPD HS
Variants (-log10(p) > 5) identified in the GWAS with the HS population performed with the trait FPD
Chr	SNP	bp	A1	A2	Freq	b	se	p
2	2_26945910	26945910	TA	TAA	0.903125	-18.3222	2.42422	4.09382e-14
2	rs318210765	35328939	T	C	0.955466	-13.3404	1.99974	2.53926e-11
2	2_35329026	35329026	AT	A	0.955466	-13.3404	1.99974	2.53926e-11
2	rs730963066	35330004	T	C	0.0445344	13.3404	1.99974	2.53926e-11
2	rs315371210	35324927	C	T	0.949393	-11.9493	1.94102	7.45103e-10
2	rs738043527	35325088	T	C	0.949393	-11.9493	1.94102	7.45103e-10
2	2_35326124	35326124	A	ATT	0.949393	-11.9493	1.94102	7.45103e-10
2	rs15083827	35333213	T	G	0.949393	-11.9493	1.94102	7.45103e-10
2	rs738692346	35333732	A	G	0.0506073	11.9493	1.94102	7.45103e-10
2	rs15083829	35333957	A	G	0.949393	-11.9493	1.94102	7.45103e-10
2	rs15083831	35335525	T	C	0.949393	-11.9493	1.94102	7.45103e-10
2	rs15083832	35335794	T	C	0.949393	-11.9493	1.94102	7.45103e-10
2	rs316299033	35335976	T	C	0.0506073	11.9493	1.94102	7.45103e-10
2	rs731318620	35336483	C	A	0.0506073	11.9493	1.94102	7.45103e-10
2	rs15948710	35336890	A	G	0.0506073	11.9493	1.94102	7.45103e-10
2	rs15948712	35336908	T	G	0.0506073	11.9493	1.94102	7.45103e-10
2	rs737761352	35337183	A	G	0.0506073	11.9493	1.94102	7.45103e-10
2	rs315865474	35337255	A	T	0.949393	-11.9493	1.94102	7.45103e-10
2	2_35359140	35359140	A	AAAAC	0.949393	-11.9493	1.94102	7.45103e-10
2	2_35359142	35359142	*	AAC	0.949393	-11.9493	1.94102	7.45103e-10
2	2_35359143	35359143	*	AC	0.949393	-11.9493	1.94102	7.45103e-10
2	2_35359450	35359450	GA	G	0.949393	-11.9493	1.94102	7.45103e-10
2	rs733018638	35364779	T	C	0.949393	-11.9493	1.94102	7.45103e-10
2	rs737582274	35364780	T	C	0.949393	-11.9493	1.94102	7.45103e-10
2	2_35364923	35364923	T	TA	0.949393	-11.9493	1.94102	7.45103e-10
2	2_35364985	35364985	T	C	0.0506073	11.9493	1.94102	7.45103e-10
2	rs313099708	35365085	G	A	0.949393	-11.9493	1.94102	7.45103e-10
2	2_35365277	35365277	GA	G	0.0506073	11.9493	1.94102	7.45103e-10
2	rs313904604	35365935	C	T	0.949393	-11.9493	1.94102	7.45103e-10
2	rs734549655	35366610	GCT	G	0.949393	-11.9493	1.94102	7.45103e-10
2	rs314206567	35366903	G	A	0.949393	-11.9493	1.94102	7.45103e-10
2	rs794538838	35367385	A	G	0.0506073	11.9493	1.94102	7.45103e-10
2	rs317786125	35367830	T	C	0.949393	-11.9493	1.94102	7.45103e-10
2	rs794589491	35368130	C	T	0.0506073	11.9493	1.94102	7.45103e-10
2	rs738544931	35370931	A	C	0.949393	-11.9493	1.94102	7.45103e-10
2	2_35370943	35370943	TAA	TA	0.0506073	11.9493	1.94102	7.45103e-10
2	2_35371023	35371023	TCC	T	0.949393	-11.9493	1.94102	7.45103e-10
2	rs739605797	35371029	G	A	0.0506073	11.9493	1.94102	7.45103e-10
2	rs313869664	35371670	G	A	0.949393	-11.9493	1.94102	7.45103e-10
2	2_35372250	35372250	GAAA	GA	0.949393	-11.9493	1.94102	7.45103e-10
2	2_35372289	35372289	CT	C	0.949393	-11.9493	1.94102	7.45103e-10
2	rs737244619	35372539	A	T	0.949393	-11.9493	1.94102	7.45103e-10
2	rs738406499	35373667	G	A	0.949393	-11.9493	1.94102	7.45103e-10
2	2_35374740	35374740	CT	C	0.0506073	11.9493	1.94102	7.45103e-10
2	rs15948739	35374823	C	T	0.0506073	11.9493	1.94102	7.45103e-10
2	rs739043921	35375359	T	A	0.0506073	11.9493	1.94102	7.45103e-10
2	2_35375533	35375533	AT	A	0.949393	-11.9493	1.94102	7.45103e-10
2	2_35376202	35376202	GAA	GA	0.0506073	11.9493	1.94102	7.45103e-10
2	rs318046343	35376666	A	G	0.949393	-11.9493	1.94102	7.45103e-10
2	2_35378225	35378225	T	TA	0.949393	-11.9493	1.94102	7.45103e-10
2	rs738988575	35378643	A	C	0.0506073	11.9493	1.94102	7.45103e-10
2	2_35378646	35378646	ATT	A	0.0506073	11.9493	1.94102	7.45103e-10
2	2_35380754	35380754	A	ATCAGG	0.0506073	11.9493	1.94102	7.45103e-10
2	rs14164169	35381821	T	A	0.949393	-11.9493	1.94102	7.45103e-10
2	rs312377100	35383064	T	A	0.949393	-11.9493	1.94102	7.45103e-10
2	rs313175882	35383107	T	C	0.949393	-11.9493	1.94102	7.45103e-10
2	2_35383234	35383234	T	C	0.0506073	11.9493	1.94102	7.45103e-10
2	rs15948763	35384254	CTCTCAACTCTT	C	0.0506073	11.9493	1.94102	7.45103e-10
2	rs316184857	35384501	C	G	0.949393	-11.9493	1.94102	7.45103e-10
2	rs313607383	35384570	C	T	0.949393	-11.9493	1.94102	7.45103e-10
2	rs731506066	35384897	T	C	0.949393	-11.9493	1.94102	7.45103e-10
2	rs737617429	35385015	A	T	0.949393	-11.9493	1.94102	7.45103e-10
2	rs14164172	35385202	A	G	0.949393	-11.9493	1.94102	7.45103e-10
2	rs741364065	35386001	C	A	0.0506073	11.9493	1.94102	7.45103e-10
2	rs735124400	35386547	A	C	0.0506073	11.9493	1.94102	7.45103e-10
2	rs15948770	35388349	A	G	0.0506073	11.9493	1.94102	7.45103e-10
2	rs15948774	35388739	GA	G	0.0506073	11.9493	1.94102	7.45103e-10
2	rs313467387	35388817	G	C	0.949393	-11.9493	1.94102	7.45103e-10
2	rs318207639	35388890	C	T	0.949393	-11.9493	1.94102	7.45103e-10
2	2_35389168	35389168	AAG	A	0.949393	-11.9493	1.94102	7.45103e-10
2	rs732313885	35389298	A	G	0.949393	-11.9493	1.94102	7.45103e-10
2	2_35389717	35389717	T	TA	0.949393	-11.9493	1.94102	7.45103e-10
2	rs315150778	35389825	C	G	0.949393	-11.9493	1.94102	7.45103e-10
2	rs14164181	35389938	C	T	0.949393	-11.9493	1.94102	7.45103e-10
2	rs14164182	35390100	C	A	0.949393	-11.9493	1.94102	7.45103e-10
2	rs738394481	35390310	A	G	0.0506073	11.9493	1.94102	7.45103e-10
2	rs314160328	35392098	C	T	0.949393	-11.9493	1.94102	7.45103e-10
2	rs312563843	35392309	A	G	0.949393	-11.9493	1.94102	7.45103e-10
2	rs313133374	35392400	C	T	0.949393	-11.9493	1.94102	7.45103e-10
2	rs14164184	35393138	T	C	0.949393	-11.9493	1.94102	7.45103e-10
2	rs13668797	35393377	T	G	0.0506073	11.9493	1.94102	7.45103e-10
2	rs314660180	35393812	C	T	0.949393	-11.9493	1.94102	7.45103e-10
2	rs312894688	35393815	T	G	0.949393	-11.9493	1.94102	7.45103e-10
2	rs738213247	35394161	A	C	0.0506073	11.9493	1.94102	7.45103e-10
2	2_35394211	35394211	A	T	0.0506073	11.9493	1.94102	7.45103e-10
2	rs738523748	35394300	A	G	0.0506073	11.9493	1.94102	7.45103e-10
2	rs13668798	35395246	C	T	0.0506073	11.9493	1.94102	7.45103e-10
2	rs317583394	35395316	C	T	0.949393	-11.9493	1.94102	7.45103e-10
2	rs734483178	35398115	A	G	0.0506073	11.9493	1.94102	7.45103e-10
2	rs317798626	35398536	T	C	0.0506073	11.9493	1.94102	7.45103e-10
2	rs739193029	35398964	T	G	0.0506073	11.9493	1.94102	7.45103e-10
2	2_35399199	35399199	T	TAA	0.0506073	11.9493	1.94102	7.45103e-10
2	rs741558679	35399257	G	C	0.0506073	11.9493	1.94102	7.45103e-10
2	2_35399363	35399363	AT	A	0.0506073	11.9493	1.94102	7.45103e-10
2	rs732616405	35399747	G	A	0.0506073	11.9493	1.94102	7.45103e-10
2	2_35400729	35400729	T	TAG	0.0506073	11.9493	1.94102	7.45103e-10
2	rs317284073	35400869	T	C	0.949393	-11.9493	1.94102	7.45103e-10
2	rs315242396	35401350	C	T	0.0506073	11.9493	1.94102	7.45103e-10
2	rs318149597	35401572	G	A	0.0506073	11.9493	1.94102	7.45103e-10
2	rs314314122	35403631	G	C	0.0506073	11.9493	1.94102	7.45103e-10
2	rs739601848	35403649	A	T	0.0506073	11.9493	1.94102	7.45103e-10
2	rs735664578	35403825	T	C	0.949393	-11.9493	1.94102	7.45103e-10
2	2_35403989	35403989	A	AAC	0.0506073	11.9493	1.94102	7.45103e-10
2	rs733342375	35404106	T	C	0.0506073	11.9493	1.94102	7.45103e-10
2	2_35404305	35404305	GAAAA	GAA	0.0506073	11.9493	1.94102	7.45103e-10
2	2_35404659	35404659	CAG	C	0.0506073	11.9493	1.94102	7.45103e-10
2	rs14164187	35404698	T	C	0.949393	-11.9493	1.94102	7.45103e-10
2	rs312361520	35404725	T	C	0.949393	-11.9493	1.94102	7.45103e-10
2	rs316713798	35404764	T	C	0.949393	-11.9493	1.94102	7.45103e-10
2	rs740436430	35405126	C	A	0.0506073	11.9493	1.94102	7.45103e-10
2	rs731490321	35405498	A	T	0.0506073	11.9493	1.94102	7.45103e-10
2	rs736022384	35405650	A	C	0.0506073	11.9493	1.94102	7.45103e-10
2	rs739451028	35405742	G	A	0.0506073	11.9493	1.94102	7.45103e-10
2	2_35405786	35405786	GAA	G	0.0506073	11.9493	1.94102	7.45103e-10
2	rs316471948	35406314	A	G	0.0506073	11.9493	1.94102	7.45103e-10
2	rs736863305	35406502	A	G	0.0506073	11.9493	1.94102	7.45103e-10
2	rs740213740	35407375	A	T	0.0506073	11.9493	1.94102	7.45103e-10
2	rs732476551	35407470	T	C	0.0506073	11.9493	1.94102	7.45103e-10
2	rs313433412	35407622	A	G	0.0506073	11.9493	1.94102	7.45103e-10
2	rs317583032	35407676	A	G	0.0506073	11.9493	1.94102	7.45103e-10
2	2_35407703	35407703	C	A	0.0506073	11.9493	1.94102	7.45103e-10
2	2_35407707	35407707	C	A	0.0506073	11.9493	1.94102	7.45103e-10
2	2_35407711	35407711	C	A	0.0506073	11.9493	1.94102	7.45103e-10
2	2_35407715	35407715	C	A	0.0506073	11.9493	1.94102	7.45103e-10
2	2_35407719	35407719	C	A	0.0506073	11.9493	1.94102	7.45103e-10
2	rs735053473	35407731	A	G	0.0506073	11.9493	1.94102	7.45103e-10
2	rs740747626	35407747	C	A	0.0506073	11.9493	1.94102	7.45103e-10
2	rs315724460	35407815	T	C	0.0506073	11.9493	1.94102	7.45103e-10
2	rs14164188	35407957	T	G	0.949393	-11.9493	1.94102	7.45103e-10
2	rs14164189	35408050	C	T	0.949393	-11.9493	1.94102	7.45103e-10
2	2_35408355	35408355	GA	G	0.0506073	11.9493	1.94102	7.45103e-10
2	rs312634120	35408645	A	G	0.949393	-11.9493	1.94102	7.45103e-10
2	rs316244413	35408879	G	C	0.949393	-11.9493	1.94102	7.45103e-10
2	2_35409044	35409044	AT	A	0.0506073	11.9493	1.94102	7.45103e-10
2	rs314881220	35410049	C	T	0.949393	-11.9493	1.94102	7.45103e-10
2	rs317047338	35410104	C	T	0.949393	-11.9493	1.94102	7.45103e-10
2	rs315820717	35410119	A	G	0.949393	-11.9493	1.94102	7.45103e-10
2	rs313081779	35410281	T	A	0.949393	-11.9493	1.94102	7.45103e-10
2	rs14164190	35410342	T	G	0.949393	-11.9493	1.94102	7.45103e-10
2	rs317672522	35410964	C	T	0.949393	-11.9493	1.94102	7.45103e-10
2	rs739653692	35411178	C	T	0.949393	-11.9493	1.94102	7.45103e-10
2	rs731967972	35411486	A	G	0.949393	-11.9493	1.94102	7.45103e-10
2	rs312286279	35411673	G	T	0.949393	-11.9493	1.94102	7.45103e-10
2	rs739336788	35413953	G	A	0.0506073	11.9493	1.94102	7.45103e-10
2	2_35414213	35414213	A	AAATAGAAATGTCTCTTTTT	0.949393	-11.9493	1.94102	7.45103e-10
2	rs312997807	35414232	*	T	0.949393	-11.9493	1.94102	7.45103e-10
2	rs737047677	35414747	C	A	0.0506073	11.9493	1.94102	7.45103e-10
2	rs734459624	35415629	T	A	0.0506073	11.9493	1.94102	7.45103e-10
2	rs737788815	35415829	T	C	0.949393	-11.9493	1.94102	7.45103e-10
2	2_35415946	35415946	GT	G	0.949393	-11.9493	1.94102	7.45103e-10
2	rs315058479	35417781	A	C	0.949393	-11.9493	1.94102	7.45103e-10
2	rs733161790	35417854	A	G	0.0506073	11.9493	1.94102	7.45103e-10
2	rs318183790	35419145	C	T	0.949393	-11.9493	1.94102	7.45103e-10
2	rs737349788	35420194	T	G	0.949393	-11.9493	1.94102	7.45103e-10
2	2_35420287	35420287	C	CATTCTATG	0.949393	-11.9493	1.94102	7.45103e-10
2	2_35420998	35420998	T	TAGG	0.0506073	11.9493	1.94102	7.45103e-10
2	rs314986308	35421523	C	T	0.949393	-11.9493	1.94102	7.45103e-10
2	rs794115893	35421866	CCTTT	C	0.949393	-11.9493	1.94102	7.45103e-10
2	2_35422366	35422366	GATTCTTGCTCAGA	G	0.949393	-11.9493	1.94102	7.45103e-10
2	rs732446499	35422624	A	T	0.949393	-11.9493	1.94102	7.45103e-10
2	rs735984555	35422642	T	C	0.949393	-11.9493	1.94102	7.45103e-10
2	rs732974425	35422821	A	C	0.949393	-11.9493	1.94102	7.45103e-10
2	rs736328202	35422937	C	T	0.949393	-11.9493	1.94102	7.45103e-10
2	rs732331816	35423460	T	C	0.949393	-11.9493	1.94102	7.45103e-10
2	rs317050884	35423736	G	A	0.949393	-11.9493	1.94102	7.45103e-10
2	rs313482528	35423839	C	T	0.949393	-11.9493	1.94102	7.45103e-10
2	2_35425891	35425891	C	CT	0.949393	-11.9493	1.94102	7.45103e-10
2	rs317430424	35426002	C	T	0.949393	-11.9493	1.94102	7.45103e-10
2	rs315406886	35426090	G	A	0.949393	-11.9493	1.94102	7.45103e-10
2	2_35429380	35429380	TTTTC	T	0.949393	-11.9493	1.94102	7.45103e-10
2	2_35439782	35439782	TAA	T	0.949393	-11.9493	1.94102	7.45103e-10
2	rs313303312	35439973	G	A	0.949393	-11.9493	1.94102	7.45103e-10
2	rs312902384	35442379	A	G	0.949393	-11.9493	1.94102	7.45103e-10
2	rs732176213	35444572	C	A	0.949393	-11.9493	1.94102	7.45103e-10
2	rs733321301	42100404	C	G	0.972672	-15.3166	2.53517	1.52557e-09
2	rs312582811	42100756	A	C	0.972672	-15.3166	2.53517	1.52557e-09
2	rs314990636	42101778	T	C	0.972672	-15.3166	2.53517	1.52557e-09
2	rs316603121	42101818	T	G	0.972672	-15.3166	2.53517	1.52557e-09
2	2_42106311	42106311	AT	A	0.972672	-15.3166	2.53517	1.52557e-09
2	rs313086814	42106408	T	C	0.972672	-15.3166	2.53517	1.52557e-09
2	rs14170915	42106635	T	C	0.972672	-15.3166	2.53517	1.52557e-09
2	2_42106819	42106819	TA	T	0.972672	-15.3166	2.53517	1.52557e-09
2	rs314728396	42107526	T	A	0.972672	-15.3166	2.53517	1.52557e-09
2	rs735205247	42107749	G	C	0.972672	-15.3166	2.53517	1.52557e-09
2	rs316776472	42109300	C	G	0.0273279	15.3166	2.53517	1.52557e-09
18	rs738685387	3797135	C	T	0.0222672	15.9579	2.82405	1.59785e-08
18	rs312414543	3797142	C	T	0.0222672	15.9579	2.82405	1.59785e-08
19	rs431854969	4208212	G	A	0.981781	-16.8931	3.04501	2.89278e-08
2	rs317367964	37177699	T	C	0.0212551	14.9599	2.76365	6.19478e-08
19	rs15044927	2281168	A	T	0.0425101	11.4258	2.12052	7.11554e-08
19	rs15044928	2281202	G	A	0.0425101	11.4258	2.12052	7.11554e-08
15	rs315609778	1616695	A	G	0.0111336	21.1395	4.02174	1.4698e-07
26	rs739073539	246298	GT	G	0.0111336	20.1074	3.87362	2.09325e-07
24	rs313653664	5005407	C	T	0.0404858	10.3846	2.01865	2.68502e-07
26	rs318159922	4766416	G	C	0.987854	-18.7569	3.6483	2.72891e-07
26	26_99425	99425	TGGGGGG	T	0.0101215	20.4653	4.00466	3.21527e-07
18	rs316724349	6664768	G	A	0.656883	-6.02686	1.18682	3.81091e-07
18	rs315990308	6664899	C	T	0.656883	-6.02686	1.18682	3.81091e-07
2	2_46568863	46568863	A	AT	0.904858	-7.81629	1.56409	5.81294e-07
2	rs431882151	46568899	A	G	0.904858	-7.81629	1.56409	5.81294e-07
2	rs13673577	46568929	A	G	0.0951417	7.81629	1.56409	5.81294e-07
2	rs431888142	46569013	C	A	0.904858	-7.81629	1.56409	5.81294e-07
2	rs15980291	46569239	T	C	0.0951417	7.81629	1.56409	5.81294e-07
2	rs735600489	46569513	G	A	0.904858	-7.81629	1.56409	5.81294e-07
2	rs13673578	46569579	A	G	0.0951417	7.81629	1.56409	5.81294e-07
2	rs13673579	46569951	G	A	0.0951417	7.81629	1.56409	5.81294e-07
2	rs13673580	46569979	A	G	0.0951417	7.81629	1.56409	5.81294e-07
2	rs15980303	46570335	A	G	0.904858	-7.81629	1.56409	5.81294e-07
2	rs15980305	46570339	G	A	0.904858	-7.81629	1.56409	5.81294e-07
2	rs431860923	46570486	C	T	0.904858	-7.81629	1.56409	5.81294e-07
2	rs431826509	46570516	A	G	0.904858	-7.81629	1.56409	5.81294e-07
2	rs431891541	46570548	C	T	0.904858	-7.81629	1.56409	5.81294e-07
2	rs431866811	46570573	A	G	0.904858	-7.81629	1.56409	5.81294e-07
2	rs737630012	46570581	A	G	0.904858	-7.81629	1.56409	5.81294e-07
2	2_46570596	46570596	T	C	0.904858	-7.81629	1.56409	5.81294e-07
2	rs735724217	46570597	G	A	0.904858	-7.81629	1.56409	5.81294e-07
2	rs739065072	46570611	C	T	0.904858	-7.81629	1.56409	5.81294e-07
2	rs732925659	46570612	A	G	0.904858	-7.81629	1.56409	5.81294e-07
2	rs431897675	46570967	G	A	0.0951417	7.81629	1.56409	5.81294e-07
2	rs738130035	46571006	C	A	0.0951417	7.81629	1.56409	5.81294e-07
2	rs316663672	46571390	G	T	0.0951417	7.81629	1.56409	5.81294e-07
2	rs431833525	46571472	G	C	0.0951417	7.81629	1.56409	5.81294e-07
2	rs15980307	46571512	A	G	0.904858	-7.81629	1.56409	5.81294e-07
2	rs15095736	46572145	T	C	0.0951417	7.81629	1.56409	5.81294e-07
2	rs431892844	46572193	A	G	0.0951417	7.81629	1.56409	5.81294e-07
2	rs431884077	46572582	T	C	0.904858	-7.81629	1.56409	5.81294e-07
2	rs431849326	46572650	A	G	0.904858	-7.81629	1.56409	5.81294e-07
2	rs431879949	46572814	T	C	0.0951417	7.81629	1.56409	5.81294e-07
2	rs15980314	46573309	T	C	0.904858	-7.81629	1.56409	5.81294e-07
2	rs15980316	46573360	A	T	0.904858	-7.81629	1.56409	5.81294e-07
2	rs15980318	46573957	C	T	0.904858	-7.81629	1.56409	5.81294e-07
2	rs15980319	46573989	C	T	0.904858	-7.81629	1.56409	5.81294e-07
2	rs15980321	46574008	A	G	0.904858	-7.81629	1.56409	5.81294e-07
2	rs15980322	46574056	A	T	0.904858	-7.81629	1.56409	5.81294e-07
2	rs15980324	46574080	A	G	0.904858	-7.81629	1.56409	5.81294e-07
2	rs431877258	46574593	T	A	0.904858	-7.81629	1.56409	5.81294e-07
2	rs15980326	46574987	A	G	0.904858	-7.81629	1.56409	5.81294e-07
2	rs14177350	46575428	C	T	0.904858	-7.81629	1.56409	5.81294e-07
2	rs14177351	46575460	A	T	0.904858	-7.81629	1.56409	5.81294e-07
2	rs14177352	46575492	C	T	0.0951417	7.81629	1.56409	5.81294e-07
2	rs431874630	46575516	C	T	0.904858	-7.81629	1.56409	5.81294e-07
2	2_46575730	46575730	A	ACC	0.904858	-7.81629	1.56409	5.81294e-07
2	rs741159962	46575747	A	T	0.904858	-7.81629	1.56409	5.81294e-07
2	rs734938742	46575756	C	A	0.904858	-7.81629	1.56409	5.81294e-07
2	2_46575770	46575770	ATTTTTC	A	0.904858	-7.81629	1.56409	5.81294e-07
2	rs15980327	46575783	T	A	0.904858	-7.81629	1.56409	5.81294e-07
2	rs732078746	46575818	C	T	0.904858	-7.81629	1.56409	5.81294e-07
2	rs431861673	46575882	G	C	0.0951417	7.81629	1.56409	5.81294e-07
2	rs431833539	46575932	A	T	0.904858	-7.81629	1.56409	5.81294e-07
2	rs431888050	46576049	T	A	0.904858	-7.81629	1.56409	5.81294e-07
2	rs431872746	46576060	C	T	0.0951417	7.81629	1.56409	5.81294e-07
2	rs431902252	46576366	A	G	0.0951417	7.81629	1.56409	5.81294e-07
2	rs431866690	46576478	T	C	0.0951417	7.81629	1.56409	5.81294e-07
2	rs316455275	46576524	A	C	0.904858	-7.81629	1.56409	5.81294e-07
2	rs740321886	46576653	A	G	0.904858	-7.81629	1.56409	5.81294e-07
2	2_46577254	46577254	T	TTTGA	0.904858	-7.81629	1.56409	5.81294e-07
2	2_46577259	46577259	C	CT	0.904858	-7.81629	1.56409	5.81294e-07
2	rs15095739	46577312	C	T	0.0951417	7.81629	1.56409	5.81294e-07
2	rs15095740	46577425	T	A	0.0951417	7.81629	1.56409	5.81294e-07
2	rs15095741	46577595	A	T	0.0951417	7.81629	1.56409	5.81294e-07
2	rs431886828	46577609	T	A	0.904858	-7.81629	1.56409	5.81294e-07
2	rs431871539	46577626	C	A	0.0951417	7.81629	1.56409	5.81294e-07
2	2_46577707	46577707	GA	G	0.0951417	7.81629	1.56409	5.81294e-07
2	2_46578232	46578232	T	C	0.904858	-7.81629	1.56409	5.81294e-07
2	2_46578253	46578253	TC	T	0.904858	-7.81629	1.56409	5.81294e-07
2	2_46578255	46578255	T	TTTA	0.904858	-7.81629	1.56409	5.81294e-07
2	2_46578266	46578266	AT	A	0.904858	-7.81629	1.56409	5.81294e-07
2	2_46578324	46578324	CTG	C	0.904858	-7.81629	1.56409	5.81294e-07
2	2_46578328	46578328	G	A	0.904858	-7.81629	1.56409	5.81294e-07
2	2_46578367	46578367	A	ATG	0.904858	-7.81629	1.56409	5.81294e-07
2	rs734870771	46578375	T	C	0.904858	-7.81629	1.56409	5.81294e-07
2	rs732029056	46578383	G	T	0.904858	-7.81629	1.56409	5.81294e-07
2	rs741454425	46578385	C	A	0.904858	-7.81629	1.56409	5.81294e-07
2	rs431862130	46578573	G	A	0.0951417	7.81629	1.56409	5.81294e-07
2	rs431891542	46578575	A	G	0.0951417	7.81629	1.56409	5.81294e-07
2	rs794104701	46578578	A	G	0.904858	-7.81629	1.56409	5.81294e-07
2	rs15095743	46578987	T	C	0.0951417	7.81629	1.56409	5.81294e-07
2	rs431870313	46579498	G	A	0.0951417	7.81629	1.56409	5.81294e-07
2	rs431884438	46580014	T	C	0.0951417	7.81629	1.56409	5.81294e-07
2	rs431849048	46580087	A	G	0.0951417	7.81629	1.56409	5.81294e-07
2	rs316254517	46580239	G	A	0.0951417	7.81629	1.56409	5.81294e-07
2	rs15980331	46581866	C	A	0.904858	-7.81629	1.56409	5.81294e-07
2	rs15980332	46581883	T	C	0.904858	-7.81629	1.56409	5.81294e-07
2	rs15980334	46581936	C	A	0.904858	-7.81629	1.56409	5.81294e-07
2	rs15980336	46582147	G	A	0.904858	-7.81629	1.56409	5.81294e-07
2	rs15980340	46582230	A	G	0.904858	-7.81629	1.56409	5.81294e-07
2	rs740100301	46582278	G	A	0.904858	-7.81629	1.56409	5.81294e-07
2	rs732530996	46582280	T	C	0.904858	-7.81629	1.56409	5.81294e-07
2	rs431850633	46582308	G	C	0.904858	-7.81629	1.56409	5.81294e-07
2	rs15980342	46582458	A	G	0.904858	-7.81629	1.56409	5.81294e-07
2	rs738486252	46583288	G	T	0.904858	-7.81629	1.56409	5.81294e-07
2	2_46583670	46583670	GT	G	0.904858	-7.81629	1.56409	5.81294e-07
2	rs15980349	46584011	G	A	0.904858	-7.81629	1.56409	5.81294e-07
2	rs431897952	46584310	T	C	0.0951417	7.81629	1.56409	5.81294e-07
2	rs15980355	46584395	A	G	0.904858	-7.81629	1.56409	5.81294e-07
2	rs431872532	46584613	C	T	0.0951417	7.81629	1.56409	5.81294e-07
2	rs15980359	46584680	A	T	0.904858	-7.81629	1.56409	5.81294e-07
2	rs15980363	46584792	G	C	0.904858	-7.81629	1.56409	5.81294e-07
2	rs431838404	46585390	C	T	0.0951417	7.81629	1.56409	5.81294e-07
2	rs431892954	46585403	A	G	0.0951417	7.81629	1.56409	5.81294e-07
2	rs431867612	46585410	T	A	0.904858	-7.81629	1.56409	5.81294e-07
2	rs431842355	46585444	G	A	0.904858	-7.81629	1.56409	5.81294e-07
2	rs431896680	46585986	G	T	0.904858	-7.81629	1.56409	5.81294e-07
2	rs431862209	46587559	G	A	0.0951417	7.81629	1.56409	5.81294e-07
2	rs734773009	46587973	C	T	0.904858	-7.81629	1.56409	5.81294e-07
2	rs431837098	46588148	A	G	0.0951417	7.81629	1.56409	5.81294e-07
2	rs15095750	46588233	A	AG	0.0951417	7.81629	1.56409	5.81294e-07
2	rs741740138	46588479	C	CA	0.904858	-7.81629	1.56409	5.81294e-07
2	rs738041362	46588989	A	G	0.904858	-7.81629	1.56409	5.81294e-07
2	rs431894606	46589025	G	C	0.0951417	7.81629	1.56409	5.81294e-07
2	rs431858685	46589074	C	T	0.0951417	7.81629	1.56409	5.81294e-07
2	rs14177359	46589705	C	T	0.0951417	7.81629	1.56409	5.81294e-07
2	rs431837587	46589950	T	C	0.0951417	7.81629	1.56409	5.81294e-07
2	rs431904775	46590188	C	G	0.904858	-7.81629	1.56409	5.81294e-07
2	2_46590261	46590261	T	TGC	0.904858	-7.81629	1.56409	5.81294e-07
2	rs431828901	46590301	G	A	0.904858	-7.81629	1.56409	5.81294e-07
2	rs15095756	46590362	C	G	0.0951417	7.81629	1.56409	5.81294e-07
2	rs431842179	46590630	A	C	0.0951417	7.81629	1.56409	5.81294e-07
2	rs14177362	46590648	C	G	0.0951417	7.81629	1.56409	5.81294e-07
2	rs431901566	46590853	G	A	0.0951417	7.81629	1.56409	5.81294e-07
2	rs431860796	46590958	C	T	0.0951417	7.81629	1.56409	5.81294e-07
2	rs431890171	46590999	G	A	0.904858	-7.81629	1.56409	5.81294e-07
2	rs15095757	46591018	A	G	0.0951417	7.81629	1.56409	5.81294e-07
2	rs431839718	46591037	A	G	0.0951417	7.81629	1.56409	5.81294e-07
2	rs739744471	46591299	C	T	0.0951417	7.81629	1.56409	5.81294e-07
2	rs431868887	46591312	G	A	0.0951417	7.81629	1.56409	5.81294e-07
2	rs737647918	46591315	A	G	0.904858	-7.81629	1.56409	5.81294e-07
2	rs734931903	46591316	A	G	0.0951417	7.81629	1.56409	5.81294e-07
2	rs741086560	46591320	T	C	0.0951417	7.81629	1.56409	5.81294e-07
2	rs431852859	46591322	T	A	0.0951417	7.81629	1.56409	5.81294e-07
2	rs733517062	46591331	G	C	0.0951417	7.81629	1.56409	5.81294e-07
2	rs736902289	46591335	G	A	0.0951417	7.81629	1.56409	5.81294e-07
2	rs431882286	46591413	T	C	0.0951417	7.81629	1.56409	5.81294e-07
2	rs431887017	46591519	C	T	0.904858	-7.81629	1.56409	5.81294e-07
2	rs431860883	46591571	A	G	0.904858	-7.81629	1.56409	5.81294e-07
2	rs731162029	46591575	C	T	0.0951417	7.81629	1.56409	5.81294e-07
2	rs431836331	46591581	T	C	0.0951417	7.81629	1.56409	5.81294e-07
2	rs431890222	46591589	G	T	0.0951417	7.81629	1.56409	5.81294e-07
2	rs15095758	46591695	T	A	0.0951417	7.81629	1.56409	5.81294e-07
2	rs431849547	46591786	G	C	0.904858	-7.81629	1.56409	5.81294e-07
2	rs431828644	46592222	G	A	0.0951417	7.81629	1.56409	5.81294e-07
2	2_46592618	46592618	C	CT	0.0951417	7.81629	1.56409	5.81294e-07
2	2_46592633	46592633	T	TTTCC	0.904858	-7.81629	1.56409	5.81294e-07
2	rs431874680	46592724	G	T	0.0951417	7.81629	1.56409	5.81294e-07
2	rs431848557	46592742	T	C	0.0951417	7.81629	1.56409	5.81294e-07
2	rs15980367	46592756	A	G	0.0951417	7.81629	1.56409	5.81294e-07
2	rs431877760	46592808	C	T	0.0951417	7.81629	1.56409	5.81294e-07
2	rs15980369	46592847	C	T	0.0951417	7.81629	1.56409	5.81294e-07
2	rs15980371	46592880	C	T	0.0951417	7.81629	1.56409	5.81294e-07
2	rs431842084	46593123	T	G	0.0951417	7.81629	1.56409	5.81294e-07
2	rs431896179	46593188	T	C	0.0951417	7.81629	1.56409	5.81294e-07
2	rs431845466	46593436	T	C	0.904858	-7.81629	1.56409	5.81294e-07
2	2_46593497	46593497	A	AGAG	0.904858	-7.81629	1.56409	5.81294e-07
2	rs737561565	46593559	C	G	0.904858	-7.81629	1.56409	5.81294e-07
2	rs431863438	46593762	C	T	0.0951417	7.81629	1.56409	5.81294e-07
2	rs431896767	46594483	G	A	0.0951417	7.81629	1.56409	5.81294e-07
2	rs741358998	46594608	A	G	0.0951417	7.81629	1.56409	5.81294e-07
2	rs431860488	46594876	T	A	0.904858	-7.81629	1.56409	5.81294e-07
2	rs13673591	46595193	T	C	0.904858	-7.81629	1.56409	5.81294e-07
2	rs13673593	46595263	C	A	0.904858	-7.81629	1.56409	5.81294e-07
2	rs431857620	46595283	A	C	0.0951417	7.81629	1.56409	5.81294e-07
2	rs431841687	46595285	A	G	0.0951417	7.81629	1.56409	5.81294e-07
2	rs431871063	46595330	A	C	0.0951417	7.81629	1.56409	5.81294e-07
2	rs431836461	46595337	T	G	0.0951417	7.81629	1.56409	5.81294e-07
2	rs15980381	46595340	G	A	0.0951417	7.81629	1.56409	5.81294e-07
2	rs431875887	46595347	C	A	0.904858	-7.81629	1.56409	5.81294e-07
2	rs431861543	46595453	A	G	0.904858	-7.81629	1.56409	5.81294e-07
2	rs431840500	46595599	A	T	0.0951417	7.81629	1.56409	5.81294e-07
2	rs431895772	46595637	A	G	0.904858	-7.81629	1.56409	5.81294e-07
2	rs735520793	46595839	C	T	0.904858	-7.81629	1.56409	5.81294e-07
2	rs431855038	46595860	A	G	0.0951417	7.81629	1.56409	5.81294e-07
2	rs14177370	46595875	A	G	0.904858	-7.81629	1.56409	5.81294e-07
2	rs14177373	46595928	C	T	0.904858	-7.81629	1.56409	5.81294e-07
2	rs431884701	46595948	G	A	0.904858	-7.81629	1.56409	5.81294e-07
2	rs431832968	46596117	T	A	0.0951417	7.81629	1.56409	5.81294e-07
2	rs431888680	46596151	A	G	0.904858	-7.81629	1.56409	5.81294e-07
2	rs431863308	46596193	C	T	0.904858	-7.81629	1.56409	5.81294e-07
2	rs431836988	46596264	T	C	0.0951417	7.81629	1.56409	5.81294e-07
2	rs431891492	46596266	G	A	0.904858	-7.81629	1.56409	5.81294e-07
2	rs431867394	46596317	G	A	0.904858	-7.81629	1.56409	5.81294e-07
2	rs431829735	46596614	C	T	0.904858	-7.81629	1.56409	5.81294e-07
2	rs431894239	46596673	C	T	0.904858	-7.81629	1.56409	5.81294e-07
2	rs14177376	46597211	G	C	0.904858	-7.81629	1.56409	5.81294e-07
2	rs14177377	46597401	C	G	0.0951417	7.81629	1.56409	5.81294e-07
2	rs431882356	46597624	G	A	0.904858	-7.81629	1.56409	5.81294e-07
2	rs431855735	46597644	T	G	0.0951417	7.81629	1.56409	5.81294e-07
2	rs431893156	46597674	G	A	0.904858	-7.81629	1.56409	5.81294e-07
2	rs431857781	46597714	T	C	0.904858	-7.81629	1.56409	5.81294e-07
2	rs739984130	46597775	A	G	0.0951417	7.81629	1.56409	5.81294e-07
2	rs431843765	46597811	A	G	0.904858	-7.81629	1.56409	5.81294e-07
2	rs431899189	46598128	G	T	0.904858	-7.81629	1.56409	5.81294e-07
2	rs15095762	46598599	A	G	0.904858	-7.81629	1.56409	5.81294e-07
2	rs431877785	46598660	G	A	0.0951417	7.81629	1.56409	5.81294e-07
2	rs15095763	46599082	A	G	0.904858	-7.81629	1.56409	5.81294e-07
2	2_46599106	46599106	GTA	G	0.0951417	7.81629	1.56409	5.81294e-07
2	rs314430191	46599520	A	G	0.904858	-7.81629	1.56409	5.81294e-07
2	rs431857128	46601434	T	C	0.0951417	7.81629	1.56409	5.81294e-07
2	rs431830708	46601468	C	T	0.0951417	7.81629	1.56409	5.81294e-07
2	rs431861154	46601519	G	A	0.904858	-7.81629	1.56409	5.81294e-07
2	rs14177387	46601691	T	C	0.0951417	7.81629	1.56409	5.81294e-07
2	rs15095773	46602041	G	A	0.904858	-7.81629	1.56409	5.81294e-07
2	2_46602070	46602070	G	GC	0.0951417	7.81629	1.56409	5.81294e-07
2	rs431844744	46602190	C	T	0.904858	-7.81629	1.56409	5.81294e-07
2	rs741624841	46602226	A	T	0.904858	-7.81629	1.56409	5.81294e-07
2	rs734154412	46602245	A	T	0.904858	-7.81629	1.56409	5.81294e-07
2	rs738889070	46602246	T	A	0.904858	-7.81629	1.56409	5.81294e-07
2	rs15095775	46602254	A	G	0.904858	-7.81629	1.56409	5.81294e-07
2	rs15095776	46602258	C	A	0.904858	-7.81629	1.56409	5.81294e-07
2	rs431833616	46602574	G	C	0.904858	-7.81629	1.56409	5.81294e-07
2	rs731907314	46603060	A	G	0.904858	-7.81629	1.56409	5.81294e-07
2	rs735960567	46603074	T	C	0.904858	-7.81629	1.56409	5.81294e-07
2	2_46603149	46603149	C	CT	0.0951417	7.81629	1.56409	5.81294e-07
2	rs15095779	46603595	T	C	0.904858	-7.81629	1.56409	5.81294e-07
2	rs431871098	46603908	T	G	0.0951417	7.81629	1.56409	5.81294e-07
2	rs431832351	46604679	A	G	0.0951417	7.81629	1.56409	5.81294e-07
2	rs431836411	46604982	G	C	0.0951417	7.81629	1.56409	5.81294e-07
2	rs737587492	46604985	A	G	0.0951417	7.81629	1.56409	5.81294e-07
2	rs431874035	46604987	A	T	0.904858	-7.81629	1.56409	5.81294e-07
2	rs741535239	46605179	G	A	0.904858	-7.81629	1.56409	5.81294e-07
2	2_46605218	46605218	A	G	0.0951417	7.81629	1.56409	5.81294e-07
2	2_46605219	46605219	T	C	0.0951417	7.81629	1.56409	5.81294e-07
2	2_46605225	46605225	G	GGGTGCTTCTCCTCTTCT	0.0951417	7.81629	1.56409	5.81294e-07
2	rs15980411	46605307	C	G	0.904858	-7.81629	1.56409	5.81294e-07
2	rs733963779	46605333	C	G	0.0951417	7.81629	1.56409	5.81294e-07
2	2_46605541	46605541	CAA	C	0.0951417	7.81629	1.56409	5.81294e-07
2	rs15095784	46605708	G	A	0.904858	-7.81629	1.56409	5.81294e-07
2	rs738348956	46611062	G	C	0.0951417	7.81629	1.56409	5.81294e-07
2	rs740392107	46611069	C	A	0.0951417	7.81629	1.56409	5.81294e-07
2	rs318160717	46611120	G	C	0.0951417	7.81629	1.56409	5.81294e-07
2	rs313716189	46611200	A	G	0.0951417	7.81629	1.56409	5.81294e-07
2	rs312903931	46611236	T	C	0.0951417	7.81629	1.56409	5.81294e-07
2	rs312553143	46611445	G	T	0.904858	-7.81629	1.56409	5.81294e-07
2	rs314897216	46819724	T	A	0.0951417	7.81629	1.56409	5.81294e-07
2	rs15096280	46821414	A	T	0.904858	-7.81629	1.56409	5.81294e-07
24	rs314094961	4342856	C	T	0.968623	-11.4463	2.30148	6.57743e-07
24	rs732263987	4342970	G	C	0.0313765	11.4463	2.30148	6.57743e-07
24	rs15222300	4344697	G	A	0.968623	-11.4463	2.30148	6.57743e-07
18	18_7105785	7105785	G	T	0.981781	-15.4536	3.11151	6.8145e-07
18	rs318196025	7105894	C	T	0.0182186	15.4536	3.11151	6.8145e-07
18	18_7106019	7106019	GAACT	G	0.981781	-15.4536	3.11151	6.8145e-07
18	rs794577723	7106975	C	T	0.0182186	15.4536	3.11151	6.8145e-07
18	18_7107365	7107365	C	A	0.981781	-15.4536	3.11151	6.8145e-07
18	18_7107415	7107415	C	T	0.981781	-15.4536	3.11151	6.8145e-07
18	rs794153022	7107578	A	G	0.0182186	15.4536	3.11151	6.8145e-07
18	18_7107945	7107945	CT	C	0.0182186	15.4536	3.11151	6.8145e-07
18	rs315813910	7108261	T	C	0.0182186	15.4536	3.11151	6.8145e-07
18	rs313917684	7110637	T	C	0.0182186	15.4536	3.11151	6.8145e-07
5	rs1058077122	13951875	GTT	GT	0.0101215	21.2693	4.31173	8.10187e-07
5	rs317885101	13955014	T	G	0.989879	-21.2693	4.31173	8.10187e-07
5	rs315423612	13957314	G	A	0.0101215	21.2693	4.31173	8.10187e-07
5	rs315362938	13957360	T	C	0.989879	-21.2693	4.31173	8.10187e-07
5	rs15667422	13957729	C	T	0.989879	-21.2693	4.31173	8.10187e-07
5	rs15667423	13957779	C	T	0.989879	-21.2693	4.31173	8.10187e-07
5	rs316891452	13957827	G	A	0.989879	-21.2693	4.31173	8.10187e-07
5	rs312371833	13958040	A	G	0.989879	-21.2693	4.31173	8.10187e-07
5	rs312744277	13958147	T	C	0.989879	-21.2693	4.31173	8.10187e-07
5	rs313635820	13958150	T	C	0.989879	-21.2693	4.31173	8.10187e-07
5	rs1058208084	13958367	TC	T	0.989879	-21.2693	4.31173	8.10187e-07
5	rs317213591	13958842	A	G	0.989879	-21.2693	4.31173	8.10187e-07
5	rs312487882	13958905	A	G	0.0101215	21.2693	4.31173	8.10187e-07
5	rs13757645	13959731	C	T	0.989879	-21.2693	4.31173	8.10187e-07
5	rs13757646	13959735	T	C	0.989879	-21.2693	4.31173	8.10187e-07
5	rs14517520	13959741	T	C	0.989879	-21.2693	4.31173	8.10187e-07
5	rs14517521	13959744	T	A	0.989879	-21.2693	4.31173	8.10187e-07
5	rs312725808	13959789	G	A	0.989879	-21.2693	4.31173	8.10187e-07
5	rs741260077	13959856	C	T	0.989879	-21.2693	4.31173	8.10187e-07
5	rs314853951	13959985	G	A	0.989879	-21.2693	4.31173	8.10187e-07
5	rs315567309	13960190	G	A	0.989879	-21.2693	4.31173	8.10187e-07
5	rs15667426	13960325	G	A	0.989879	-21.2693	4.31173	8.10187e-07
5	rs1058274207	13960486	T	C	0.0101215	21.2693	4.31173	8.10187e-07
5	rs1059713093	13960487	G	A	0.0101215	21.2693	4.31173	8.10187e-07
5	5_13960635	13960635	GAA	G	0.0101215	21.2693	4.31173	8.10187e-07
5	rs16469053	13960727	G	GT	0.0101215	21.2693	4.31173	8.10187e-07
5	rs314654035	13961147	A	G	0.0101215	21.2693	4.31173	8.10187e-07
5	rs317773571	13961231	A	T	0.989879	-21.2693	4.31173	8.10187e-07
5	rs1057636498	13961286	A	AG	0.989879	-21.2693	4.31173	8.10187e-07
5	rs734036570	13961297	A	G	0.989879	-21.2693	4.31173	8.10187e-07
5	rs1058230805	13961442	AAAAATAAAATAAAATAAAAT	AAAAAT	0.0101215	21.2693	4.31173	8.10187e-07
5	rs317475503	13961489	C	T	0.0101215	21.2693	4.31173	8.10187e-07
5	rs314543103	13961690	T	C	0.0101215	21.2693	4.31173	8.10187e-07
5	rs317669827	13961906	T	C	0.989879	-21.2693	4.31173	8.10187e-07
5	rs313196538	13961965	A	G	0.989879	-21.2693	4.31173	8.10187e-07
5	rs317219903	13962058	G	A	0.989879	-21.2693	4.31173	8.10187e-07
5	rs315909849	13962101	C	A	0.989879	-21.2693	4.31173	8.10187e-07
5	rs314677036	13962445	C	G	0.0101215	21.2693	4.31173	8.10187e-07
5	rs313682608	13962516	G	A	0.989879	-21.2693	4.31173	8.10187e-07
5	rs314322159	13962596	A	G	0.989879	-21.2693	4.31173	8.10187e-07
5	rs313396375	13962694	G	A	0.0101215	21.2693	4.31173	8.10187e-07
5	rs316026737	13962721	T	G	0.989879	-21.2693	4.31173	8.10187e-07
5	5_13964385	13964385	GA	G	0.0101215	21.2693	4.31173	8.10187e-07
5	rs14517528	13964997	T	C	0.0101215	21.2693	4.31173	8.10187e-07
5	rs731371993	13965014	A	G	0.0101215	21.2693	4.31173	8.10187e-07
5	rs732285985	13965344	A	C	0.0101215	21.2693	4.31173	8.10187e-07
5	rs315891855	13965421	A	G	0.0101215	21.2693	4.31173	8.10187e-07
5	5_13965816	13965816	G	GA	0.989879	-21.2693	4.31173	8.10187e-07
26	26_160869	160869	T	TA	0.0242915	12.4688	2.52919	8.22479e-07
26	26_160873	160873	T	TCTTTTA	0.0242915	12.4688	2.52919	8.22479e-07
26	26_160879	160879	*	AT	0.0242915	12.4688	2.52919	8.22479e-07
26	26_161054	161054	GGTTT	G	0.0242915	12.4688	2.52919	8.22479e-07
26	rs13606435	3445656	G	A	0.962551	-10.5398	2.1399	8.4204e-07
26	rs13606436	3445698	A	G	0.962551	-10.5398	2.1399	8.4204e-07
26	rs318018534	3446522	G	A	0.962551	-10.5398	2.1399	8.4204e-07
26	rs316947366	3447294	G	A	0.0374494	10.5398	2.1399	8.4204e-07
26	rs731469650	3447704	A	C	0.0374494	10.5398	2.1399	8.4204e-07
26	rs736091827	3447705	C	A	0.0374494	10.5398	2.1399	8.4204e-07
26	rs739579145	3447893	C	T	0.0374494	10.5398	2.1399	8.4204e-07
21	rs740514147	4947471	A	G	0.01417	16.0627	3.28298	9.9455e-07
26	rs314035657	481072	A	G	0.0101215	19.3673	3.97419	1.09772e-06
26	rs741575249	244922	G	A	0.0101215	19.2003	3.94904	1.1619e-06
24	rs314343548	4342649	C	A	0.967611	-10.9675	2.2671	1.31354e-06
21	rs1058496534	1776409	GA	G	0.984818	-15.7232	3.29438	1.81733e-06
21	rs312660929	1776415	A	T	0.984818	-15.7232	3.29438	1.81733e-06
15	rs15761989	1347688	T	C	0.0121457	18.3142	3.84125	1.86285e-06
26	rs735859714	235865	G	A	0.0151822	15.6355	3.2834	1.9171e-06
26	rs736578987	235923	C	T	0.0151822	15.6355	3.2834	1.9171e-06
26	rs736871640	236006	T	C	0.0151822	15.6355	3.2834	1.9171e-06
26	26_236027	236027	G	A	0.0151822	15.6355	3.2834	1.9171e-06
26	rs740652370	157150	A	G	0.0232794	12.2531	2.57356	1.92468e-06
26	rs733162645	157264	G	C	0.0232794	12.2531	2.57356	1.92468e-06
25	25_1909333	1909333	G	A	0.0202429	13.8503	2.91497	2.01973e-06
26	rs731726664	435487	A	C	0.0101215	18.8646	3.98676	2.22516e-06
26	rs316974089	435705	T	C	0.0101215	18.8646	3.98676	2.22516e-06
26	rs315872791	435742	G	T	0.989879	-18.8646	3.98676	2.22516e-06
26	rs317115581	435825	T	C	0.989879	-18.8646	3.98676	2.22516e-06
26	rs740983715	436294	T	C	0.0101215	18.8646	3.98676	2.22516e-06
26	rs315837842	436363	G	C	0.989879	-18.8646	3.98676	2.22516e-06
26	rs314186520	436365	C	G	0.989879	-18.8646	3.98676	2.22516e-06
21	rs316097177	1781139	A	G	0.984818	-15.9288	3.36695	2.23494e-06
20	rs15177270	10000097	C	G	0.0222672	12.3888	2.63326	2.5416e-06
24	rs316572863	4341825	T	C	0.0384615	9.91885	2.12166	2.93903e-06
24	rs13605553	4342247	C	T	0.0384615	9.91885	2.12166	2.93903e-06
24	rs13605554	4342274	G	T	0.0384615	9.91885	2.12166	2.93903e-06
24	rs313476733	4342355	G	C	0.0384615	9.91885	2.12166	2.93903e-06
2	rs740246498	36988838	T	C	0.970648	-11.2411	2.40649	2.99514e-06
2	rs316064081	36989206	T	C	0.0293522	11.2411	2.40649	2.99514e-06
2	rs735801677	36990531	G	T	0.0293522	11.2411	2.40649	2.99514e-06
2	2_36990964	36990964	T	TTGTAG	0.0293522	11.2411	2.40649	2.99514e-06
2	rs733130976	36991034	A	G	0.0293522	11.2411	2.40649	2.99514e-06
2	rs317746614	36991047	G	T	0.0293522	11.2411	2.40649	2.99514e-06
2	rs313126011	36991055	T	G	0.0293522	11.2411	2.40649	2.99514e-06
2	rs317861347	36991073	A	G	0.0293522	11.2411	2.40649	2.99514e-06
2	rs315486409	36991089	A	G	0.0293522	11.2411	2.40649	2.99514e-06
2	2_36992002	36992002	GATAGATAGATAGATAGATAGATAGA	G	0.0293522	11.2411	2.40649	2.99514e-06
21	rs1057692716	1784700	G	GA	0.975709	-12.3382	2.64947	3.21065e-06
21	rs1059112844	4935348	T	TC	0.0121457	16.4044	3.53708	3.52086e-06
26	rs16082124	4807165	T	A	0.977733	-12.7372	2.75058	3.64402e-06
18	18_4012008	4012008	TGCTTC	T	0.0202429	13.5767	2.93535	3.74129e-06
18	18_4012010	4012010	GCT	G	0.0202429	13.5767	2.93535	3.74129e-06
18	rs739390089	4012018	T	A	0.0202429	13.5767	2.93535	3.74129e-06
18	18_4012020	4012020	T	TAG	0.0202429	13.5767	2.93535	3.74129e-06
5	rs312713121	16701777	T	C	0.156883	6.08632	1.31674	3.79579e-06
5	5_16702452	16702452	T	TAGAAAGTCTGCAGCAATCCTTGGA	0.156883	6.08632	1.31674	3.79579e-06
5	rs738665170	16702490	A	C	0.156883	6.08632	1.31674	3.79579e-06
5	rs315251672	16702508	C	T	0.156883	6.08632	1.31674	3.79579e-06
5	rs313094169	16702939	A	T	0.156883	6.08632	1.31674	3.79579e-06
5	rs318190601	16702990	G	A	0.156883	6.08632	1.31674	3.79579e-06
5	rs317971076	16703335	A	G	0.156883	6.08632	1.31674	3.79579e-06
5	rs316207727	16703351	G	T	0.156883	6.08632	1.31674	3.79579e-06
5	rs731748480	16703650	G	A	0.156883	6.08632	1.31674	3.79579e-06
5	rs312599463	16703889	A	G	0.156883	6.08632	1.31674	3.79579e-06
5	rs732752103	16704031	A	T	0.156883	6.08632	1.31674	3.79579e-06
5	rs737551152	16704106	T	A	0.156883	6.08632	1.31674	3.79579e-06
5	rs741487109	16704319	G	A	0.156883	6.08632	1.31674	3.79579e-06
5	rs312564950	16704531	T	A	0.156883	6.08632	1.31674	3.79579e-06
5	rs316030054	16704896	T	C	0.156883	6.08632	1.31674	3.79579e-06
5	rs312699094	16704925	T	G	0.156883	6.08632	1.31674	3.79579e-06
5	rs318159385	16705054	T	G	0.156883	6.08632	1.31674	3.79579e-06
5	rs736810142	16705085	A	G	0.156883	6.08632	1.31674	3.79579e-06
5	rs1057904614	16705105	T	TAA	0.156883	6.08632	1.31674	3.79579e-06
5	rs733961824	16705112	A	G	0.156883	6.08632	1.31674	3.79579e-06
5	rs313817659	16705137	T	G	0.156883	6.08632	1.31674	3.79579e-06
5	rs316467196	16705148	G	A	0.156883	6.08632	1.31674	3.79579e-06
5	rs733935307	16705172	C	T	0.156883	6.08632	1.31674	3.79579e-06
5	rs316200745	16705174	A	T	0.156883	6.08632	1.31674	3.79579e-06
5	rs315602293	16705287	T	C	0.156883	6.08632	1.31674	3.79579e-06
5	rs731694651	16705473	T	A	0.156883	6.08632	1.31674	3.79579e-06
5	rs313957982	16705475	T	A	0.156883	6.08632	1.31674	3.79579e-06
5	rs312319040	16705624	A	G	0.156883	6.08632	1.31674	3.79579e-06
5	rs314854579	16705695	G	A	0.156883	6.08632	1.31674	3.79579e-06
5	rs316298302	16705700	A	C	0.156883	6.08632	1.31674	3.79579e-06
5	rs317340995	16705729	G	C	0.156883	6.08632	1.31674	3.79579e-06
5	rs312487127	16705800	T	C	0.156883	6.08632	1.31674	3.79579e-06
5	rs312707514	16705832	G	T	0.156883	6.08632	1.31674	3.79579e-06
5	rs1058693040	16705842	T	TTGTC	0.156883	6.08632	1.31674	3.79579e-06
5	rs316421659	16706338	C	T	0.156883	6.08632	1.31674	3.79579e-06
5	rs317451344	16706358	G	T	0.156883	6.08632	1.31674	3.79579e-06
5	rs314286962	16706365	A	C	0.156883	6.08632	1.31674	3.79579e-06
5	rs312431198	16706424	T	C	0.156883	6.08632	1.31674	3.79579e-06
5	rs314812480	16706428	G	A	0.156883	6.08632	1.31674	3.79579e-06
5	rs316528378	16706445	C	T	0.156883	6.08632	1.31674	3.79579e-06
5	rs313711810	16706448	G	A	0.156883	6.08632	1.31674	3.79579e-06
5	rs315919263	16706534	G	A	0.156883	6.08632	1.31674	3.79579e-06
5	rs312577985	16706590	C	T	0.156883	6.08632	1.31674	3.79579e-06
5	rs314949700	16706821	C	T	0.156883	6.08632	1.31674	3.79579e-06
5	rs738338738	16706844	T	C	0.156883	6.08632	1.31674	3.79579e-06
5	rs732245796	16706845	A	G	0.156883	6.08632	1.31674	3.79579e-06
5	5_16706859	16706859	GAC	G	0.156883	6.08632	1.31674	3.79579e-06
5	5_16706861	16706861	C	CCT	0.156883	6.08632	1.31674	3.79579e-06
5	rs732703840	16706869	A	G	0.156883	6.08632	1.31674	3.79579e-06
5	rs736097433	16706889	T	C	0.156883	6.08632	1.31674	3.79579e-06
5	rs317079907	16706908	T	A	0.156883	6.08632	1.31674	3.79579e-06
5	rs733288151	16707106	A	G	0.156883	6.08632	1.31674	3.79579e-06
5	rs736736118	16707107	T	C	0.156883	6.08632	1.31674	3.79579e-06
5	rs314139588	16707115	C	A	0.156883	6.08632	1.31674	3.79579e-06
5	rs312756665	16707135	G	A	0.156883	6.08632	1.31674	3.79579e-06
5	rs312278200	16707153	C	T	0.156883	6.08632	1.31674	3.79579e-06
5	rs316971771	16707237	G	C	0.156883	6.08632	1.31674	3.79579e-06
5	rs317599867	16707447	C	G	0.156883	6.08632	1.31674	3.79579e-06
5	rs16471829	16707501	T	C	0.156883	6.08632	1.31674	3.79579e-06
5	rs16471830	16707535	A	C	0.156883	6.08632	1.31674	3.79579e-06
5	5_16707564	16707564	A	AT	0.156883	6.08632	1.31674	3.79579e-06
5	rs16471832	16707589	C	T	0.156883	6.08632	1.31674	3.79579e-06
5	rs16471833	16707591	T	C	0.156883	6.08632	1.31674	3.79579e-06
5	rs317099859	16707658	A	T	0.156883	6.08632	1.31674	3.79579e-06
5	rs315703888	16707836	G	A	0.843117	-6.08632	1.31674	3.79579e-06
5	rs16471844	16707878	A	G	0.156883	6.08632	1.31674	3.79579e-06
5	rs314948751	16707931	C	T	0.156883	6.08632	1.31674	3.79579e-06
5	rs732422997	16707969	A	G	0.156883	6.08632	1.31674	3.79579e-06
5	rs313550611	16707973	C	T	0.156883	6.08632	1.31674	3.79579e-06
5	rs315808967	16707987	G	A	0.156883	6.08632	1.31674	3.79579e-06
5	rs734443319	16707994	A	G	0.156883	6.08632	1.31674	3.79579e-06
5	rs736390196	16708010	A	T	0.156883	6.08632	1.31674	3.79579e-06
5	rs741143057	16708011	A	T	0.156883	6.08632	1.31674	3.79579e-06
5	rs733685546	16708018	G	A	0.156883	6.08632	1.31674	3.79579e-06
5	rs317989354	16708060	C	A	0.156883	6.08632	1.31674	3.79579e-06
5	rs314160532	16708070	T	C	0.156883	6.08632	1.31674	3.79579e-06
5	rs317215346	16708102	A	T	0.156883	6.08632	1.31674	3.79579e-06
5	rs313565015	16708161	T	C	0.156883	6.08632	1.31674	3.79579e-06
5	rs315368070	16708258	G	A	0.156883	6.08632	1.31674	3.79579e-06
5	rs315229523	16708276	T	C	0.156883	6.08632	1.31674	3.79579e-06
5	5_16708362	16708362	A	ATTAATT	0.156883	6.08632	1.31674	3.79579e-06
5	5_16708363	16708363	*	TTAATTA	0.156883	6.08632	1.31674	3.79579e-06
5	5_16708371	16708371	G	GTGATAAGAGGTC	0.156883	6.08632	1.31674	3.79579e-06
5	rs736028402	16708378	*	G	0.156883	6.08632	1.31674	3.79579e-06
5	rs16471845	16708408	T	C	0.156883	6.08632	1.31674	3.79579e-06
5	rs16471846	16708441	G	A	0.156883	6.08632	1.31674	3.79579e-06
5	rs16471847	16708448	G	A	0.156883	6.08632	1.31674	3.79579e-06
5	rs16471848	16708455	T	C	0.156883	6.08632	1.31674	3.79579e-06
5	rs737180616	16708548	G	A	0.156883	6.08632	1.31674	3.79579e-06
5	rs739329141	16708551	G	C	0.156883	6.08632	1.31674	3.79579e-06
5	rs733170184	16708552	C	T	0.156883	6.08632	1.31674	3.79579e-06
5	rs736446295	16708561	G	C	0.156883	6.08632	1.31674	3.79579e-06
5	rs315173217	16708719	G	A	0.156883	6.08632	1.31674	3.79579e-06
5	rs741084626	16708773	G	A	0.156883	6.08632	1.31674	3.79579e-06
5	rs738274291	16708785	T	C	0.156883	6.08632	1.31674	3.79579e-06
5	rs741774529	16708811	C	G	0.843117	-6.08632	1.31674	3.79579e-06
5	rs741664518	16708829	C	T	0.843117	-6.08632	1.31674	3.79579e-06
5	rs738841688	16708840	G	A	0.843117	-6.08632	1.31674	3.79579e-06
5	rs316192223	16708887	G	A	0.843117	-6.08632	1.31674	3.79579e-06
5	rs312438111	16709160	C	T	0.843117	-6.08632	1.31674	3.79579e-06
5	rs315804599	16709409	C	T	0.156883	6.08632	1.31674	3.79579e-06
5	rs316318428	16709466	C	T	0.843117	-6.08632	1.31674	3.79579e-06
5	rs735379756	16709540	G	C	0.843117	-6.08632	1.31674	3.79579e-06
5	5_16709544	16709544	ATTTAGCT	A	0.843117	-6.08632	1.31674	3.79579e-06
5	rs737622009	16709547	C	G	0.843117	-6.08632	1.31674	3.79579e-06
5	rs732888675	16709549	G	A	0.843117	-6.08632	1.31674	3.79579e-06
5	5_16709552	16709552	T	TCAAAAC	0.843117	-6.08632	1.31674	3.79579e-06
5	5_16709560	16709560	G	GCAAGC	0.843117	-6.08632	1.31674	3.79579e-06
5	5_16709568	16709568	ATTCC	A	0.843117	-6.08632	1.31674	3.79579e-06
5	rs312583914	16709618	A	G	0.843117	-6.08632	1.31674	3.79579e-06
5	rs313555163	16709633	C	T	0.843117	-6.08632	1.31674	3.79579e-06
5	rs15672498	16709707	G	T	0.843117	-6.08632	1.31674	3.79579e-06
5	rs314053589	16709740	A	G	0.843117	-6.08632	1.31674	3.79579e-06
5	rs316561177	16709756	C	T	0.843117	-6.08632	1.31674	3.79579e-06
5	5_16709801	16709801	A	AG	0.843117	-6.08632	1.31674	3.79579e-06
5	rs737931256	16709803	A	T	0.843117	-6.08632	1.31674	3.79579e-06
5	rs736117307	16709810	A	T	0.843117	-6.08632	1.31674	3.79579e-06
5	rs738154669	16709827	T	C	0.843117	-6.08632	1.31674	3.79579e-06
5	rs312691379	16709832	A	G	0.843117	-6.08632	1.31674	3.79579e-06
5	rs317436500	16709882	T	C	0.843117	-6.08632	1.31674	3.79579e-06
5	rs314672340	16709902	T	C	0.156883	6.08632	1.31674	3.79579e-06
5	rs1059439955	16709905	T	C	0.843117	-6.08632	1.31674	3.79579e-06
5	rs1060100795	16709906	G	A	0.843117	-6.08632	1.31674	3.79579e-06
5	rs15672507	16709944	T	C	0.843117	-6.08632	1.31674	3.79579e-06
5	5_16710149	16710149	TTG	T	0.843117	-6.08632	1.31674	3.79579e-06
5	5_16710155	16710155	GC	G	0.843117	-6.08632	1.31674	3.79579e-06
5	5_16710159	16710159	C	CA	0.843117	-6.08632	1.31674	3.79579e-06
5	rs731050542	16710164	T	C	0.843117	-6.08632	1.31674	3.79579e-06
5	rs735484727	16710183	A	G	0.843117	-6.08632	1.31674	3.79579e-06
5	rs738756415	16710202	A	C	0.843117	-6.08632	1.31674	3.79579e-06
5	rs1060283111	16710206	A	G	0.843117	-6.08632	1.31674	3.79579e-06
5	rs1059070926	16710233	G	GCTGAAGGAGAA	0.843117	-6.08632	1.31674	3.79579e-06
5	5_16710237	16710237	*	AAGG	0.843117	-6.08632	1.31674	3.79579e-06
5	rs313737351	16710399	A	G	0.843117	-6.08632	1.31674	3.79579e-06
5	rs314373540	16710444	A	G	0.843117	-6.08632	1.31674	3.79579e-06
5	rs315154138	16710619	A	G	0.156883	6.08632	1.31674	3.79579e-06
5	rs315035085	16710658	G	A	0.843117	-6.08632	1.31674	3.79579e-06
5	rs313124808	16710751	C	T	0.156883	6.08632	1.31674	3.79579e-06
5	rs314056722	16710829	A	T	0.156883	6.08632	1.31674	3.79579e-06
5	rs312446900	16710905	A	T	0.156883	6.08632	1.31674	3.79579e-06
5	rs312682775	16710970	G	A	0.843117	-6.08632	1.31674	3.79579e-06
5	rs317011357	16711018	T	C	0.156883	6.08632	1.31674	3.79579e-06
5	rs315161571	16711343	C	T	0.843117	-6.08632	1.31674	3.79579e-06
5	rs313688541	16711590	A	C	0.843117	-6.08632	1.31674	3.79579e-06
5	rs733954207	16711841	A	C	0.843117	-6.08632	1.31674	3.79579e-06
5	rs314883966	16711843	G	A	0.843117	-6.08632	1.31674	3.79579e-06
5	rs317080501	16712210	G	A	0.156883	6.08632	1.31674	3.79579e-06
5	rs315374324	16712258	G	A	0.843117	-6.08632	1.31674	3.79579e-06
5	rs316036290	16712308	C	A	0.843117	-6.08632	1.31674	3.79579e-06
5	rs315403157	16712359	G	A	0.156883	6.08632	1.31674	3.79579e-06
5	rs316274232	16712410	A	G	0.156883	6.08632	1.31674	3.79579e-06
5	rs313526626	16712547	T	G	0.156883	6.08632	1.31674	3.79579e-06
5	rs1057714800	16712814	T	TATC	0.843117	-6.08632	1.31674	3.79579e-06
5	rs316736725	16712930	C	T	0.156883	6.08632	1.31674	3.79579e-06
5	rs312903669	16713098	C	T	0.843117	-6.08632	1.31674	3.79579e-06
5	rs318212173	16713186	T	C	0.156883	6.08632	1.31674	3.79579e-06
5	rs16471852	16713499	T	G	0.843117	-6.08632	1.31674	3.79579e-06
5	rs16471853	16713515	G	C	0.843117	-6.08632	1.31674	3.79579e-06
5	rs16471854	16713516	G	A	0.843117	-6.08632	1.31674	3.79579e-06
5	rs316287014	16713802	G	A	0.156883	6.08632	1.31674	3.79579e-06
5	rs735003925	16713982	C	T	0.156883	6.08632	1.31674	3.79579e-06
5	rs739015386	16713983	A	G	0.156883	6.08632	1.31674	3.79579e-06
5	rs317663785	16714158	A	G	0.156883	6.08632	1.31674	3.79579e-06
5	rs313718057	16714163	A	G	0.156883	6.08632	1.31674	3.79579e-06
5	rs316223223	16714275	G	C	0.156883	6.08632	1.31674	3.79579e-06
5	rs316130409	16714484	A	T	0.156883	6.08632	1.31674	3.79579e-06
5	rs312955374	16714872	T	C	0.156883	6.08632	1.31674	3.79579e-06
5	rs1059082306	16715235	C	CAT	0.156883	6.08632	1.31674	3.79579e-06
5	5_16715246	16715246	T	TA	0.156883	6.08632	1.31674	3.79579e-06
5	rs735540786	16715261	G	A	0.156883	6.08632	1.31674	3.79579e-06
5	rs315461528	16715392	T	C	0.843117	-6.08632	1.31674	3.79579e-06
5	rs315711530	16715434	C	T	0.843117	-6.08632	1.31674	3.79579e-06
5	rs312790599	16715821	T	C	0.156883	6.08632	1.31674	3.79579e-06
5	rs316777870	16716095	A	C	0.156883	6.08632	1.31674	3.79579e-06
5	5_16716141	16716141	TTGA	T	0.156883	6.08632	1.31674	3.79579e-06
5	rs741709015	16716144	A	T	0.156883	6.08632	1.31674	3.79579e-06
5	5_16716147	16716147	TAATTA	T	0.156883	6.08632	1.31674	3.79579e-06
5	5_16716148	16716148	A	G	0.156883	6.08632	1.31674	3.79579e-06
5	5_16716150	16716150	G	GCT	0.156883	6.08632	1.31674	3.79579e-06
5	rs735382233	16716511	G	A	0.156883	6.08632	1.31674	3.79579e-06
5	rs1058077622	16716703	GGGTCTTGTGCGTGTAT	G	0.843117	-6.08632	1.31674	3.79579e-06
5	rs314354999	16716850	C	T	0.843117	-6.08632	1.31674	3.79579e-06
5	rs733096429	16718133	C	G	0.156883	6.08632	1.31674	3.79579e-06
5	rs315096989	16720029	T	C	0.156883	6.08632	1.31674	3.79579e-06
5	rs16471877	16720190	T	C	0.843117	-6.08632	1.31674	3.79579e-06
5	rs740893326	16720421	A	G	0.156883	6.08632	1.31674	3.79579e-06
5	rs315119451	16720423	A	G	0.843117	-6.08632	1.31674	3.79579e-06
5	rs738133706	16720427	G	A	0.156883	6.08632	1.31674	3.79579e-06
5	rs317281730	16720602	A	G	0.156883	6.08632	1.31674	3.79579e-06
5	rs315010722	16722069	T	C	0.156883	6.08632	1.31674	3.79579e-06
5	rs736794019	16722597	C	T	0.843117	-6.08632	1.31674	3.79579e-06
5	rs741613720	16722598	T	G	0.843117	-6.08632	1.31674	3.79579e-06
5	rs16471885	16723362	T	C	0.156883	6.08632	1.31674	3.79579e-06
5	rs313675010	16723425	C	T	0.843117	-6.08632	1.31674	3.79579e-06
5	rs734513734	16723506	T	C	0.843117	-6.08632	1.31674	3.79579e-06
5	rs316745389	16723937	A	G	0.843117	-6.08632	1.31674	3.79579e-06
5	rs313950250	16723992	A	C	0.843117	-6.08632	1.31674	3.79579e-06
5	rs1058211847	16724007	G	GA	0.156883	6.08632	1.31674	3.79579e-06
5	rs730941799	16724076	T	C	0.843117	-6.08632	1.31674	3.79579e-06
5	rs16471911	16732352	AT	A	0.156883	6.08632	1.31674	3.79579e-06
5	rs16471912	16732365	GTAATTC	G	0.156883	6.08632	1.31674	3.79579e-06
5	rs315220593	16732380	T	C	0.156883	6.08632	1.31674	3.79579e-06
5	rs317394930	16732965	C	T	0.156883	6.08632	1.31674	3.79579e-06
5	rs313579586	16733016	C	T	0.843117	-6.08632	1.31674	3.79579e-06
5	rs738704920	16733021	G	A	0.156883	6.08632	1.31674	3.79579e-06
5	rs740790902	16733022	T	G	0.156883	6.08632	1.31674	3.79579e-06
5	rs734493731	16733028	G	A	0.156883	6.08632	1.31674	3.79579e-06
5	rs1057736582	16733047	T	TC	0.156883	6.08632	1.31674	3.79579e-06
5	rs15672582	16733100	C	T	0.156883	6.08632	1.31674	3.79579e-06
5	rs15672584	16733205	C	G	0.156883	6.08632	1.31674	3.79579e-06
5	rs15672585	16733208	C	T	0.156883	6.08632	1.31674	3.79579e-06
5	rs737956041	16733322	T	C	0.156883	6.08632	1.31674	3.79579e-06
5	rs314748425	16733480	T	A	0.156883	6.08632	1.31674	3.79579e-06
5	rs735609608	16733526	T	C	0.156883	6.08632	1.31674	3.79579e-06
5	5_16733638	16733638	AGGGCAGACCGATCCCAGGT	A	0.843117	-6.08632	1.31674	3.79579e-06
5	rs315648356	16733840	C	T	0.156883	6.08632	1.31674	3.79579e-06
5	rs316306227	16735597	G	A	0.843117	-6.08632	1.31674	3.79579e-06
5	rs312508501	16735866	T	C	0.843117	-6.08632	1.31674	3.79579e-06
5	rs15672587	16735935	C	G	0.156883	6.08632	1.31674	3.79579e-06
5	rs313629654	16735958	T	C	0.843117	-6.08632	1.31674	3.79579e-06
5	rs15672590	16735999	A	G	0.156883	6.08632	1.31674	3.79579e-06
5	rs15672592	16736078	T	C	0.156883	6.08632	1.31674	3.79579e-06
5	rs1058574081	16736132	AC	A	0.156883	6.08632	1.31674	3.79579e-06
5	rs16471919	16736154	G	A	0.156883	6.08632	1.31674	3.79579e-06
5	rs314687014	16736212	C	T	0.156883	6.08632	1.31674	3.79579e-06
5	rs16471920	16736265	T	C	0.156883	6.08632	1.31674	3.79579e-06
5	rs317147391	16736272	G	A	0.156883	6.08632	1.31674	3.79579e-06
5	rs16471921	16736302	G	T	0.156883	6.08632	1.31674	3.79579e-06
5	rs316398590	16736378	A	G	0.156883	6.08632	1.31674	3.79579e-06
5	rs16471923	16736381	G	A	0.156883	6.08632	1.31674	3.79579e-06
5	rs16471925	16736420	A	G	0.156883	6.08632	1.31674	3.79579e-06
5	rs16471926	16736437	T	A	0.156883	6.08632	1.31674	3.79579e-06
5	rs16471927	16736457	C	A	0.156883	6.08632	1.31674	3.79579e-06
5	rs313751184	16736685	C	T	0.156883	6.08632	1.31674	3.79579e-06
5	rs16471933	16736810	C	G	0.156883	6.08632	1.31674	3.79579e-06
5	rs316593323	16736832	T	C	0.156883	6.08632	1.31674	3.79579e-06
5	rs16471934	16736853	C	T	0.156883	6.08632	1.31674	3.79579e-06
5	rs16471935	16736854	A	G	0.156883	6.08632	1.31674	3.79579e-06
5	rs16471936	16736858	G	A	0.156883	6.08632	1.31674	3.79579e-06
5	rs16471937	16736914	T	C	0.156883	6.08632	1.31674	3.79579e-06
5	rs316367866	16737026	C	T	0.156883	6.08632	1.31674	3.79579e-06
5	rs16471939	16737068	C	T	0.156883	6.08632	1.31674	3.79579e-06
5	rs734396071	16737177	A	G	0.156883	6.08632	1.31674	3.79579e-06
5	rs315700912	16737189	C	G	0.843117	-6.08632	1.31674	3.79579e-06
5	rs16471940	16737203	T	A	0.156883	6.08632	1.31674	3.79579e-06
5	rs1057745826	16737359	TAATGTGAAAGC	T	0.843117	-6.08632	1.31674	3.79579e-06
5	rs1057721673	16737369	GCAA	G	0.156883	6.08632	1.31674	3.79579e-06
5	5_16737374	16737374	C	CT	0.156883	6.08632	1.31674	3.79579e-06
5	rs315607823	16737401	T	C	0.156883	6.08632	1.31674	3.79579e-06
5	rs1059060936	16737517	T	TA	0.156883	6.08632	1.31674	3.79579e-06
5	rs317915818	16737544	T	C	0.156883	6.08632	1.31674	3.79579e-06
5	rs732625822	16737555	A	G	0.156883	6.08632	1.31674	3.79579e-06
5	rs1059208618	16737650	CCTTT	C	0.156883	6.08632	1.31674	3.79579e-06
5	rs313368957	16737827	T	C	0.156883	6.08632	1.31674	3.79579e-06
5	rs316569095	16737952	A	C	0.156883	6.08632	1.31674	3.79579e-06
5	rs1058805704	16738018	C	CAGAT	0.843117	-6.08632	1.31674	3.79579e-06
5	rs315082108	16738071	G	A	0.156883	6.08632	1.31674	3.79579e-06
5	rs317254534	16738095	G	A	0.843117	-6.08632	1.31674	3.79579e-06
5	rs736462586	16738155	G	C	0.156883	6.08632	1.31674	3.79579e-06
5	rs741242017	16738185	A	G	0.843117	-6.08632	1.31674	3.79579e-06
5	5_16738388	16738388	T	TTTG	0.843117	-6.08632	1.31674	3.79579e-06
5	5_16738389	16738389	*	TTG	0.843117	-6.08632	1.31674	3.79579e-06
5	rs312608780	16738457	A	G	0.156883	6.08632	1.31674	3.79579e-06
5	rs317752003	16738568	T	C	0.843117	-6.08632	1.31674	3.79579e-06
5	rs312281078	16738785	G	T	0.843117	-6.08632	1.31674	3.79579e-06
5	rs736600485	16739147	A	G	0.843117	-6.08632	1.31674	3.79579e-06
5	rs741188930	16739170	C	G	0.843117	-6.08632	1.31674	3.79579e-06
5	rs732341521	16739172	A	G	0.843117	-6.08632	1.31674	3.79579e-06
5	rs737133602	16739200	A	G	0.843117	-6.08632	1.31674	3.79579e-06
5	rs740388751	16739268	C	G	0.843117	-6.08632	1.31674	3.79579e-06
5	rs315330818	16739312	A	C	0.156883	6.08632	1.31674	3.79579e-06
5	rs317256876	16739316	C	T	0.156883	6.08632	1.31674	3.79579e-06
5	rs316841643	16739400	T	C	0.843117	-6.08632	1.31674	3.79579e-06
5	rs316463163	16739473	G	A	0.156883	6.08632	1.31674	3.79579e-06
5	rs314162136	16739711	A	G	0.843117	-6.08632	1.31674	3.79579e-06
5	rs738188265	16739932	A	G	0.843117	-6.08632	1.31674	3.79579e-06
5	rs739368058	16740142	G	T	0.156883	6.08632	1.31674	3.79579e-06
5	5_16740307	16740307	ATT	ATTT	0.156883	6.08632	1.31674	3.79579e-06
5	5_16740318	16740318	T	TC	0.843117	-6.08632	1.31674	3.79579e-06
5	rs317231129	16740595	A	G	0.156883	6.08632	1.31674	3.79579e-06
5	rs741763377	16740596	G	A	0.156883	6.08632	1.31674	3.79579e-06
5	rs737687372	16740618	T	C	0.156883	6.08632	1.31674	3.79579e-06
5	rs317590937	16741159	A	G	0.156883	6.08632	1.31674	3.79579e-06
5	rs732054803	16741194	T	A	0.843117	-6.08632	1.31674	3.79579e-06
5	rs1060082023	16741235	CAA	CA	0.843117	-6.08632	1.31674	3.79579e-06
5	rs731287041	16741448	T	C	0.843117	-6.08632	1.31674	3.79579e-06
5	rs733324962	16741637	A	G	0.156883	6.08632	1.31674	3.79579e-06
5	5_16741644	16741644	CT	C	0.843117	-6.08632	1.31674	3.79579e-06
5	rs315173313	16741818	A	G	0.156883	6.08632	1.31674	3.79579e-06
5	rs316047197	16741954	C	T	0.843117	-6.08632	1.31674	3.79579e-06
5	rs1059983990	16742556	A	ATCAAGGCACAAGGAGCTCAAGGAG	0.156883	6.08632	1.31674	3.79579e-06
5	rs315726979	16742625	C	T	0.156883	6.08632	1.31674	3.79579e-06
5	rs316585295	16742846	G	T	0.843117	-6.08632	1.31674	3.79579e-06
5	rs313856579	16743004	G	T	0.156883	6.08632	1.31674	3.79579e-06
5	rs735804293	16743363	C	A	0.156883	6.08632	1.31674	3.79579e-06
5	rs741344570	16743402	C	CAT	0.843117	-6.08632	1.31674	3.79579e-06
5	rs312698948	16743497	A	T	0.156883	6.08632	1.31674	3.79579e-06
5	rs312995248	16743502	T	A	0.156883	6.08632	1.31674	3.79579e-06
5	rs312896628	16743762	C	T	0.156883	6.08632	1.31674	3.79579e-06
5	rs313108671	16743765	G	A	0.156883	6.08632	1.31674	3.79579e-06
5	rs317300537	16743790	T	C	0.843117	-6.08632	1.31674	3.79579e-06
5	rs313141416	16743859	G	A	0.843117	-6.08632	1.31674	3.79579e-06
5	rs317865282	16743902	A	C	0.843117	-6.08632	1.31674	3.79579e-06
5	rs317972137	16743929	C	T	0.843117	-6.08632	1.31674	3.79579e-06
5	rs316178704	16743965	G	A	0.156883	6.08632	1.31674	3.79579e-06
5	rs15672612	16744192	G	A	0.843117	-6.08632	1.31674	3.79579e-06
5	rs317439690	16744206	C	T	0.843117	-6.08632	1.31674	3.79579e-06
5	rs733475350	16744214	T	C	0.843117	-6.08632	1.31674	3.79579e-06
5	rs736749723	16744228	C	G	0.843117	-6.08632	1.31674	3.79579e-06
5	rs317001957	16744233	A	G	0.843117	-6.08632	1.31674	3.79579e-06
5	rs15672614	16744239	T	C	0.156883	6.08632	1.31674	3.79579e-06
5	rs312892998	16744253	G	A	0.843117	-6.08632	1.31674	3.79579e-06
5	rs15672617	16744311	C	T	0.843117	-6.08632	1.31674	3.79579e-06
5	rs318062637	16744411	C	T	0.843117	-6.08632	1.31674	3.79579e-06
5	rs733887035	16744593	T	C	0.843117	-6.08632	1.31674	3.79579e-06
5	rs316749368	16744676	A	G	0.843117	-6.08632	1.31674	3.79579e-06
5	rs1058224174	16744787	TAGATG	T	0.843117	-6.08632	1.31674	3.79579e-06
5	rs316302356	16744968	T	A	0.843117	-6.08632	1.31674	3.79579e-06
5	rs316969878	16745050	T	C	0.156883	6.08632	1.31674	3.79579e-06
5	rs738422197	16745068	C	A	0.843117	-6.08632	1.31674	3.79579e-06
5	rs730943161	16745069	A	G	0.843117	-6.08632	1.31674	3.79579e-06
5	rs316203477	16745241	G	C	0.156883	6.08632	1.31674	3.79579e-06
5	rs312341890	16745261	T	C	0.843117	-6.08632	1.31674	3.79579e-06
5	rs314931737	16745319	T	C	0.843117	-6.08632	1.31674	3.79579e-06
5	rs312320823	16745579	T	C	0.843117	-6.08632	1.31674	3.79579e-06
5	rs316522605	16745783	C	T	0.156883	6.08632	1.31674	3.79579e-06
5	rs315923209	16745950	A	G	0.156883	6.08632	1.31674	3.79579e-06
5	rs734362019	16746090	G	C	0.843117	-6.08632	1.31674	3.79579e-06
5	rs1060434148	16746211	GT	G	0.156883	6.08632	1.31674	3.79579e-06
5	rs313691461	16746255	G	C	0.156883	6.08632	1.31674	3.79579e-06
5	rs316681003	16746263	A	G	0.156883	6.08632	1.31674	3.79579e-06
5	rs314839857	16746314	T	C	0.156883	6.08632	1.31674	3.79579e-06
5	rs15672623	16746428	T	C	0.156883	6.08632	1.31674	3.79579e-06
5	rs15672626	16746475	A	G	0.156883	6.08632	1.31674	3.79579e-06
5	rs312851565	16746877	G	C	0.843117	-6.08632	1.31674	3.79579e-06
5	rs317078154	16747180	C	G	0.156883	6.08632	1.31674	3.79579e-06
5	rs736659265	16747316	G	T	0.843117	-6.08632	1.31674	3.79579e-06
5	rs741308764	16747317	A	C	0.843117	-6.08632	1.31674	3.79579e-06
5	rs1057825567	16747382	GT	G	0.843117	-6.08632	1.31674	3.79579e-06
5	rs315580970	16747404	G	T	0.843117	-6.08632	1.31674	3.79579e-06
5	rs314105561	16747527	A	G	0.156883	6.08632	1.31674	3.79579e-06
5	rs314863514	16747529	A	G	0.843117	-6.08632	1.31674	3.79579e-06
5	rs317791506	16747636	A	G	0.156883	6.08632	1.31674	3.79579e-06
5	rs313189450	16747694	A	G	0.156883	6.08632	1.31674	3.79579e-06
5	rs315923260	16747757	C	T	0.156883	6.08632	1.31674	3.79579e-06
5	rs738170656	16747759	C	G	0.156883	6.08632	1.31674	3.79579e-06
5	rs732634266	16747889	A	G	0.156883	6.08632	1.31674	3.79579e-06
5	rs737296345	16748090	A	C	0.843117	-6.08632	1.31674	3.79579e-06
5	rs318036421	16748346	C	T	0.156883	6.08632	1.31674	3.79579e-06
5	rs314787980	16748410	T	C	0.156883	6.08632	1.31674	3.79579e-06
5	rs317183334	16748592	G	A	0.843117	-6.08632	1.31674	3.79579e-06
5	rs314961803	16749178	C	G	0.843117	-6.08632	1.31674	3.79579e-06
5	rs317361439	16749182	G	C	0.843117	-6.08632	1.31674	3.79579e-06
5	rs313731469	16749446	A	G	0.843117	-6.08632	1.31674	3.79579e-06
5	rs315827819	16749630	T	A	0.843117	-6.08632	1.31674	3.79579e-06
5	rs1059502726	16749754	TA	T	0.843117	-6.08632	1.31674	3.79579e-06
5	rs318122713	16750050	T	C	0.843117	-6.08632	1.31674	3.79579e-06
5	rs739093176	16750431	C	A	0.843117	-6.08632	1.31674	3.79579e-06
5	rs314049655	16750588	T	C	0.843117	-6.08632	1.31674	3.79579e-06
5	rs316155031	16750929	A	G	0.843117	-6.08632	1.31674	3.79579e-06
5	rs1058970723	16750961	T	TTCTGCGCATCTCTGAAGA	0.156883	6.08632	1.31674	3.79579e-06
5	rs15672631	16750995	C	T	0.156883	6.08632	1.31674	3.79579e-06
5	rs314909305	16751029	A	G	0.843117	-6.08632	1.31674	3.79579e-06
5	rs317003036	16751247	T	G	0.156883	6.08632	1.31674	3.79579e-06
5	rs312802894	16752096	C	A	0.843117	-6.08632	1.31674	3.79579e-06
5	rs317572119	16752281	T	C	0.156883	6.08632	1.31674	3.79579e-06
5	rs1059956049	16752609	C	CAG	0.843117	-6.08632	1.31674	3.79579e-06
5	rs15672635	16753348	A	G	0.156883	6.08632	1.31674	3.79579e-06
5	rs317448085	16753458	C	T	0.843117	-6.08632	1.31674	3.79579e-06
5	rs736057202	16753513	A	C	0.843117	-6.08632	1.31674	3.79579e-06
5	rs317176959	16753644	G	A	0.843117	-6.08632	1.31674	3.79579e-06
5	rs314259305	16753787	T	C	0.843117	-6.08632	1.31674	3.79579e-06
5	rs732669577	16753944	C	T	0.843117	-6.08632	1.31674	3.79579e-06
5	rs314912906	16754114	T	A	0.843117	-6.08632	1.31674	3.79579e-06
5	rs313046640	16754143	T	C	0.843117	-6.08632	1.31674	3.79579e-06
5	rs313952802	16754211	T	C	0.843117	-6.08632	1.31674	3.79579e-06
5	rs316911990	16754215	A	G	0.843117	-6.08632	1.31674	3.79579e-06
5	rs314842035	16754282	G	C	0.843117	-6.08632	1.31674	3.79579e-06
5	5_16754380	16754380	TAAATTA	T	0.843117	-6.08632	1.31674	3.79579e-06
5	5_16754382	16754382	GTATATAATATAT	G	0.843117	-6.08632	1.31674	3.79579e-06
5	5_16754384	16754384	GTATATGTTATAT	G	0.843117	-6.08632	1.31674	3.79579e-06
5	5_16754386	16754386	A	ACTCT	0.843117	-6.08632	1.31674	3.79579e-06
5	rs317378941	16754687	T	A	0.843117	-6.08632	1.31674	3.79579e-06
5	rs1060347287	16755967	GA	G	0.156883	6.08632	1.31674	3.79579e-06
5	rs736834495	16755978	T	C	0.843117	-6.08632	1.31674	3.79579e-06
5	rs740121762	16756073	T	C	0.843117	-6.08632	1.31674	3.79579e-06
5	rs315317075	16756075	T	C	0.156883	6.08632	1.31674	3.79579e-06
5	rs315975756	16756481	G	T	0.843117	-6.08632	1.31674	3.79579e-06
5	rs313623493	16756547	C	T	0.843117	-6.08632	1.31674	3.79579e-06
5	rs733687571	16756883	T	C	0.843117	-6.08632	1.31674	3.79579e-06
5	rs317337134	16756982	T	C	0.156883	6.08632	1.31674	3.79579e-06
5	rs1059213018	16757138	CTT	C	0.843117	-6.08632	1.31674	3.79579e-06
5	5_16757151	16757151	TA	T	0.156883	6.08632	1.31674	3.79579e-06
5	rs313696065	16757331	A	G	0.843117	-6.08632	1.31674	3.79579e-06
5	rs732635709	16757374	A	C	0.843117	-6.08632	1.31674	3.79579e-06
5	5_16757400	16757400	TC	T	0.843117	-6.08632	1.31674	3.79579e-06
5	rs313248450	16757447	G	A	0.843117	-6.08632	1.31674	3.79579e-06
5	rs312269622	16757663	C	T	0.843117	-6.08632	1.31674	3.79579e-06
5	rs740627389	16758423	G	A	0.843117	-6.08632	1.31674	3.79579e-06
5	rs314009285	16758439	G	A	0.156883	6.08632	1.31674	3.79579e-06
5	rs314907314	16758474	T	C	0.156883	6.08632	1.31674	3.79579e-06
5	rs317066698	16758547	C	T	0.156883	6.08632	1.31674	3.79579e-06
5	rs734771284	16758790	G	A	0.843117	-6.08632	1.31674	3.79579e-06
5	rs317909669	16758830	C	G	0.843117	-6.08632	1.31674	3.79579e-06
5	rs739323275	16758880	T	TTTC	0.843117	-6.08632	1.31674	3.79579e-06
5	rs316495222	16758952	C	T	0.156883	6.08632	1.31674	3.79579e-06
5	rs316297743	16759207	G	T	0.843117	-6.08632	1.31674	3.79579e-06
5	rs314134822	16759590	C	G	0.156883	6.08632	1.31674	3.79579e-06
5	rs314292738	16759609	T	C	0.156883	6.08632	1.31674	3.79579e-06
5	rs317354856	16759621	C	T	0.156883	6.08632	1.31674	3.79579e-06
5	rs313687956	16760262	T	A	0.843117	-6.08632	1.31674	3.79579e-06
5	rs1060022498	16760404	A	AAC	0.843117	-6.08632	1.31674	3.79579e-06
5	rs741473096	16760676	T	C	0.843117	-6.08632	1.31674	3.79579e-06
5	5_16760726	16760726	A	AAAC	0.843117	-6.08632	1.31674	3.79579e-06
5	rs732654060	16760738	C	T	0.843117	-6.08632	1.31674	3.79579e-06
5	rs312806681	16761010	A	G	0.843117	-6.08632	1.31674	3.79579e-06
5	rs313248147	16761046	C	T	0.843117	-6.08632	1.31674	3.79579e-06
5	rs318189749	16761171	A	G	0.156883	6.08632	1.31674	3.79579e-06
5	rs316614989	16761257	C	T	0.156883	6.08632	1.31674	3.79579e-06
5	rs737990062	16761284	C	T	0.843117	-6.08632	1.31674	3.79579e-06
5	rs15672646	16761604	G	A	0.156883	6.08632	1.31674	3.79579e-06
5	rs15672648	16761641	A	G	0.156883	6.08632	1.31674	3.79579e-06
5	rs315561484	16762052	C	T	0.843117	-6.08632	1.31674	3.79579e-06
5	rs317652429	16762107	C	T	0.843117	-6.08632	1.31674	3.79579e-06
5	rs739595076	16762353	C	T	0.843117	-6.08632	1.31674	3.79579e-06
5	rs316252325	16763256	A	G	0.843117	-6.08632	1.31674	3.79579e-06
5	rs734951035	16763412	A	G	0.843117	-6.08632	1.31674	3.79579e-06
5	rs741179555	16763851	G	A	0.843117	-6.08632	1.31674	3.79579e-06
5	rs1058238373	16763867	TTC	T	0.843117	-6.08632	1.31674	3.79579e-06
5	rs317578307	16764059	A	G	0.843117	-6.08632	1.31674	3.79579e-06
5	rs316144383	16764943	T	C	0.843117	-6.08632	1.31674	3.79579e-06
5	rs313010951	16765013	A	C	0.843117	-6.08632	1.31674	3.79579e-06
5	rs733468730	16765080	T	C	0.843117	-6.08632	1.31674	3.79579e-06
5	rs1059558020	16765088	TTA	T	0.843117	-6.08632	1.31674	3.79579e-06
5	rs735559433	16765122	G	A	0.843117	-6.08632	1.31674	3.79579e-06
5	5_16765608	16765608	TA	T	0.843117	-6.08632	1.31674	3.79579e-06
5	rs737144623	16765609	G	C	0.843117	-6.08632	1.31674	3.79579e-06
5	5_16765610	16765610	A	ACCCT	0.843117	-6.08632	1.31674	3.79579e-06
5	rs315387456	16765722	C	T	0.843117	-6.08632	1.31674	3.79579e-06
5	rs740453779	16765768	A	G	0.843117	-6.08632	1.31674	3.79579e-06
5	rs313756950	16765819	A	T	0.843117	-6.08632	1.31674	3.79579e-06
5	rs314165345	16765867	A	G	0.843117	-6.08632	1.31674	3.79579e-06
5	rs314528067	16766205	A	T	0.843117	-6.08632	1.31674	3.79579e-06
5	rs312425764	16781745	T	A	0.156883	6.08632	1.31674	3.79579e-06
5	rs16472029	16807872	G	A	0.156883	6.08632	1.31674	3.79579e-06
5	rs735427465	16807880	A	C	0.156883	6.08632	1.31674	3.79579e-06
5	5_16807881	16807881	T	TA	0.156883	6.08632	1.31674	3.79579e-06
5	rs734528434	16807885	T	TTTCAATTTAAC	0.156883	6.08632	1.31674	3.79579e-06
18	rs740758611	10064154	A	G	0.974696	-12.4867	2.70166	3.80291e-06
26	26_3135786	3135786	ACC	AC	0.0232794	12.1949	2.64455	4.00075e-06
8	rs316078343	26956427	C	T	0.814777	-5.9324	1.28695	4.03336e-06
8	rs739356058	26956611	T	A	0.185223	5.9324	1.28695	4.03336e-06
8	rs732642877	26956623	C	T	0.185223	5.9324	1.28695	4.03336e-06
8	rs14655857	26956625	C	G	0.814777	-5.9324	1.28695	4.03336e-06
8	rs737338048	26956646	G	A	0.185223	5.9324	1.28695	4.03336e-06
8	rs738601144	26957066	G	A	0.814777	-5.9324	1.28695	4.03336e-06
8	rs15936891	26957169	A	G	0.185223	5.9324	1.28695	4.03336e-06
8	rs313945889	26957334	T	C	0.814777	-5.9324	1.28695	4.03336e-06
8	8_26957533	26957533	TACTG	T	0.814777	-5.9324	1.28695	4.03336e-06
8	rs733458655	26957855	T	A	0.814777	-5.9324	1.28695	4.03336e-06
8	rs315756459	26958388	T	C	0.814777	-5.9324	1.28695	4.03336e-06
26	rs16202820	3445219	T	C	0.958502	-9.51847	2.06605	4.08349e-06
26	rs16202821	3445338	C	G	0.958502	-9.51847	2.06605	4.08349e-06
26	rs14299896	3445463	T	C	0.958502	-9.51847	2.06605	4.08349e-06
26	rs738154243	1422521	T	C	0.0111336	18.0903	3.9502	4.65887e-06
18	rs312824470	6722606	T	C	0.351215	5.42889	1.18616	4.7204e-06
26	rs15234399	3444769	G	A	0.95749	-9.32622	2.0405	4.86426e-06
26	rs15234402	3444793	G	A	0.95749	-9.32622	2.0405	4.86426e-06
18	18_7105708	7105708	A	AG	0.0212551	13.1937	2.89018	4.99496e-06
21	rs316020198	1784659	T	C	0.976721	-12.2825	2.70483	5.60042e-06
18	rs316498231	4016065	G	A	0.0222672	12.6919	2.80319	5.96397e-06
18	rs15038797	4016570	A	G	0.0222672	12.6919	2.80319	5.96397e-06
19	rs317943383	3559249	C	G	0.0495951	8.84239	1.95927	6.38861e-06
19	rs431856127	3559321	C	G	0.0495951	8.84239	1.95927	6.38861e-06
19	rs736356183	3559397	T	A	0.0495951	8.84239	1.95927	6.38861e-06
26	rs731567204	396898	G	A	0.0242915	11.7065	2.59575	6.48718e-06
26	rs741487531	398389	G	T	0.0242915	11.7065	2.59575	6.48718e-06
26	rs731047239	398449	G	C	0.0242915	11.7065	2.59575	6.48718e-06
26	rs733802575	2274663	A	T	0.0253036	11.4943	2.56101	7.18296e-06
8	rs14655803	26885251	G	A	0.812753	-5.76709	1.28554	7.25282e-06
8	8_26924132	26924132	C	CT	0.187247	5.76709	1.28554	7.25282e-06
8	rs732244920	26924595	A	T	0.187247	5.76709	1.28554	7.25282e-06
8	rs316988304	26924785	T	C	0.812753	-5.76709	1.28554	7.25282e-06
8	rs730938333	26925112	T	G	0.187247	5.76709	1.28554	7.25282e-06
8	rs739219039	26925361	T	G	0.187247	5.76709	1.28554	7.25282e-06
8	rs733533378	26925542	T	A	0.812753	-5.76709	1.28554	7.25282e-06
8	rs14655840	26926017	T	A	0.812753	-5.76709	1.28554	7.25282e-06
8	rs16646570	26926222	G	C	0.187247	5.76709	1.28554	7.25282e-06
8	rs13684020	26926307	T	C	0.812753	-5.76709	1.28554	7.25282e-06
8	rs16646571	26926318	C	A	0.187247	5.76709	1.28554	7.25282e-06
8	rs739978734	26926500	G	A	0.187247	5.76709	1.28554	7.25282e-06
8	rs732569013	26926640	C	T	0.187247	5.76709	1.28554	7.25282e-06
8	rs737300220	26926647	T	C	0.187247	5.76709	1.28554	7.25282e-06
8	rs318008879	26927139	T	C	0.812753	-5.76709	1.28554	7.25282e-06
8	rs312516226	26927365	T	C	0.812753	-5.76709	1.28554	7.25282e-06
8	8_26927426	26927426	CA	C	0.812753	-5.76709	1.28554	7.25282e-06
8	rs14655843	26927606	T	G	0.812753	-5.76709	1.28554	7.25282e-06
8	rs14655844	26927607	C	A	0.812753	-5.76709	1.28554	7.25282e-06
8	rs313586173	26927672	C	T	0.812753	-5.76709	1.28554	7.25282e-06
8	rs313106873	26927787	C	G	0.812753	-5.76709	1.28554	7.25282e-06
8	rs314210185	26927796	A	G	0.812753	-5.76709	1.28554	7.25282e-06
8	rs314268449	26927845	T	C	0.812753	-5.76709	1.28554	7.25282e-06
8	rs315005012	26927927	A	G	0.812753	-5.76709	1.28554	7.25282e-06
8	rs314639427	26928005	A	G	0.812753	-5.76709	1.28554	7.25282e-06
8	rs317447612	26928307	G	A	0.812753	-5.76709	1.28554	7.25282e-06
8	rs317867792	26928315	C	T	0.812753	-5.76709	1.28554	7.25282e-06
8	rs15936859	26928354	C	A	0.812753	-5.76709	1.28554	7.25282e-06
8	8_26928362	26928362	A	AAAACAC	0.812753	-5.76709	1.28554	7.25282e-06
8	rs312892830	26928451	T	C	0.812753	-5.76709	1.28554	7.25282e-06
8	8_26928510	26928510	T	TGTGAAATACA	0.812753	-5.76709	1.28554	7.25282e-06
8	rs13684021	26928559	A	G	0.812753	-5.76709	1.28554	7.25282e-06
8	rs315609416	26928589	A	G	0.812753	-5.76709	1.28554	7.25282e-06
8	rs15936863	26928627	A	G	0.812753	-5.76709	1.28554	7.25282e-06
8	rs16646576	26928965	G	C	0.187247	5.76709	1.28554	7.25282e-06
8	rs316509273	26929037	T	C	0.187247	5.76709	1.28554	7.25282e-06
8	rs739388517	26929109	C	G	0.187247	5.76709	1.28554	7.25282e-06
8	rs741375368	26929136	A	G	0.812753	-5.76709	1.28554	7.25282e-06
8	rs737456925	26929161	T	C	0.187247	5.76709	1.28554	7.25282e-06
8	rs314651903	26930616	G	A	0.187247	5.76709	1.28554	7.25282e-06
8	rs315675085	26930700	C	G	0.187247	5.76709	1.28554	7.25282e-06
8	8_26930911	26930911	T	C	0.187247	5.76709	1.28554	7.25282e-06
8	rs317709206	26931267	T	C	0.187247	5.76709	1.28554	7.25282e-06
8	rs730967098	26931752	G	C	0.187247	5.76709	1.28554	7.25282e-06
8	rs16646580	26931753	G	A	0.187247	5.76709	1.28554	7.25282e-06
8	rs16646582	26931885	T	G	0.187247	5.76709	1.28554	7.25282e-06
8	rs314609431	26931944	T	C	0.187247	5.76709	1.28554	7.25282e-06
8	rs733258623	26931955	C	G	0.187247	5.76709	1.28554	7.25282e-06
8	rs733909813	26932040	A	C	0.812753	-5.76709	1.28554	7.25282e-06
8	rs16646584	26932713	G	C	0.812753	-5.76709	1.28554	7.25282e-06
8	rs314108751	26932782	G	A	0.812753	-5.76709	1.28554	7.25282e-06
8	rs16646585	26932809	A	C	0.812753	-5.76709	1.28554	7.25282e-06
8	rs739983431	26932931	C	T	0.187247	5.76709	1.28554	7.25282e-06
8	rs312915185	26932954	G	A	0.187247	5.76709	1.28554	7.25282e-06
8	rs315535259	26933265	T	C	0.812753	-5.76709	1.28554	7.25282e-06
8	rs16646588	26933288	CT	C	0.812753	-5.76709	1.28554	7.25282e-06
8	rs314382847	26933364	A	G	0.812753	-5.76709	1.28554	7.25282e-06
8	rs16646593	26933618	C	T	0.812753	-5.76709	1.28554	7.25282e-06
8	rs16646594	26933620	T	A	0.812753	-5.76709	1.28554	7.25282e-06
8	rs313936945	26933703	A	G	0.812753	-5.76709	1.28554	7.25282e-06
8	rs316932452	26933742	G	T	0.812753	-5.76709	1.28554	7.25282e-06
8	rs314839259	26933849	G	T	0.812753	-5.76709	1.28554	7.25282e-06
8	rs318217653	26933927	C	T	0.812753	-5.76709	1.28554	7.25282e-06
8	rs740990294	26933959	A	G	0.187247	5.76709	1.28554	7.25282e-06
8	rs317373009	26933980	G	C	0.812753	-5.76709	1.28554	7.25282e-06
8	rs741746849	26934016	T	C	0.187247	5.76709	1.28554	7.25282e-06
8	8_26934206	26934206	A	AGTCTTCT	0.187247	5.76709	1.28554	7.25282e-06
8	rs733655643	26934430	C	G	0.187247	5.76709	1.28554	7.25282e-06
8	rs1058654092	26934437	A	G	0.812753	-5.76709	1.28554	7.25282e-06
8	rs731042007	26934627	T	A	0.187247	5.76709	1.28554	7.25282e-06
8	rs16646597	26934767	A	G	0.812753	-5.76709	1.28554	7.25282e-06
8	rs314850824	26935183	G	A	0.187247	5.76709	1.28554	7.25282e-06
8	rs315210897	26935284	C	T	0.187247	5.76709	1.28554	7.25282e-06
8	rs15936875	26943939	C	T	0.187247	5.76709	1.28554	7.25282e-06
8	rs316929003	26944841	C	T	0.187247	5.76709	1.28554	7.25282e-06
8	rs317791568	26945029	C	T	0.187247	5.76709	1.28554	7.25282e-06
8	rs15936877	26945198	A	T	0.187247	5.76709	1.28554	7.25282e-06
8	rs15936881	26945333	T	A	0.187247	5.76709	1.28554	7.25282e-06
8	8_26945350	26945350	TAAATA	T	0.187247	5.76709	1.28554	7.25282e-06
8	rs733063157	26945459	A	G	0.187247	5.76709	1.28554	7.25282e-06
8	rs317390251	26945502	A	G	0.187247	5.76709	1.28554	7.25282e-06
8	rs316737768	26945573	C	T	0.187247	5.76709	1.28554	7.25282e-06
8	rs312662205	26945578	A	G	0.187247	5.76709	1.28554	7.25282e-06
8	8_26945628	26945628	C	CTGTCAGCAGGGCGATGCCT	0.187247	5.76709	1.28554	7.25282e-06
8	rs317372553	26945682	A	C	0.187247	5.76709	1.28554	7.25282e-06
8	rs317170957	26946074	C	T	0.187247	5.76709	1.28554	7.25282e-06
8	rs316682950	26946331	T	G	0.187247	5.76709	1.28554	7.25282e-06
26	rs732017539	4808815	A	T	0.973684	-11.428	2.55993	8.0372e-06
2	2_35480428	35480428	AAGGGGGG	A	0.968623	-10.3714	2.32421	8.10756e-06
2	rs316634696	35489869	A	G	0.968623	-10.3714	2.32421	8.10756e-06
2	rs13668804	35490450	T	C	0.968623	-10.3714	2.32421	8.10756e-06
2	rs733137690	35491398	G	A	0.968623	-10.3714	2.32421	8.10756e-06
2	2_35492134	35492134	AT	A	0.968623	-10.3714	2.32421	8.10756e-06
2	2_35492478	35492478	CTT	CT	0.0313765	10.3714	2.32421	8.10756e-06
2	rs316315116	35492791	C	T	0.968623	-10.3714	2.32421	8.10756e-06
2	rs731258814	35493927	C	T	0.968623	-10.3714	2.32421	8.10756e-06
2	rs735153525	35494635	A	T	0.0313765	10.3714	2.32421	8.10756e-06
2	rs314866870	35498084	C	A	0.0313765	10.3714	2.32421	8.10756e-06
2	rs313087358	35499382	A	G	0.0313765	10.3714	2.32421	8.10756e-06
2	rs315079316	35499653	C	T	0.968623	-10.3714	2.32421	8.10756e-06
2	rs732267441	35500571	A	T	0.968623	-10.3714	2.32421	8.10756e-06
2	rs737573187	35501426	A	C	0.968623	-10.3714	2.32421	8.10756e-06
2	rs15948846	35501705	A	G	0.0313765	10.3714	2.32421	8.10756e-06
2	rs15948847	35501774	T	C	0.0313765	10.3714	2.32421	8.10756e-06
2	rs732246089	35522416	G	A	0.968623	-10.3714	2.32421	8.10756e-06
2	rs731215525	35534598	T	C	0.968623	-10.3714	2.32421	8.10756e-06
2	rs735955658	35534706	T	A	0.968623	-10.3714	2.32421	8.10756e-06
2	2_35544005	35544005	AAAAT	A	0.968623	-10.3714	2.32421	8.10756e-06
24	rs732680092	2406992	G	A	0.977733	-12.3573	2.77164	8.25425e-06
8	rs13684124	27200554	AAAAAAC	A	0.197867	5.98794	1.34499	8.50562e-06
21	21_4392081	4392081	CGCTGGG	C	0.975	-15.1013	3.3934	8.5794e-06
5	rs317279227	16703001	T	G	0.604251	5.74515	1.29216	8.7416e-06
5	rs741083313	16703013	C	A	0.604251	5.74515	1.29216	8.7416e-06
5	rs733618843	16703023	T	C	0.604251	5.74515	1.29216	8.7416e-06
5	rs316617307	16703034	G	T	0.604251	5.74515	1.29216	8.7416e-06
5	rs312983050	16703072	G	A	0.604251	5.74515	1.29216	8.7416e-06
5	rs734165800	16703108	T	C	0.604251	5.74515	1.29216	8.7416e-06
5	rs740926729	16703169	G	A	0.604251	5.74515	1.29216	8.7416e-06
5	rs734644294	16703171	A	T	0.604251	5.74515	1.29216	8.7416e-06
5	rs317040269	16703460	C	T	0.604251	5.74515	1.29216	8.7416e-06
5	rs315609082	16703784	A	G	0.604251	5.74515	1.29216	8.7416e-06
5	rs316960096	16703861	T	C	0.604251	5.74515	1.29216	8.7416e-06
5	rs313722454	16704024	G	A	0.604251	5.74515	1.29216	8.7416e-06
5	rs314433125	16704198	G	A	0.604251	5.74515	1.29216	8.7416e-06
5	rs741386795	16712455	C	T	0.604251	5.74515	1.29216	8.7416e-06
5	rs734510257	16712458	G	A	0.395749	-5.74515	1.29216	8.7416e-06
5	rs316415441	16712527	A	C	0.604251	5.74515	1.29216	8.7416e-06
5	rs314156258	16712665	A	G	0.395749	-5.74515	1.29216	8.7416e-06
5	rs316660048	16712691	A	G	0.395749	-5.74515	1.29216	8.7416e-06
5	rs317467872	16712696	T	G	0.395749	-5.74515	1.29216	8.7416e-06
5	rs317807749	16712892	A	G	0.395749	-5.74515	1.29216	8.7416e-06
5	rs315105104	16886889	G	T	0.395749	-5.74515	1.29216	8.7416e-06
5	rs732063251	16887080	T	C	0.395749	-5.74515	1.29216	8.7416e-06
5	rs312429313	16887956	G	A	0.395749	-5.74515	1.29216	8.7416e-06
5	rs317392296	16888312	T	A	0.395749	-5.74515	1.29216	8.7416e-06
5	rs732201742	16888444	C	A	0.395749	-5.74515	1.29216	8.7416e-06
5	rs314512359	16888683	C	A	0.395749	-5.74515	1.29216	8.7416e-06
5	rs735351322	16888717	C	T	0.395749	-5.74515	1.29216	8.7416e-06
5	rs316085874	16888741	T	C	0.395749	-5.74515	1.29216	8.7416e-06
5	rs731439255	16888760	G	C	0.395749	-5.74515	1.29216	8.7416e-06
5	rs312958901	16889082	T	C	0.395749	-5.74515	1.29216	8.7416e-06
5	rs314151163	16891047	A	G	0.395749	-5.74515	1.29216	8.7416e-06
5	rs313632529	16892228	G	C	0.395749	-5.74515	1.29216	8.7416e-06
24	rs733573076	4071722	A	G	0.0131579	15.8575	3.56941	8.88692e-06
24	rs315087181	4071919	T	C	0.0131579	15.8575	3.56941	8.88692e-06
24	rs315427307	4072032	T	C	0.986842	-15.8575	3.56941	8.88692e-06
24	rs1058433856	4072121	C	CA	0.0131579	15.8575	3.56941	8.88692e-06
21	rs733217969	6016743	T	C	0.0981781	6.43869	1.45381	9.47375e-06
26	rs317423059	4822012	G	A	0.0172065	13.706	3.09618	9.56682e-06

## Sheet: pEFP meta-analysis
Variants (-log10(p) > 5) the GWAS meta-analysis performed with the trait pEFP
Chr	bp	SNP	A1	A2	Freq1	FreqSE	Weight	Zscore	p	Direction
3	104391861	rs740633021	t	c	0.9798	0	1	-5.433	5.533e-08	-?
1	91991270	rs737049739	t	c	0.2087	0	1	5.211	1.878e-07	+?
14	2899119	rs14070749	t	c	0.0967	0	1	5.202	1.968e-07	+?
1	133743444	rs15428397	t	c	0.1644	0.0371	2	5.143	2.71e-07	++
10	11902712	rs317563905	a	g	0.9094	0	1	-5.127	2.938e-07	-?
10	11904575	rs316617403	a	c	0.9119	0	1	-5.101	3.373e-07	-?
10	11901170	rs315794181	t	c	0.9094	0	1	-5.091	3.564e-07	-?
5	8789444	rs312755711	a	g	0.0165	0	1	5.015	5.313e-07	+?
9	14663252	rs14674949	c	g	0.879	0.0916	2	-4.996	5.865e-07	--
18	6202927	rs736783194	t	c	0.6175	0.1469	2	4.95	7.428e-07	++
2	48074231	2_48074231	a	ag	0.312	0.1066	2	-4.897	9.747e-07	--
11	16848616	rs732938021	t	g	0.7099	0	1	4.876	1.084e-06	+?
2	16335664	rs731673476	a	g	0.2326	0	1	4.851	1.226e-06	+?
13	8132912	rs739578589	*	g	0.1946	0	1	4.817	1.461e-06	+?
10	11904145	rs313724095	a	g	0.0857	0	1	4.811	1.503e-06	+?
1	133734332	rs14889804	a	t	0.8041	0.0055	2	-4.805	1.544e-06	--
1	133762004	rs13624872	t	c	0.2341	0.0327	2	4.78	1.753e-06	++
1	133776463	rs313923430	a	g	0.3017	0.1003	2	4.737	2.173e-06	++
1	133733974	rs1059691759	t	c	0.1995	0.0019	2	4.729	2.254e-06	++
6	29989563	6_29989563	a	g	0.5702	0.2911	2	-4.725	2.303e-06	--
18	6290083	rs731264302	*	c	0.4201	0.0455	2	4.719	2.374e-06	++
1	133744042	rs314233147	t	c	0.8372	0.0386	2	-4.717	2.396e-06	--
4	40433700	rs739297455	t	c	0.978	0	1	-4.711	2.466e-06	-?
11	16849279	rs737066873	t	c	0.6224	0	1	4.707	2.509e-06	+?
10	11902706	rs313976602	a	c	0.0912	0	1	4.706	2.527e-06	+?
1	133734325	1_133734325	t	c	0.1983	0.0031	2	4.695	2.664e-06	++
1	133735940	rs13941153	a	t	0.1965	0.0049	2	4.692	2.707e-06	++
1	133746524	rs15428425	a	t	0.8338	0.0352	2	-4.682	2.847e-06	--
13	8101673	rs317316157	t	c	0.8146	0	1	-4.681	2.854e-06	-?
13	8097823	rs318066537	a	c	0.1854	0	1	4.681	2.854e-06	+?
6	28736507	rs317086411	t	g	0.6524	0.2069	2	-4.679	2.877e-06	--
1	133777317	rs741581366	t	c	0.1322	0.0692	2	4.661	3.142e-06	++
11	16846168	rs80766419	c	g	0.2883	0	1	-4.659	3.174e-06	-?
13	8107712	rs15679554	a	g	0.8158	0	1	-4.657	3.209e-06	-?
14	2898687	rs312554616	a	g	0.0789	0	1	4.652	3.282e-06	+?
1	48105393	rs733264473	a	t	0.0942	0	1	4.651	3.309e-06	+?
1	133783694	rs741243345	a	t	0.8678	0.0692	2	-4.65	3.315e-06	--
1	133778309	rs739678781	a	c	0.1328	0.0686	2	4.649	3.33e-06	++
6	32106690	6_32106690	cagcaggactg	c	0.9572	0	1	4.638	3.521e-06	+?
1	133746128	rs15428419	a	g	0.8341	0.0355	2	-4.637	3.536e-06	--
1	133743813	rs15428410	a	g	0.165	0.0364	2	4.633	3.603e-06	++
17	2341772	rs313777538	a	g	0.0202	0	1	4.633	3.604e-06	?+
13	8102545	13_8102545	g	gca	0.814	0	1	-4.628	3.693e-06	-?
25	1909333	25_1909333	a	g	0.9798	0	1	-4.626	3.726e-06	?-
4	45979859	rs736446326	a	g	0.0318	0	1	4.626	3.732e-06	+?
7	11147641	rs734668878	t	c	0.0129	0	1	4.622	3.804e-06	+?
13	8107922	rs15679547	t	c	0.817	0	1	-4.614	3.946e-06	-?
13	8107814	rs15679550	a	t	0.183	0	1	4.614	3.946e-06	+?
1	55237476	rs315377197	t	c	0.6573	0.0288	2	-4.609	4.041e-06	--
13	8107311	rs14051323	a	g	0.183	0	1	4.594	4.355e-06	+?
11	16845934	rs80633143	t	c	0.298	0	1	-4.585	4.547e-06	-?
13	8097615	rs315065383	a	t	0.1848	0	1	4.584	4.567e-06	+?
9	14605004	rs15974731	a	g	0.3513	0.1377	2	4.581	4.619e-06	++
13	8096188	rs313790100	a	g	0.8133	0	1	-4.581	4.638e-06	-?
13	8106911	13_8106911	a	at	0.1848	0	1	4.58	4.64e-06	+?
13	8101924	rs15679574	a	g	0.1848	0	1	4.58	4.64e-06	+?
10	11908477	rs14947593	a	g	0.9125	0	1	-4.577	4.716e-06	-?
13	8089590	rs740602201	t	g	0.8133	0	1	-4.574	4.774e-06	-?
13	8089487	rs740662391	t	g	0.8133	0	1	-4.574	4.774e-06	-?
13	8089352	rs312751200	t	c	0.8133	0	1	-4.574	4.774e-06	-?
18	6291441	rs731484806	a	g	0.5266	0.061	2	4.574	4.791e-06	++
1	133776609	1_133776609	g	gtgtt	0.6924	0.1061	2	-4.573	4.81e-06	--
1	32617879	rs735716968	t	c	0.0165	0	1	4.562	5.058e-06	+?
11	16844291	rs314974550	t	c	0.44	0	1	-4.562	5.071e-06	-?
13	8107915	rs15679549	g	gaatat	0.8164	0	1	-4.56	5.125e-06	-?
13	8107539	rs314531417	a	t	0.1836	0	1	4.56	5.125e-06	+?
13	8107383	rs794205266	c	g	0.8164	0	1	-4.56	5.125e-06	-?
1	133725598	rs314674759	t	c	0.8375	0.0389	2	-4.559	5.146e-06	--
10	11907200	rs316714294	t	c	0.0912	0	1	4.559	5.148e-06	+?
17	3590935	rs312596029	t	c	0.104	0	1	-4.559	5.148e-06	-?
11	16850337	rs318146355	a	c	0.2852	0	1	-4.55	5.367e-06	-?
11	16847051	rs738784578	t	c	0.2834	0	1	-4.547	5.441e-06	-?
11	15989291	rs312754419	t	c	0.0826	0	1	4.546	5.458e-06	+?
13	8107568	rs14051320	a	g	0.8164	0	1	-4.54	5.636e-06	-?
4	12067965	rs313708044	a	t	0.142	0	1	4.538	5.681e-06	+?
1	135805919	rs734481790	a	t	0.7172	0.0672	2	4.537	5.719e-06	++
1	133765478	rs316520920	a	g	0.2305	0.029	2	4.532	5.842e-06	++
10	15521358	rs317129490	a	g	0.3758	0	1	4.531	5.879e-06	+?
13	8095851	rs733325803	a	t	0.8146	0	1	-4.53	5.892e-06	-?
13	8103737	rs313558604	t	g	0.1854	0	1	4.53	5.892e-06	+?
13	8096713	rs316614262	t	c	0.1854	0	1	4.53	5.892e-06	+?
13	8102051	rs13726601	c	g	0.8146	0	1	-4.53	5.892e-06	-?
13	8096853	rs14051344	t	c	0.8146	0	1	-4.53	5.892e-06	-?
13	8106337	rs317997612	t	c	0.8146	0	1	-4.53	5.9e-06	-?
13	8098500	13_8098500	t	c	0.8146	0	1	-4.53	5.9e-06	-?
1	133733893	rs14889794	a	t	0.1637	0.0377	2	4.529	5.917e-06	++
13	8089348	rs316166360	a	g	0.8127	0	1	-4.528	5.967e-06	-?
13	8106169	rs318193237	a	c	0.8146	0	1	-4.527	5.989e-06	-?
1	133734005	rs1057550553	c	g	0.1986	0.0028	2	4.519	6.219e-06	++
26	5451379	26_5451379	t	tg	0.3586	0	1	4.517	6.275e-06	+?
13	8107406	rs14051322	t	c	0.8164	0	1	-4.515	6.333e-06	-?
11	16289326	rs736246018	a	g	0.1971	0	1	4.513	6.379e-06	+?
11	16626195	rs731999331	t	c	0.6071	0	1	4.513	6.382e-06	+?
13	8106394	rs314637212	a	g	0.8146	0	1	-4.508	6.534e-06	-?
13	8104562	rs314579220	t	c	0.8146	0	1	-4.508	6.534e-06	-?
13	8106213	13_8106213	a	act	0.8146	0	1	-4.508	6.535e-06	-?
13	8106874	rs316830675	t	c	0.8146	0	1	-4.508	6.535e-06	-?
13	8108955	rs316274153	a	c	0.8158	0	1	-4.505	6.652e-06	-?
1	133774358	rs738236556	t	c	0.7056	0.093	2	-4.504	6.678e-06	--
24	3003232	rs315318414	t	c	0.0532	0	1	4.5	6.797e-06	+?
10	11905508	rs13544839	t	c	0.0857	0	1	4.499	6.824e-06	+?
4	50027189	4_50027189	a	g	0.0942	0	1	4.493	7.014e-06	+?
1	142325326	rs1057917523	a	at	0.3355	0.3153	2	4.493	7.017e-06	++
13	8109146	rs734948479	a	g	0.8176	0	1	-4.492	7.05e-06	-?
4	52805584	rs737595777	a	t	0.1414	0.1248	2	4.492	7.059e-06	++
13	8096310	rs13726621	a	g	0.1873	0	1	4.492	7.065e-06	+?
16	2436347	rs741350124	a	at	0.2472	0.2259	2	4.491	7.091e-06	++
1	133772986	rs15428480	a	t	0.2231	0.0217	2	4.49	7.116e-06	++
1	133782369	rs315564144	t	g	0.8708	0.0723	2	-4.489	7.169e-06	--
1	133784264	rs315297830	t	c	0.1313	0.0701	2	4.487	7.213e-06	++
13	8105692	rs735629791	a	g	0.8146	0	1	-4.487	7.236e-06	-?
13	8098503	rs738761438	t	ta	0.1854	0	1	4.487	7.236e-06	+?
10	11901547	rs312832978	t	g	0.0869	0	1	4.486	7.267e-06	+?
13	8095633	13_8095633	t	ta	0.8127	0	1	-4.486	7.272e-06	-?
1	134135880	rs736914015	a	g	0.4012	0.1532	2	-4.483	7.351e-06	--
10	11904344	rs315695649	t	c	0.0918	0	1	4.483	7.365e-06	+?
13	8107592	rs14051319	a	g	0.8158	0	1	-4.482	7.379e-06	-?
13	8097721	13_8097721	g	gtgcagtcc	0.8158	0	1	-4.482	7.386e-06	-?
13	8097910	13_8097910	ct	c	0.1842	0	1	4.482	7.386e-06	+?
11	16845962	rs80598984	t	c	0.7136	0	1	4.482	7.386e-06	+?
13	8107608	13_8107608	t	g	0.8158	0	1	-4.482	7.386e-06	-?
13	8101974	rs15679569	a	c	0.1842	0	1	4.482	7.386e-06	+?
13	8096301	rs13726622	a	g	0.814	0	1	-4.479	7.483e-06	-?
1	133769126	rs736185888	t	c	0.1533	0.0481	2	4.479	7.484e-06	++
13	8106558	rs317274364	a	g	0.814	0	1	-4.477	7.585e-06	-?
13	3315235	13_3315235	t	c	0.6208	0.1251	2	-4.475	7.648e-06	--
1	133776625	rs732072573	a	c	0.3051	0.1037	2	4.474	7.686e-06	++
7	2566642	rs314465423	t	c	0.1428	0.0133	2	-4.473	7.695e-06	--
3	77907088	rs737462325	a	g	0.6885	0	1	-4.472	7.734e-06	-?
13	2055360	rs13545878	t	c	0.6896	0.2523	2	-4.47	7.829e-06	--
4	84585071	4_84585071	g	gga	0.7765	0.1577	2	4.47	7.834e-06	++
9	14306137	rs312790765	a	g	0.2987	0.0435	2	4.467	7.949e-06	++
13	8107799	rs15679552	t	c	0.1842	0	1	4.463	8.065e-06	+?
11	16626315	11_16626315	t	tcttc	0.3911	0	1	-4.463	8.083e-06	-?
3	77905685	rs13694296	t	c	0.3843	0	1	4.461	8.152e-06	+?
2	61588636	rs15107241	t	c	0.4933	0.4682	2	4.461	8.164e-06	++
4	50063654	rs732084823	a	g	0.8837	0	1	-4.458	8.254e-06	-?
13	8084380	rs736918434	a	t	0.1879	0	1	4.451	8.535e-06	+?
4	33305867	rs317861542	t	c	0.4211	0	1	4.446	8.731e-06	+?
1	133740385	rs316793908	t	c	0.2225	0.0211	2	4.446	8.748e-06	++
1	133753584	rs741784707	a	g	0.1637	0.0377	2	4.442	8.912e-06	++
1	131766790	rs14887657	a	g	0.4437	0.3256	2	-4.441	8.936e-06	--
13	8090173	13_8090173	a	ag	0.8121	0	1	-4.439	9.039e-06	-?
13	8091375	rs313822500	a	g	0.8121	0	1	-4.439	9.039e-06	-?
13	8095166	rs15679629	t	c	0.8121	0	1	-4.439	9.039e-06	-?
10	11906702	rs15577978	a	g	0.0924	0	1	4.438	9.077e-06	+?
13	8109209	rs314422177	t	c	0.817	0	1	-4.438	9.096e-06	-?
1	133762209	rs740191117	a	g	0.2898	0.0884	2	4.436	9.157e-06	++
10	15521668	10_15521668	ccaga	c	0.3843	0	1	4.435	9.225e-06	+?
13	8110690	rs316274308	t	g	0.8176	0	1	-4.431	9.371e-06	-?
13	8087908	13_8087908	a	ac	0.1867	0	1	4.43	9.435e-06	+?
13	8106184	rs315993160	t	c	0.8152	0	1	-4.428	9.493e-06	-?
13	8105119	rs314967147	a	t	0.8152	0	1	-4.428	9.493e-06	-?
13	8096724	13_8096724	t	tta	0.1848	0	1	4.428	9.502e-06	+?
13	8103320	rs316973778	a	g	0.8152	0	1	-4.428	9.502e-06	-?
13	8101849	rs15679576	a	g	0.1848	0	1	4.428	9.502e-06	+?
13	8096637	rs312476440	c	g	0.8152	0	1	-4.428	9.502e-06	-?
13	8089902	rs733793682	a	g	0.8133	0	1	-4.427	9.557e-06	-?
13	8088958	13_8088958	ca	c	0.8133	0	1	-4.426	9.58e-06	-?
13	8088675	rs741272110	a	g	0.1867	0	1	4.426	9.58e-06	+?
13	8087605	rs732391847	t	c	0.1867	0	1	4.424	9.704e-06	+?
1	131767026	rs13624142	a	g	0.659	0.2248	2	4.422	9.793e-06	++
1	133776499	rs734148459	t	c	0.3063	0.1049	2	4.42	9.877e-06	++
13	8135739	rs737933056	a	t	0.779	0	1	-4.419	9.895e-06	-?
18	7104408	rs794664310	a	c	0.3058	0.094	2	4.419	9.907e-06	++
1	46082515	rs14818864	t	c	0.172	0	1	4.419	9.912e-06	+?
11	16847723	rs315969441	t	c	0.2956	0	1	-4.417	9.992e-06	-?

## Sheet: pEFP F2
Variants (-log10(p) > 5) identified in the GWAS with the F2 population performed with the trait pEFP
Chr	SNP	bp	A1	A2	Freq	b	se	p
1	rs734549515	11496774	T	A	0.238066	0.185243	0.033428	2.99811e-08
3	rs740633021	104391861	C	T	0.0201958	0.424669	0.0781609	5.53311e-08
1	rs737049739	91991270	T	C	0.20869	0.163883	0.0314492	1.87767e-07
14	rs14070749	2899119	T	C	0.0966952	0.217844	0.0418742	1.96797e-07
10	rs317563905	11902712	G	A	0.0905753	0.21009	0.0409741	2.93804e-07
10	rs316617403	11904575	C	A	0.0881273	0.21229	0.0416148	3.3733e-07
10	rs315794181	11901170	C	T	0.0905753	0.209198	0.0410926	3.56384e-07
2	rs16061524	89742653	G	A	0.0354957	0.303485	0.060425	5.10029e-07
5	rs312755711	8789444	A	G	0.0165239	0.431314	0.0860107	5.31288e-07
13	rs736404679	8288260	A	T	0.176255	0.163996	0.0330079	6.7514e-07
13	rs317125620	8277627	A	G	0.178703	0.160627	0.0324556	7.45484e-07
11	rs14027895	16855938	C	T	0.366585	-0.142688	0.0288501	7.58158e-07
4	rs14474953	56669962	C	T	0.307834	-0.152861	0.0310723	8.67546e-07
1	rs317516755	10492299	G	A	0.739902	-0.157975	0.0321239	8.75764e-07
13	rs317292245	8277050	C	A	0.174419	0.162666	0.0331065	8.95092e-07
11	rs313760545	16300624	A	C	0.735618	-0.152721	0.0311343	9.33217e-07
11	rs732938021	16848616	G	T	0.290086	-0.13958	0.0286271	1.08373e-06
1	1_10493251	10493251	TGG	T	0.735006	-0.151598	0.031114	1.10283e-06
13	rs739243238	8278456	C	T	0.178703	0.159183	0.0327558	1.17579e-06
13	rs316198714	8279719	A	G	0.175031	0.159433	0.0328252	1.19166e-06
2	rs731673476	16335664	G	A	0.767442	-0.148861	0.0306843	1.22611e-06
13	rs15679250	8278738	A	G	0.175643	0.161067	0.0332485	1.27037e-06
4	rs740321415	84582313	G	A	0.529376	-0.161592	0.0334507	1.36015e-06
4	rs740328250	76799558	A	G	0.190942	0.155032	0.0320989	1.36649e-06
13	rs15679243	8279966	T	G	0.178091	0.15805	0.032804	1.45005e-06
13	rs739578589	8132912	*	G	0.19459	0.183151	0.0380254	1.46059e-06
10	rs313724095	11904145	A	G	0.0856793	0.200875	0.0417549	1.50309e-06
15	rs316798173	11684708	G	A	0.373929	0.132234	0.0275302	1.56126e-06
7	rs15884205	32624018	G	A	0.360465	0.134084	0.0281595	1.92064e-06
27	rs314741071	3502839	A	G	0.191554	-0.15357	0.0322827	1.96454e-06
13	rs315979968	8277995	C	G	0.179315	0.154328	0.0324973	2.04463e-06
11	rs80663180	15926040	A	G	0.290086	0.147384	0.0311722	2.26688e-06
1	1_11889407	11889407	AT	A	0.21481	0.150245	0.0318308	2.35698e-06
13	rs316374054	8281924	A	T	0.177479	0.154882	0.0328301	2.38542e-06
13	rs737742479	8278040	A	G	0.176867	0.154366	0.0327477	2.43138e-06
4	rs739297455	40433700	C	T	0.0220318	0.354708	0.075295	2.46613e-06
11	rs737066873	16849279	C	T	0.377601	-0.132273	0.0280991	2.50926e-06
10	rs313976602	11902706	A	C	0.0911873	0.193405	0.0410983	2.52715e-06
13	rs314173868	8283337	C	T	0.176867	0.154085	0.0327898	2.61229e-06
13	rs318146108	8279068	G	A	0.175031	0.153645	0.0327726	2.75593e-06
13	rs14988264	8275316	A	C	0.179315	0.153237	0.0326986	2.78126e-06
13	rs318066537	8097823	A	C	0.185435	0.150537	0.0321588	2.85425e-06
13	rs317316157	8101673	C	T	0.185435	0.150537	0.0321588	2.85425e-06
12	rs316471792	5541410	G	A	0.0538556	0.237125	0.0507417	2.96564e-06
1	rs314560469	67453486	T	C	0.136475	0.166057	0.0356149	3.12265e-06
11	rs80766419	16846168	C	G	0.28825	-0.132447	0.0284269	3.17408e-06
13	rs15679554	8107712	G	A	0.184211	0.151124	0.0324511	3.20893e-06
14	rs312554616	2898687	A	G	0.0789474	0.211238	0.0454046	3.28164e-06
1	rs733264473	48105393	A	T	0.0942472	0.194879	0.0419036	3.30903e-06
13	rs314393848	8129109	A	G	0.195652	0.171226	0.036871	3.41861e-06
1	rs13833434	11467957	A	C	0.133415	0.168737	0.0363375	3.42383e-06
6	6_32106690	32106690	C	CAGCAGGACTG	0.0428397	-0.256022	0.0552031	3.5211e-06
11	11_16873735	16873735	GA	G	0.48776	-0.118943	0.0257005	3.69107e-06
13	13_8102545	8102545	GCA	G	0.186047	0.148915	0.0321773	3.69291e-06
4	rs736446326	45979859	A	G	0.0318237	0.302959	0.0654939	3.73239e-06
7	rs734668878	11147641	T	C	0.0128519	0.459614	0.0994451	3.80444e-06
11	11_16880586	16880586	TC	T	0.494492	0.114362	0.0247769	3.91842e-06
13	rs15679550	8107814	A	T	0.182987	0.151255	0.0327804	3.94603e-06
13	rs15679547	8107922	C	T	0.182987	0.151255	0.0327804	3.94603e-06
13	rs314489926	8278162	A	G	0.175031	0.152302	0.0330941	4.18288e-06
13	rs736109136	8282493	T	C	0.177479	0.15028	0.0327139	4.35298e-06
13	rs14051323	8107311	A	G	0.182987	0.14986	0.032623	4.35453e-06
11	rs80633143	16845934	T	C	0.298042	-0.130077	0.0283722	4.54724e-06
13	rs315065383	8097615	A	T	0.184823	0.148205	0.0323327	4.56715e-06
13	rs313790100	8096188	G	A	0.186659	0.14669	0.0320246	4.638e-06
13	rs15679574	8101924	A	G	0.184823	0.147933	0.0322967	4.64009e-06
13	13_8106911	8106911	A	AT	0.184823	0.147933	0.0322967	4.64009e-06
10	rs14947593	11908477	G	A	0.0875153	0.191495	0.041838	4.7158e-06
13	rs312751200	8089352	C	T	0.186659	0.146639	0.032056	4.77427e-06
13	rs740662391	8089487	G	T	0.186659	0.146639	0.032056	4.77427e-06
13	rs740602201	8089590	G	T	0.186659	0.146639	0.032056	4.77427e-06
11	rs15622739	16303031	C	T	0.310894	0.134899	0.0295634	5.04216e-06
13	rs314775701	8072214	C	T	0.21175	0.141239	0.0309547	5.04831e-06
1	rs735716968	32617879	T	C	0.0165239	0.395455	0.086678	5.0584e-06
11	rs314974550	16844291	C	T	0.559976	0.121275	0.0265848	5.07147e-06
13	rs794205266	8107383	G	C	0.183599	0.149537	0.0327962	5.12529e-06
13	rs314531417	8107539	A	T	0.183599	0.149537	0.0327962	5.12529e-06
13	rs15679549	8107915	GAATAT	G	0.183599	0.149537	0.0327962	5.12529e-06
13	rs316178349	8282122	A	G	0.176867	0.148701	0.0326158	5.13586e-06
17	rs312596029	3590935	C	T	0.895961	0.173873	0.0381411	5.14751e-06
10	rs316714294	11907200	T	C	0.0911873	0.187198	0.0410642	5.14784e-06
6	rs732840987	4792522	T	C	0.809058	-0.147016	0.0322741	5.2326e-06
13	13_8070991	8070991	T	C	0.184823	0.147197	0.0323271	5.27984e-06
11	rs318146355	16850337	C	A	0.71481	0.130726	0.0287315	5.36685e-06
11	rs738784578	16847051	T	C	0.283354	-0.12953	0.0284869	5.44116e-06
11	rs312754419	15989291	T	C	0.0826193	0.190314	0.0418607	5.45831e-06
13	rs14051320	8107568	G	A	0.183599	0.147446	0.0324799	5.63624e-06
3	rs737085970	99437472	G	A	0.0624235	0.215913	0.0475686	5.65231e-06
4	rs313708044	12067965	A	T	0.141983	0.1601	0.0352805	5.68108e-06
13	rs314694028	8280134	A	G	0.177479	0.148142	0.0326615	5.7416e-06
13	rs14988263	8275425	G	A	0.171971	0.151381	0.0334068	5.85814e-06
10	rs317129490	15521358	A	G	0.375765	0.116708	0.0257595	5.87884e-06
13	rs733325803	8095851	T	A	0.185435	0.146557	0.0323508	5.89156e-06
13	rs316614262	8096713	T	C	0.185435	0.146557	0.0323508	5.89156e-06
13	rs14051344	8096853	C	T	0.185435	0.146557	0.0323508	5.89156e-06
13	rs13726601	8102051	G	C	0.185435	0.146557	0.0323508	5.89156e-06
13	rs313558604	8103737	T	G	0.185435	0.146557	0.0323508	5.89156e-06
13	13_8098500	8098500	C	T	0.185435	0.145904	0.0322087	5.89979e-06
13	rs317997612	8106337	C	T	0.185435	0.145904	0.0322087	5.89979e-06
13	rs316166360	8089348	G	A	0.187271	0.144452	0.0319051	5.96692e-06
13	rs318193237	8106169	C	A	0.185435	0.145642	0.0321734	5.98901e-06
28	rs316821036	1107476	A	G	0.377601	-0.148253	0.032799	6.18291e-06
13	13_8077992	8077992	T	TC	0.185435	0.14673	0.0324654	6.19622e-06
26	26_5451379	5451379	TG	T	0.641371	-0.148618	0.0329027	6.2753e-06
13	rs14051322	8107406	C	T	0.183599	0.146423	0.0324308	6.33329e-06
11	rs736246018	16289326	A	G	0.197062	0.143259	0.0317406	6.37855e-06
11	rs731999331	16626195	T	C	0.607099	0.121797	0.026986	6.38152e-06
13	rs314579220	8104562	C	T	0.185435	0.145033	0.03217	6.53373e-06
13	rs314637212	8106394	G	A	0.185435	0.145033	0.03217	6.53373e-06
13	13_8106213	8106213	ACT	A	0.185435	0.145054	0.0321748	6.53498e-06
13	rs316830675	8106874	C	T	0.185435	0.145054	0.0321748	6.53498e-06
13	rs316274153	8108955	C	A	0.184211	0.147138	0.0326644	6.65197e-06
24	rs315318414	3003232	C	T	0.946756	-0.224244	0.0498327	6.79718e-06
10	rs13544839	11905508	T	C	0.0856793	0.188046	0.0417964	6.82381e-06
13	rs736533383	8276069	A	C	0.179315	0.147265	0.0327458	6.88456e-06
4	4_50027189	50027189	A	G	0.0942472	0.184196	0.0409937	7.01355e-06
13	rs734948479	8109146	G	A	0.182375	0.147216	0.0327716	7.04981e-06
13	rs13726621	8096310	A	G	0.187271	0.143886	0.0320336	7.06465e-06
13	rs318140521	8078868	A	G	0.187271	0.143808	0.0320353	7.15406e-06
13	rs735662445	8077048	C	T	0.187271	0.143862	0.0320504	7.16846e-06
13	rs741210959	8078285	T	C	0.187271	0.143862	0.0320504	7.16846e-06
13	rs15679241	8280002	T	C	0.185435	0.144778	0.0322686	7.23508e-06
13	rs738761438	8098503	T	TA	0.185435	0.143554	0.0319959	7.23599e-06
13	rs735629791	8105692	G	A	0.185435	0.143554	0.0319959	7.23599e-06
13	rs735077785	8081038	T	C	0.185435	0.145117	0.0323493	7.25978e-06
10	rs312832978	11901547	T	G	0.0869033	0.18776	0.0418574	7.26675e-06
13	13_8095633	8095633	TA	T	0.187271	0.143829	0.0320649	7.27207e-06
10	rs315695649	11904344	T	C	0.0917993	0.184837	0.0412318	7.3649e-06
13	rs14051319	8107592	G	A	0.184211	0.146293	0.0326367	7.37858e-06
11	rs80598984	16845962	C	T	0.286414	-0.12936	0.0288604	7.38559e-06
13	13_8097721	8097721	GTGCAGTCC	G	0.184211	0.14555	0.0324726	7.38575e-06
13	13_8097910	8097910	CT	C	0.184211	0.14555	0.0324726	7.38575e-06
13	rs15679569	8101974	A	C	0.184211	0.14555	0.0324726	7.38575e-06
13	13_8107608	8107608	G	T	0.184211	0.14555	0.0324726	7.38575e-06
13	rs13726622	8096301	G	A	0.186047	0.14405	0.032158	7.48348e-06
11	rs736003105	16863822	T	TC	0.498164	0.119125	0.0266103	7.5825e-06
13	rs317274364	8106558	G	A	0.186047	0.144263	0.0322262	7.58528e-06
11	rs315377302	16878999	C	T	0.480416	0.108717	0.0243048	7.71042e-06
3	rs737462325	77907088	G	A	0.311506	0.139351	0.031158	7.73443e-06
13	rs314690684	8278113	C	T	0.179927	0.144758	0.0323705	7.75162e-06
1	rs313383148	67452456	T	C	0.865361	-0.161572	0.0361571	7.87259e-06
13	rs316030570	8273588	A	G	0.173807	0.147163	0.03295	7.96095e-06
20	rs316264709	9434136	A	G	0.373929	0.137275	0.0307433	7.99957e-06
11	rs14966947	16848770	C	T	0.394737	-0.124474	0.0278802	8.02163e-06
13	rs15679552	8107799	T	C	0.184211	0.144279	0.0323245	8.06492e-06
11	11_16626315	16626315	TCTTC	T	0.608935	0.122503	0.0274487	8.08251e-06
1	rs80631554	10497328	C	T	0.731334	-0.143142	0.0320831	8.13454e-06
3	rs13694296	77905685	C	T	0.615667	-0.148756	0.0333446	8.15156e-06
15	rs318090824	11700955	A	G	0.694614	-0.123131	0.0276035	8.16842e-06
1	rs80693565	10497467	A	C	0.26377	0.143902	0.0322611	8.17571e-06
4	rs732084823	50063654	G	A	0.116279	0.170671	0.03828	8.25365e-06
11	rs734975281	16391080	C	T	0.570379	0.120202	0.0269697	8.31375e-06
3	rs735293268	39062243	G	C	0.492044	-0.132206	0.0296719	8.36577e-06
13	rs736918434	8084380	A	T	0.187882	0.141362	0.0317574	8.53469e-06
13	rs316006347	8274903	G	A	0.176255	0.145818	0.0327799	8.65182e-06
4	rs317861542	33305867	T	C	0.421053	0.128634	0.0289297	8.731e-06
11	rs741498373	16854183	C	T	0.394737	-0.127087	0.0285824	8.73407e-06
13	rs317564447	8081159	C	G	0.186047	0.143161	0.0321991	8.74344e-06
2	rs313738953	29068537	A	G	0.104651	0.182068	0.0409531	8.75801e-06
13	rs313221969	8281890	G	A	0.178091	0.14615	0.0328798	8.79016e-06
13	rs738699582	8076901	G	C	0.187882	0.141687	0.0318979	8.91671e-06
13	rs731826238	8077474	G	A	0.187882	0.141687	0.0318979	8.91671e-06
1	rs731952731	11627507	T	C	0.30967	0.132889	0.0299313	9.00494e-06
13	rs312299759	8079833	A	G	0.186047	0.143725	0.0323726	9.00821e-06
13	rs731359573	7663370	T	C	0.886169	-0.166969	0.037614	9.037e-06
13	13_8090173	8090173	AG	A	0.187882	0.141662	0.0319132	9.03884e-06
13	rs313822500	8091375	G	A	0.187882	0.141662	0.0319132	9.03884e-06
13	rs15679629	8095166	C	T	0.187882	0.141662	0.0319132	9.03884e-06
10	rs15577978	11906702	A	G	0.0924113	0.180647	0.0407041	9.0775e-06
13	rs739893679	8107607	T	A	0.188656	0.14088	0.0317445	9.08229e-06
13	rs314422177	8109209	C	T	0.182987	0.1455	0.032788	9.09641e-06
13	rs740750275	8077165	T	C	0.187882	0.14158	0.0319145	9.15462e-06
10	10_15521668	15521668	CCAGA	C	0.384333	0.111959	0.0252468	9.22485e-06
1	rs80711313	11529825	T	C	0.275398	0.138567	0.0312579	9.29276e-06
11	rs15622760	16310099	T	C	0.656671	-0.134185	0.0302786	9.34984e-06
13	rs316274308	8110690	G	T	0.182375	0.145225	0.0327733	9.37134e-06
13	13_8087908	8087908	A	AC	0.186659	0.142074	0.0320728	9.43456e-06
13	rs314967147	8105119	T	A	0.184823	0.143241	0.032346	9.49305e-06
13	rs315993160	8106184	C	T	0.184823	0.143241	0.032346	9.49305e-06
13	rs312476440	8096637	G	C	0.184823	0.143867	0.0324889	9.5024e-06
13	13_8096724	8096724	T	TTA	0.184823	0.143867	0.0324889	9.5024e-06
13	rs15679576	8101849	A	G	0.184823	0.143867	0.0324889	9.5024e-06
13	rs316973778	8103320	G	A	0.184823	0.143867	0.0324889	9.5024e-06
13	rs15679519	8121139	T	C	0.179927	0.14473	0.0326893	9.53632e-06
13	rs733793682	8089902	G	A	0.186659	0.14199	0.0320739	9.55702e-06
1	1_11502061	11502061	*	G	0.752142	-0.142228	0.0321287	9.56294e-06
13	rs741272110	8088675	A	G	0.186659	0.141805	0.032036	9.5801e-06
13	13_8088958	8088958	C	CA	0.186659	0.141805	0.032036	9.5801e-06
2	2_48074231	48074231	AG	A	0.581395	0.131028	0.0296097	9.63611e-06
13	13_8111298	8111298	CAGTA	C	0.19339	0.137933	0.0311768	9.67962e-06
13	rs732391847	8087605	T	C	0.186659	0.141722	0.0320372	9.7038e-06
1	rs13870011	55548888	A	T	0.779682	-0.131682	0.0297754	9.75634e-06
13	rs15679245	8279858	A	G	0.178091	0.146424	0.0331164	9.80269e-06
1	rs317775513	11838618	A	G	0.228274	0.144856	0.0327669	9.83292e-06
11	rs316484767	16866241	T	C	0.511628	0.115056	0.0260282	9.84991e-06
13	rs737933056	8135739	T	A	0.22099	0.152968	0.0346124	9.89541e-06
1	rs14818864	46082515	C	T	0.828029	-0.153911	0.0348288	9.9125e-06
11	rs315969441	16847723	T	C	0.295594	-0.128763	0.0291495	9.99224e-06

## Sheet: pEFP HS
Variants (-log10(p) > 5) identified in the GWAS with the HS population performed with the trait pEFP
Chr	SNP	bp	A1	A2	Freq	b	se	p
18	rs316724349	6664768	G	A	0.656883	-0.102513	0.0219222	2.92256e-06
18	rs315990308	6664899	C	T	0.656883	-0.102513	0.0219222	2.92256e-06
17	rs313777538	2341772	A	G	0.0202429	0.267693	0.0577798	3.60429e-06
25	25_1909333	1909333	G	A	0.0202429	0.261571	0.0565423	3.72599e-06
25	25_1912464	1912464	T	C	0.0242915	0.239476	0.0518575	3.87507e-06
1	rs1060019343	130652101	G	A	0.185223	0.100273	0.0218532	4.46517e-06
1	rs317010950	130652320	G	A	0.814777	-0.100273	0.0218532	4.46517e-06
25	25_2829047	2829047	C	A	0.581984	0.099191	0.0216474	4.6027e-06
