# Supplementary material for: Meta-analyses of genome wide association studies in lines of laying hens divergently selected for feather pecking using imputed sequence level genotypes
Source: BMC Genet. 2020 Oct 1;21:114. doi: 10.1186/s12863-020-00920-9 (PMC7528462; doi:10.1186/s12863-020-00920-9)
Supplement: Supplementary file 5 — Additional file 5. List of genes concordant and discordant between the GWAS and meta-analyses with the traits FPD and pEFP. [file 12863_2020_920_MOESM5_ESM.xlsx]

## Sheet: FPD
Genes concordant and discordant between the GWAS and meta-analyses with the trait FPD
F2_meta_instersection	HS_meta_intersection	meta_only	F2_only	HS_only
ALG2	AOAH	AADAC	ADAMTS18	ARVCF
ATG7	CPT1A	AGBL4	ARHGAP15	AUTS2
BRD1	EEPD1	ANTXRL	ARPP21	C18H17orf75
CEP162	ELMO1	ARHGAP39	BOD1L1	CAMKK1
CYP2AB4	FADS1L2	ATP8A2	COLEC11	CASP9
DIAPH2	FGGY	AVL9	GABRB2	COMT
DOK2	GAL	CEP128	GGGT5L	CROCC
ELAVL4	IGF2	CEP85L	GPHN	CTTNBP2NL
EXOC7	KCNH8	COIL	LOC100858381	CUX1
FGF18	LAMTOR5	DAB2IP	LOC100858426	CYP2J19
FGFBP1	LOC100858470	DALRD3	LOC101750189	DERL2
GABPA	LOC100859636	DGKB	MID1	EFHD2
GIMAP7L6	LOC101751669	DGKE	MRPL13	EPHB2
GREM2	LOC101752088	DIAPH3	MRPL53	FHAD1
GRSF1	LOC107052566	DIP2C	PCDH19	FOXP4L
GTDC1	LOC107053399	DLGAP1L	PCDH7	HM13
IRF4	LOC107053422	DLK2	PCDH8	INS-IGF2
ITPR1	LOC107055059	DOK6	PRLHR	LAMB3
KCND2	LOC112530323	ECT2	RAPGEF4	LGR6
KCTD18	LOC112531721	FAT3	RAPH1	LHFPL5
KLHL29	NECTIN1	FAT4	RFC1	LOC101747295
LMINA	PIM1	FRYL	SLA	LOC101751123
LOC101748913	PITPNC1	GBP	SLAIN1	LOC101751887
LOC107051510	PPP6R3	GBP4L	SRC	LOC107051614
LOC112531782	PROK1	GCLC	ST3GAL6	LOC107054755
LSAMP	SLC16A4	GIMAP8L1	STK11	LOC107055069
MMAA	TESMIN	GPD2	TCFL5	LOC107055165
MPP3	TREM-B2	HACE1	TM2D1	LOC112529958
NDUFAF3	UBE2E2	HELZ	UBLCP1	LOC112532903
NME8		HERC4		MAPK14
NRBP1		INPP4B		MIR1797
NUDT6		ISLR		NECAP2
PCGF5		KBTBD2		NR1D2
PHEX		KCNK13		OPCML
PLCG2		KCNMB2		POU2AF1
RAB11FIP2		KIAA1211L		PTPRVP
REPS2		KNDC1		RHBDL3
SFMBT2		LMO7		RHOT1
SH3GL3		LOC100859246		SATB1
SNX14		LOC101749699		SEPT9
SPATS2L		LOC101750426		SH2B2
STIM2		LOC107049685		SKI
STRA6		LOC107052896		SLC45A3
SULT1E1		LOC107053158		SZRD1
TMEM136-2		LOC107053402		TBC1D22B
TMEM168		LOC107053529		TNRC6C
UTP3		LOC107053724		ZC3H11A
VWC2		LOC107053853		ZDHHC8
ZEB2		LOC107054140
ZFAT		LOC107054195
ZPLD1		LOC107054637
		LOC107054969
		LOC112529991
		LOC112530105
		LOC112530167
		LOC112531598
		LOC112531691
		LOC112532761
		LOC112532764
		LOC112532900
		LOC112533364
		LOC416147
		LOC422442
		LOC422643
		LOC423277
		LPP
		LRP1B
		LXN
		MGAT4A
		MIR1681
		MIR30B
		MIR7473
		MLH1
		MPP6
		MSANTD3
		MTMR7
		NUDCD3
		OTUD7A
		PARD3B
		PDE10A
		PEX5L
		PLEKHF1
		RALY
		RDH12
		RPS6KA2
		RUFY3
		S1PR2
		SCAI
		SCPEP1
		SDAD1
		SEL1L
		SETD7
		SLC2A12
		SMAD1
		ST6GALNAC5
		STK31
		SYDE2
		TAOK1
		TBPL1
		TDP1
		TMEM136-1
		TP63
		TSGA10
		TSHZ3
		UNC50
		URI1
		VSTM2B
		VTI1B
		WDR6
		ZFHX3
		ZFYVE26

## Sheet: pEFP
Genes concordant and discordant between the GWAS and meta-analyses with the trait pEFP
F2_meta_instersection	HS_meta_intersection	meta_only	F2_only	HS_only
ASTN2	ARRDC1	ANKRD50	ATP10B	CRLF2
CDH13	LOC101751669	AFAP1L2	C1QTNF7	LOC107055114
DCTD	LOC112529999	MAP2	CACNA2D1	LOC112530289
EPHA6		KIAA1211L	CAMK2D	RHBDL3
GABRB2		LOC101752088	CD36	RHOT1
GRAMD1B		TP63	CTBP1
HIST1H2BF		AFF3	EFCC1
KCNG4		SCPEP1	FAM49A
KCTD18		TMEM182	FBXW8
KLHL36		NRG2	GABRG2
LMINA		NIPA1	GLIPR2
LOC101750426		DGKE	GNAI1
LOC107052719		C18H17ORF67	GNPTAB
LOC107053158		LPP	GPKOW
LOC107053374		THL	HDAC9
LOC112532291		COIL	KYNU
LOC112533251		SIL1	LOC101750507
LOC112533392		SHTN1	LOC107054677
MAPK10		TSGA10	LOC112530337
MCTP2		PITPNC1	LOC112533250
MYO3A		ATXN1	MAGI2
NRBP1			PCNX2
PAPPA			PDE1C
PGM3			PIP5K1C
RUFY3			PRPF6
SH3D19			RNFT2
SH3GL3			SH2D4B
SPATS2L			TRIM32
TACC2			USP10
UTP3			WNT9B
