# Supplementary material for: Meta-analyses of genome wide association studies in lines of laying hens divergently selected for feather pecking using imputed sequence level genotypes
Source: BMC Genet. 2020 Oct 1;21:114. doi: 10.1186/s12863-020-00920-9 (PMC7528462; doi:10.1186/s12863-020-00920-9)
Supplement: Supplementary file 6 — Additional file 6. Results of the VEP of genes affected by variants (−log10(p) > 5) from the GWAS and meta-analyses with the traits FPD and pEFP. [file 12863_2020_920_MOESM6_ESM.xlsx]

## Sheet: VEP FPD meta-analysis
Results of the VEP of genes affected by variants (-log10(p) > 5) from the GWAS meta-analyses with the trait FPD
#Uploaded_variation	Location	Allele	Gene	Feature	Feature_type	Consequence	cDNA_position	CDS_position	Protein_position	Amino_acids	Codons	Existing_variation	IMPACT	DISTANCE	STRAND	FLAGS	VARIANT_CLASS	SYMBOL	SYMBOL_SOURCE	HGNC_ID	REFSEQ_MATCH	REFSEQ_OFFSET	NEAREST	SIFT
rs738173416	2:27458314	T	772367	XM_004939325.3	Transcript	intron_variant	-	-	-	-	-	-	MODIFIER	-	-1	-	SNV	DGKB	EntrezGene	-	-	-	ETV1	-
rs738173416	2:27458314	T	772367	XM_004939326.3	Transcript	intron_variant	-	-	-	-	-	-	MODIFIER	-	-1	-	SNV	DGKB	EntrezGene	-	-	-	ETV1	-
rs738173416	2:27458314	T	772367	XM_015281875.2	Transcript	intron_variant	-	-	-	-	-	-	MODIFIER	-	-1	-	SNV	DGKB	EntrezGene	-	-	-	ETV1	-
rs738173416	2:27458314	T	772367	XM_015281876.2	Transcript	intron_variant	-	-	-	-	-	-	MODIFIER	-	-1	-	SNV	DGKB	EntrezGene	-	-	-	ETV1	-
rs738173416	2:27458314	T	772367	XM_015281877.2	Transcript	intron_variant	-	-	-	-	-	-	MODIFIER	-	-1	-	SNV	DGKB	EntrezGene	-	-	-	ETV1	-
rs738173416	2:27458314	T	772367	XM_015281879.2	Transcript	intron_variant	-	-	-	-	-	-	MODIFIER	-	-1	-	SNV	DGKB	EntrezGene	-	-	-	ETV1	-
rs738173416	2:27458314	T	772367	XM_015281880.2	Transcript	downstream_gene_variant	-	-	-	-	-	-	MODIFIER	3358	-1	-	SNV	DGKB	EntrezGene	-	-	-	ETV1	-
rs738173416	2:27458314	T	772367	XM_025147405.1	Transcript	intron_variant	-	-	-	-	-	-	MODIFIER	-	-1	-	SNV	DGKB	EntrezGene	-	-	-	ETV1	-
rs738173416	2:27458314	T	772367	XM_025147406.1	Transcript	intron_variant	-	-	-	-	-	-	MODIFIER	-	-1	-	SNV	DGKB	EntrezGene	-	-	-	ETV1	-
rs431857781	2:46597714	T	-	-	-	intergenic_variant	-	-	-	-	-	-	MODIFIER	-	-	-	SNV	-	-	-	-	-	AOAH	-
rs14467534	4:50026345	A	422645	XM_015276412.2	Transcript	upstream_gene_variant	-	-	-	-	-	-	MODIFIER	1445	1	-	SNV	RUFY3	EntrezGene	-	-	-	RUFY3	-
rs14467534	4:50026345	A	422645	XM_015276413.2	Transcript	upstream_gene_variant	-	-	-	-	-	-	MODIFIER	1446	1	-	SNV	RUFY3	EntrezGene	-	-	-	RUFY3	-
rs14467534	4:50026345	A	422645	XM_015276414.2	Transcript	upstream_gene_variant	-	-	-	-	-	-	MODIFIER	1775	1	-	SNV	RUFY3	EntrezGene	-	-	-	RUFY3	-
rs14467534	4:50026345	A	422645	XM_015276415.2	Transcript	upstream_gene_variant	-	-	-	-	-	-	MODIFIER	1443	1	-	SNV	RUFY3	EntrezGene	-	-	-	RUFY3	-
rs14467534	4:50026345	A	422644	XM_015276419.2	Transcript	downstream_gene_variant	-	-	-	-	-	-	MODIFIER	2087	1	-	SNV	UTP3	EntrezGene	-	-	-	RUFY3	-
rs14467534	4:50026345	A	422645	XR_001463561.2	Transcript	upstream_gene_variant	-	-	-	-	-	-	MODIFIER	1444	1	-	SNV	RUFY3	EntrezGene	-	-	-	RUFY3	-
rs314190244	3:69013461	A	-	-	-	intergenic_variant	-	-	-	-	-	-	MODIFIER	-	-	-	SNV	-	-	-	-	-	HACE1	-
rs738348956	2:46611062	C	420737	XM_004939531.3	Transcript	intron_variant	-	-	-	-	-	-	MODIFIER	-	1	-	SNV	AOAH	EntrezGene	-	-	-	AOAH	-
rs738348956	2:46611062	C	420737	XM_004939533.3	Transcript	intron_variant	-	-	-	-	-	-	MODIFIER	-	1	-	SNV	AOAH	EntrezGene	-	-	-	AOAH	-
rs738348956	2:46611062	C	420737	XM_418835.5	Transcript	intron_variant	-	-	-	-	-	-	MODIFIER	-	1	-	SNV	AOAH	EntrezGene	-	-	-	AOAH	-
rs731688896	2:27463417	T	772367	XM_004939325.3	Transcript	intron_variant	-	-	-	-	-	-	MODIFIER	-	-1	-	SNV	DGKB	EntrezGene	-	-	-	ETV1	-
rs731688896	2:27463417	T	772367	XM_004939326.3	Transcript	intron_variant	-	-	-	-	-	-	MODIFIER	-	-1	-	SNV	DGKB	EntrezGene	-	-	-	ETV1	-
rs731688896	2:27463417	T	772367	XM_015281875.2	Transcript	intron_variant	-	-	-	-	-	-	MODIFIER	-	-1	-	SNV	DGKB	EntrezGene	-	-	-	ETV1	-
rs731688896	2:27463417	T	772367	XM_015281876.2	Transcript	intron_variant	-	-	-	-	-	-	MODIFIER	-	-1	-	SNV	DGKB	EntrezGene	-	-	-	ETV1	-
rs731688896	2:27463417	T	772367	XM_015281877.2	Transcript	intron_variant	-	-	-	-	-	-	MODIFIER	-	-1	-	SNV	DGKB	EntrezGene	-	-	-	ETV1	-
rs731688896	2:27463417	T	772367	XM_015281879.2	Transcript	intron_variant	-	-	-	-	-	-	MODIFIER	-	-1	-	SNV	DGKB	EntrezGene	-	-	-	ETV1	-
rs731688896	2:27463417	T	772367	XM_015281880.2	Transcript	intron_variant	-	-	-	-	-	-	MODIFIER	-	-1	-	SNV	DGKB	EntrezGene	-	-	-	ETV1	-
rs731688896	2:27463417	T	772367	XM_025147405.1	Transcript	intron_variant	-	-	-	-	-	-	MODIFIER	-	-1	-	SNV	DGKB	EntrezGene	-	-	-	ETV1	-
rs731688896	2:27463417	T	772367	XM_025147406.1	Transcript	intron_variant	-	-	-	-	-	-	MODIFIER	-	-1	-	SNV	DGKB	EntrezGene	-	-	-	ETV1	-
rs312664106	4:50057807	T	422645	XM_004941179.3	Transcript	intron_variant	-	-	-	-	-	-	MODIFIER	-	1	-	SNV	RUFY3	EntrezGene	-	-	-	RUFY3	-
rs312664106	4:50057807	T	422645	XM_015276412.2	Transcript	intron_variant	-	-	-	-	-	-	MODIFIER	-	1	-	SNV	RUFY3	EntrezGene	-	-	-	RUFY3	-
rs312664106	4:50057807	T	422645	XM_015276413.2	Transcript	intron_variant	-	-	-	-	-	-	MODIFIER	-	1	-	SNV	RUFY3	EntrezGene	-	-	-	RUFY3	-
rs312664106	4:50057807	T	422645	XM_015276414.2	Transcript	intron_variant	-	-	-	-	-	-	MODIFIER	-	1	-	SNV	RUFY3	EntrezGene	-	-	-	RUFY3	-
rs312664106	4:50057807	T	422645	XM_015276415.2	Transcript	intron_variant	-	-	-	-	-	-	MODIFIER	-	1	-	SNV	RUFY3	EntrezGene	-	-	-	RUFY3	-
rs312664106	4:50057807	T	422645	XM_015276416.1	Transcript	intron_variant	-	-	-	-	-	-	MODIFIER	-	1	-	SNV	RUFY3	EntrezGene	-	-	-	RUFY3	-
rs312664106	4:50057807	T	422645	XM_015276417.2	Transcript	intron_variant	-	-	-	-	-	-	MODIFIER	-	1	-	SNV	RUFY3	EntrezGene	-	-	-	RUFY3	-
rs312664106	4:50057807	T	422645	XM_420599.6	Transcript	intron_variant	-	-	-	-	-	-	MODIFIER	-	1	-	SNV	RUFY3	EntrezGene	-	-	-	RUFY3	-
rs312664106	4:50057807	T	422645	XR_001463561.2	Transcript	intron_variant,non_coding_transcript_variant	-	-	-	-	-	-	MODIFIER	-	1	-	SNV	RUFY3	EntrezGene	-	-	-	RUFY3	-
2_31397537	2:31397537-31397538	TG	-	-	-	intergenic_variant	-	-	-	-	-	-	MODIFIER	-	-	-	insertion	-	-	-	-	-	STK31	-
rs735125997	20:1009892	A	419132	XM_004946888.3	Transcript	intron_variant	-	-	-	-	-	-	MODIFIER	-	-1	-	SNV	ARHGAP39	EntrezGene	-	-	-	ARHGAP39	-
rs735125997	20:1009892	A	419132	XM_004946889.3	Transcript	intron_variant	-	-	-	-	-	-	MODIFIER	-	-1	-	SNV	ARHGAP39	EntrezGene	-	-	-	ARHGAP39	-
rs734771284	5:16758790	A	-	NM_001145389.2	Transcript	upstream_gene_variant	-	-	-	-	-	-	MODIFIER	3832	1	-	SNV	-	-	-	-	-	GAL	-
rs734771284	5:16758790	A	-	NM_001159678.1	Transcript	upstream_gene_variant	-	-	-	-	-	-	MODIFIER	3832	1	-	SNV	-	-	-	-	-	GAL	-
rs734771284	5:16758790	A	423117	XM_015286790.2	Transcript	upstream_gene_variant	-	-	-	-	-	-	MODIFIER	3818	1	-	SNV	GAL	EntrezGene	-	-	-	GAL	-
rs734771284	5:16758790	A	423117	XM_015286791.2	Transcript	upstream_gene_variant	-	-	-	-	-	-	MODIFIER	3825	1	-	SNV	GAL	EntrezGene	-	-	-	GAL	-
rs734771284	5:16758790	A	423117	XM_015286792.2	Transcript	upstream_gene_variant	-	-	-	-	-	-	MODIFIER	3816	1	-	SNV	GAL	EntrezGene	-	-	-	GAL	-
rs734771284	5:16758790	A	107053422	XR_003075502.1	Transcript	intron_variant,non_coding_transcript_variant	-	-	-	-	-	-	MODIFIER	-	-1	-	SNV	LOC107053422	EntrezGene	-	-	-	GAL	-
rs14155881	2:27469785	T	772367	XM_004939325.3	Transcript	intron_variant	-	-	-	-	-	-	MODIFIER	-	-1	-	SNV	DGKB	EntrezGene	-	-	-	ETV1	-
rs14155881	2:27469785	T	772367	XM_004939326.3	Transcript	intron_variant	-	-	-	-	-	-	MODIFIER	-	-1	-	SNV	DGKB	EntrezGene	-	-	-	ETV1	-
rs14155881	2:27469785	T	772367	XM_015281875.2	Transcript	intron_variant	-	-	-	-	-	-	MODIFIER	-	-1	-	SNV	DGKB	EntrezGene	-	-	-	ETV1	-
rs14155881	2:27469785	T	772367	XM_015281876.2	Transcript	intron_variant	-	-	-	-	-	-	MODIFIER	-	-1	-	SNV	DGKB	EntrezGene	-	-	-	ETV1	-
rs14155881	2:27469785	T	772367	XM_015281877.2	Transcript	intron_variant	-	-	-	-	-	-	MODIFIER	-	-1	-	SNV	DGKB	EntrezGene	-	-	-	ETV1	-
rs14155881	2:27469785	T	772367	XM_015281879.2	Transcript	intron_variant	-	-	-	-	-	-	MODIFIER	-	-1	-	SNV	DGKB	EntrezGene	-	-	-	ETV1	-
rs14155881	2:27469785	T	772367	XM_015281880.2	Transcript	intron_variant	-	-	-	-	-	-	MODIFIER	-	-1	-	SNV	DGKB	EntrezGene	-	-	-	ETV1	-
rs14155881	2:27469785	T	772367	XM_025147405.1	Transcript	intron_variant	-	-	-	-	-	-	MODIFIER	-	-1	-	SNV	DGKB	EntrezGene	-	-	-	ETV1	-
rs14155881	2:27469785	T	772367	XM_025147406.1	Transcript	intron_variant	-	-	-	-	-	-	MODIFIER	-	-1	-	SNV	DGKB	EntrezGene	-	-	-	ETV1	-
rs741602722	7:31989103	A	424301	XM_004943007.3	Transcript	intron_variant	-	-	-	-	-	-	MODIFIER	-	-1	-	SNV	LRP1B	EntrezGene	-	-	-	LOC424300	-
rs741602722	7:31989103	A	424301	XM_015289890.2	Transcript	intron_variant	-	-	-	-	-	-	MODIFIER	-	-1	-	SNV	LRP1B	EntrezGene	-	-	-	LOC424300	-
rs741602722	7:31989103	A	424301	XM_015289891.2	Transcript	intron_variant	-	-	-	-	-	-	MODIFIER	-	-1	-	SNV	LRP1B	EntrezGene	-	-	-	LOC424300	-
rs741602722	7:31989103	A	424301	XM_422146.6	Transcript	intron_variant	-	-	-	-	-	-	MODIFIER	-	-1	-	SNV	LRP1B	EntrezGene	-	-	-	LOC424300	-
rs431896767	2:46594483	A	-	-	-	intergenic_variant	-	-	-	-	-	-	MODIFIER	-	-	-	SNV	-	-	-	-	-	AOAH	-
rs312554616	14:2898687	A	101750426	XR_003077764.1	Transcript	intron_variant,non_coding_transcript_variant	-	-	-	-	-	-	MODIFIER	-	-1	-	SNV	LOC101750426	EntrezGene	-	-	-	MICALL2	-
rs312554616	14:2898687	A	101750426	XR_003077765.1	Transcript	intron_variant,non_coding_transcript_variant	-	-	-	-	-	-	MODIFIER	-	-1	-	SNV	LOC101750426	EntrezGene	-	-	-	MICALL2	-
rs312554616	14:2898687	A	101750426	XR_003077766.1	Transcript	intron_variant,non_coding_transcript_variant	-	-	-	-	-	-	MODIFIER	-	-1	-	SNV	LOC101750426	EntrezGene	-	-	-	MICALL2	-
rs312554616	14:2898687	A	101750426	XR_003077767.1	Transcript	intron_variant,non_coding_transcript_variant	-	-	-	-	-	-	MODIFIER	-	-1	-	SNV	LOC101750426	EntrezGene	-	-	-	MICALL2	-
rs317849172	2:48011232	C	420749	XM_015281668.2	Transcript	3_prime_UTR_variant	3961	-	-	-	-	-	MODIFIER	-	1	-	SNV	KBTBD2	EntrezGene	-	-	-	KBTBD2	-
rs317849172	2:48011232	C	420749	XM_015281669.2	Transcript	3_prime_UTR_variant	3677	-	-	-	-	-	MODIFIER	-	1	-	SNV	KBTBD2	EntrezGene	-	-	-	KBTBD2	-
rs317849172	2:48011232	C	420749	XM_015281670.2	Transcript	3_prime_UTR_variant	3808	-	-	-	-	-	MODIFIER	-	1	-	SNV	KBTBD2	EntrezGene	-	-	-	KBTBD2	-
rs317849172	2:48011232	C	420750	XM_418848.6	Transcript	downstream_gene_variant	-	-	-	-	-	-	MODIFIER	3441	-1	-	SNV	AVL9	EntrezGene	-	-	-	KBTBD2	-
rs431829735	2:46596614	T	-	-	-	intergenic_variant	-	-	-	-	-	-	MODIFIER	-	-	-	SNV	-	-	-	-	-	AOAH	-
6_30477097	6:30477097	A	-	-	-	intergenic_variant	-	-	-	-	-	-	MODIFIER	-	-	-	SNV	-	-	-	-	-	RAB11FIP2	-
rs314961803	5:16749178	C	107053422	XR_003075502.1	Transcript	non_coding_transcript_exon_variant	5811	-	-	-	-	-	MODIFIER	-	-1	-	SNV	LOC107053422	EntrezGene	-	-	-	GAL	-
rs735427465	5:16807880	A	423118	XM_015286794.2	Transcript	downstream_gene_variant	-	-	-	-	-	-	MODIFIER	3547	-1	-	SNV	CPT1A	EntrezGene	-	-	-	TESMIN	-
rs735427465	5:16807880	A	423118	XM_015286795.2	Transcript	downstream_gene_variant	-	-	-	-	-	-	MODIFIER	3547	-1	-	SNV	CPT1A	EntrezGene	-	-	-	TESMIN	-
rs735427465	5:16807880	A	423118	XM_015286797.2	Transcript	downstream_gene_variant	-	-	-	-	-	-	MODIFIER	3547	-1	-	SNV	CPT1A	EntrezGene	-	-	-	TESMIN	-
rs735427465	5:16807880	A	423118	XM_015286798.2	Transcript	downstream_gene_variant	-	-	-	-	-	-	MODIFIER	3547	-1	-	SNV	CPT1A	EntrezGene	-	-	-	TESMIN	-
rs735427465	5:16807880	A	768517	XM_015286831.2	Transcript	intron_variant	-	-	-	-	-	-	MODIFIER	-	-1	-	SNV	TESMIN	EntrezGene	-	-	-	TESMIN	-
rs735427465	5:16807880	A	423118	XM_025150696.1	Transcript	downstream_gene_variant	-	-	-	-	-	-	MODIFIER	3547	-1	-	SNV	CPT1A	EntrezGene	-	-	-	TESMIN	-
rs735662827	4:50015390	T	-	NM_204263.1	Transcript	intron_variant,non_coding_transcript_variant	-	-	-	-	-	-	MODIFIER	-	-1	-	SNV	-	-	-	-	-	UTP3	-
rs735662827	4:50015390	T	422643	XM_004941173.3	Transcript	downstream_gene_variant	-	-	-	-	-	-	MODIFIER	2473	1	-	SNV	LOC422643	EntrezGene	-	-	-	UTP3	-
rs735662827	4:50015390	T	422643	XM_025150104.1	Transcript	downstream_gene_variant	-	-	-	-	-	-	MODIFIER	2473	1	-	SNV	LOC422643	EntrezGene	-	-	-	UTP3	-
rs15929248	2:27465950	T	772367	XM_004939325.3	Transcript	intron_variant	-	-	-	-	-	-	MODIFIER	-	-1	-	SNV	DGKB	EntrezGene	-	-	-	ETV1	-
rs15929248	2:27465950	T	772367	XM_004939326.3	Transcript	intron_variant	-	-	-	-	-	-	MODIFIER	-	-1	-	SNV	DGKB	EntrezGene	-	-	-	ETV1	-
rs15929248	2:27465950	T	772367	XM_015281875.2	Transcript	intron_variant	-	-	-	-	-	-	MODIFIER	-	-1	-	SNV	DGKB	EntrezGene	-	-	-	ETV1	-
rs15929248	2:27465950	T	772367	XM_015281876.2	Transcript	intron_variant	-	-	-	-	-	-	MODIFIER	-	-1	-	SNV	DGKB	EntrezGene	-	-	-	ETV1	-
rs15929248	2:27465950	T	772367	XM_015281877.2	Transcript	intron_variant	-	-	-	-	-	-	MODIFIER	-	-1	-	SNV	DGKB	EntrezGene	-	-	-	ETV1	-
rs15929248	2:27465950	T	772367	XM_015281879.2	Transcript	intron_variant	-	-	-	-	-	-	MODIFIER	-	-1	-	SNV	DGKB	EntrezGene	-	-	-	ETV1	-
rs15929248	2:27465950	T	772367	XM_015281880.2	Transcript	intron_variant	-	-	-	-	-	-	MODIFIER	-	-1	-	SNV	DGKB	EntrezGene	-	-	-	ETV1	-
rs15929248	2:27465950	T	772367	XM_025147405.1	Transcript	intron_variant	-	-	-	-	-	-	MODIFIER	-	-1	-	SNV	DGKB	EntrezGene	-	-	-	ETV1	-
rs15929248	2:27465950	T	772367	XM_025147406.1	Transcript	intron_variant	-	-	-	-	-	-	MODIFIER	-	-1	-	SNV	DGKB	EntrezGene	-	-	-	ETV1	-
rs731993041	6:30474124	A	-	-	-	intergenic_variant	-	-	-	-	-	-	MODIFIER	-	-	-	SNV	-	-	-	-	-	RAB11FIP2	-
rs316575170	10:11894824	A	-	NM_204528.1	Transcript	intron_variant,non_coding_transcript_variant	-	-	-	-	-	-	MODIFIER	-	1	-	SNV	-	-	-	-	-	SH3GL3	-
rs316575170	10:11894824	A	395201	XM_015291974.2	Transcript	intron_variant	-	-	-	-	-	-	MODIFIER	-	1	-	SNV	SH3GL3	EntrezGene	-	-	-	SH3GL3	-
rs316575170	10:11894824	A	107054195	XR_001468220.2	Transcript	upstream_gene_variant	-	-	-	-	-	-	MODIFIER	1352	-1	-	SNV	LOC107054195	EntrezGene	-	-	-	SH3GL3	-
rs15980349	2:46584011	A	-	NM_001030994.1	Transcript	intron_variant,non_coding_transcript_variant	-	-	-	-	-	-	MODIFIER	-	1	-	SNV	-	-	-	-	-	AOAH	-
rs15980349	2:46584011	A	420735	XM_015281536.2	Transcript	intron_variant	-	-	-	-	-	-	MODIFIER	-	1	-	SNV	ELMO1	EntrezGene	-	-	-	AOAH	-
rs15980349	2:46584011	A	420735	XM_015281537.2	Transcript	intron_variant	-	-	-	-	-	-	MODIFIER	-	1	-	SNV	ELMO1	EntrezGene	-	-	-	AOAH	-
rs15980349	2:46584011	A	420735	XM_015281538.2	Transcript	intron_variant	-	-	-	-	-	-	MODIFIER	-	1	-	SNV	ELMO1	EntrezGene	-	-	-	AOAH	-
rs15980349	2:46584011	A	420735	XM_015281539.2	Transcript	intron_variant	-	-	-	-	-	-	MODIFIER	-	1	-	SNV	ELMO1	EntrezGene	-	-	-	AOAH	-
rs15980349	2:46584011	A	420735	XM_015281540.2	Transcript	intron_variant	-	-	-	-	-	-	MODIFIER	-	1	-	SNV	ELMO1	EntrezGene	-	-	-	AOAH	-
rs15980349	2:46584011	A	420735	XM_015281541.2	Transcript	intron_variant	-	-	-	-	-	-	MODIFIER	-	1	-	SNV	ELMO1	EntrezGene	-	-	-	AOAH	-
rs15980349	2:46584011	A	420735	XM_015281542.2	Transcript	intron_variant	-	-	-	-	-	-	MODIFIER	-	1	-	SNV	ELMO1	EntrezGene	-	-	-	AOAH	-
rs15980349	2:46584011	A	420735	XM_015281543.2	Transcript	intron_variant	-	-	-	-	-	-	MODIFIER	-	1	-	SNV	ELMO1	EntrezGene	-	-	-	AOAH	-
rs15980349	2:46584011	A	420735	XM_015281544.2	Transcript	intron_variant	-	-	-	-	-	-	MODIFIER	-	1	-	SNV	ELMO1	EntrezGene	-	-	-	AOAH	-
rs15980349	2:46584011	A	420735	XM_015281545.2	Transcript	intron_variant	-	-	-	-	-	-	MODIFIER	-	1	-	SNV	ELMO1	EntrezGene	-	-	-	AOAH	-
rs15980349	2:46584011	A	420735	XM_015281546.2	Transcript	intron_variant	-	-	-	-	-	-	MODIFIER	-	1	-	SNV	ELMO1	EntrezGene	-	-	-	AOAH	-
rs15980349	2:46584011	A	420735	XM_025147231.1	Transcript	intron_variant	-	-	-	-	-	-	MODIFIER	-	1	-	SNV	ELMO1	EntrezGene	-	-	-	AOAH	-
6_30477120	6:30477120	T	-	-	-	intergenic_variant	-	-	-	-	-	-	MODIFIER	-	-	-	SNV	-	-	-	-	-	RAB11FIP2	-
2_46578328	2:46578328	A	-	NM_001030994.1	Transcript	intron_variant,non_coding_transcript_variant	-	-	-	-	-	-	MODIFIER	-	1	-	SNV	-	-	-	-	-	AOAH	-
2_46578328	2:46578328	A	420735	XM_015281536.2	Transcript	intron_variant	-	-	-	-	-	-	MODIFIER	-	1	-	SNV	ELMO1	EntrezGene	-	-	-	AOAH	-
2_46578328	2:46578328	A	420735	XM_015281537.2	Transcript	intron_variant	-	-	-	-	-	-	MODIFIER	-	1	-	SNV	ELMO1	EntrezGene	-	-	-	AOAH	-
2_46578328	2:46578328	A	420735	XM_015281538.2	Transcript	intron_variant	-	-	-	-	-	-	MODIFIER	-	1	-	SNV	ELMO1	EntrezGene	-	-	-	AOAH	-
2_46578328	2:46578328	A	420735	XM_015281539.2	Transcript	intron_variant	-	-	-	-	-	-	MODIFIER	-	1	-	SNV	ELMO1	EntrezGene	-	-	-	AOAH	-
2_46578328	2:46578328	A	420735	XM_015281540.2	Transcript	intron_variant	-	-	-	-	-	-	MODIFIER	-	1	-	SNV	ELMO1	EntrezGene	-	-	-	AOAH	-
2_46578328	2:46578328	A	420735	XM_015281541.2	Transcript	intron_variant	-	-	-	-	-	-	MODIFIER	-	1	-	SNV	ELMO1	EntrezGene	-	-	-	AOAH	-
2_46578328	2:46578328	A	420735	XM_015281542.2	Transcript	intron_variant	-	-	-	-	-	-	MODIFIER	-	1	-	SNV	ELMO1	EntrezGene	-	-	-	AOAH	-
2_46578328	2:46578328	A	420735	XM_015281543.2	Transcript	intron_variant	-	-	-	-	-	-	MODIFIER	-	1	-	SNV	ELMO1	EntrezGene	-	-	-	AOAH	-
2_46578328	2:46578328	A	420735	XM_015281544.2	Transcript	intron_variant	-	-	-	-	-	-	MODIFIER	-	1	-	SNV	ELMO1	EntrezGene	-	-	-	AOAH	-
2_46578328	2:46578328	A	420735	XM_015281545.2	Transcript	intron_variant	-	-	-	-	-	-	MODIFIER	-	1	-	SNV	ELMO1	EntrezGene	-	-	-	AOAH	-
2_46578328	2:46578328	A	420735	XM_015281546.2	Transcript	intron_variant	-	-	-	-	-	-	MODIFIER	-	1	-	SNV	ELMO1	EntrezGene	-	-	-	AOAH	-
2_46578328	2:46578328	A	420735	XM_025147231.1	Transcript	intron_variant	-	-	-	-	-	-	MODIFIER	-	1	-	SNV	ELMO1	EntrezGene	-	-	-	AOAH	-
rs737609227	4:50064796	A	422645	XM_004941179.3	Transcript	intron_variant	-	-	-	-	-	-	MODIFIER	-	1	-	SNV	RUFY3	EntrezGene	-	-	-	RUFY3	-
rs737609227	4:50064796	A	422645	XM_015276412.2	Transcript	intron_variant	-	-	-	-	-	-	MODIFIER	-	1	-	SNV	RUFY3	EntrezGene	-	-	-	RUFY3	-
rs737609227	4:50064796	A	422645	XM_015276413.2	Transcript	intron_variant	-	-	-	-	-	-	MODIFIER	-	1	-	SNV	RUFY3	EntrezGene	-	-	-	RUFY3	-
rs737609227	4:50064796	A	422645	XM_015276414.2	Transcript	intron_variant	-	-	-	-	-	-	MODIFIER	-	1	-	SNV	RUFY3	EntrezGene	-	-	-	RUFY3	-
rs737609227	4:50064796	A	422645	XM_015276415.2	Transcript	intron_variant	-	-	-	-	-	-	MODIFIER	-	1	-	SNV	RUFY3	EntrezGene	-	-	-	RUFY3	-
rs737609227	4:50064796	A	422645	XM_015276416.1	Transcript	intron_variant	-	-	-	-	-	-	MODIFIER	-	1	-	SNV	RUFY3	EntrezGene	-	-	-	RUFY3	-
rs737609227	4:50064796	A	422645	XM_015276417.2	Transcript	intron_variant	-	-	-	-	-	-	MODIFIER	-	1	-	SNV	RUFY3	EntrezGene	-	-	-	RUFY3	-
rs737609227	4:50064796	A	422645	XM_420599.6	Transcript	intron_variant	-	-	-	-	-	-	MODIFIER	-	1	-	SNV	RUFY3	EntrezGene	-	-	-	RUFY3	-
rs737609227	4:50064796	A	422645	XR_001463561.2	Transcript	intron_variant,non_coding_transcript_variant	-	-	-	-	-	-	MODIFIER	-	1	-	SNV	RUFY3	EntrezGene	-	-	-	RUFY3	-
rs315184292	2:27459930	T	772367	XM_004939325.3	Transcript	intron_variant	-	-	-	-	-	-	MODIFIER	-	-1	-	SNV	DGKB	EntrezGene	-	-	-	ETV1	-
rs315184292	2:27459930	T	772367	XM_004939326.3	Transcript	intron_variant	-	-	-	-	-	-	MODIFIER	-	-1	-	SNV	DGKB	EntrezGene	-	-	-	ETV1	-
rs315184292	2:27459930	T	772367	XM_015281875.2	Transcript	intron_variant	-	-	-	-	-	-	MODIFIER	-	-1	-	SNV	DGKB	EntrezGene	-	-	-	ETV1	-
rs315184292	2:27459930	T	772367	XM_015281876.2	Transcript	intron_variant	-	-	-	-	-	-	MODIFIER	-	-1	-	SNV	DGKB	EntrezGene	-	-	-	ETV1	-
rs315184292	2:27459930	T	772367	XM_015281877.2	Transcript	intron_variant	-	-	-	-	-	-	MODIFIER	-	-1	-	SNV	DGKB	EntrezGene	-	-	-	ETV1	-
rs315184292	2:27459930	T	772367	XM_015281879.2	Transcript	intron_variant	-	-	-	-	-	-	MODIFIER	-	-1	-	SNV	DGKB	EntrezGene	-	-	-	ETV1	-
rs315184292	2:27459930	T	772367	XM_015281880.2	Transcript	downstream_gene_variant	-	-	-	-	-	-	MODIFIER	1742	-1	-	SNV	DGKB	EntrezGene	-	-	-	ETV1	-
rs315184292	2:27459930	T	772367	XM_025147405.1	Transcript	intron_variant	-	-	-	-	-	-	MODIFIER	-	-1	-	SNV	DGKB	EntrezGene	-	-	-	ETV1	-
rs315184292	2:27459930	T	772367	XM_025147406.1	Transcript	intron_variant	-	-	-	-	-	-	MODIFIER	-	-1	-	SNV	DGKB	EntrezGene	-	-	-	ETV1	-
rs733909813	8:26932040	A	772383	XM_015291164.2	Transcript	intron_variant	-	-	-	-	-	-	MODIFIER	-	1	-	SNV	FGGY	EntrezGene	-	-	-	FGGY	-
rs733909813	8:26932040	A	772383	XM_015291165.2	Transcript	intron_variant	-	-	-	-	-	-	MODIFIER	-	1	-	SNV	FGGY	EntrezGene	-	-	-	FGGY	-
rs733909813	8:26932040	A	772383	XM_015291167.2	Transcript	intron_variant	-	-	-	-	-	-	MODIFIER	-	1	-	SNV	FGGY	EntrezGene	-	-	-	FGGY	-
rs733909813	8:26932040	A	772383	XM_015291168.2	Transcript	intron_variant	-	-	-	-	-	-	MODIFIER	-	1	-	SNV	FGGY	EntrezGene	-	-	-	FGGY	-
rs733909813	8:26932040	A	772383	XM_015291169.2	Transcript	intron_variant	-	-	-	-	-	-	MODIFIER	-	1	-	SNV	FGGY	EntrezGene	-	-	-	FGGY	-
rs733909813	8:26932040	A	772383	XM_015291170.2	Transcript	intron_variant	-	-	-	-	-	-	MODIFIER	-	1	-	SNV	FGGY	EntrezGene	-	-	-	FGGY	-
rs733909813	8:26932040	A	772383	XM_015291171.2	Transcript	intron_variant	-	-	-	-	-	-	MODIFIER	-	1	-	SNV	FGGY	EntrezGene	-	-	-	FGGY	-
rs733909813	8:26932040	A	772383	XM_025153123.1	Transcript	intron_variant	-	-	-	-	-	-	MODIFIER	-	1	-	SNV	FGGY	EntrezGene	-	-	-	FGGY	-
rs733909813	8:26932040	A	772383	XM_025153124.1	Transcript	intron_variant	-	-	-	-	-	-	MODIFIER	-	1	-	SNV	FGGY	EntrezGene	-	-	-	FGGY	-
rs733909813	8:26932040	A	772383	XM_025153125.1	Transcript	intron_variant	-	-	-	-	-	-	MODIFIER	-	1	-	SNV	FGGY	EntrezGene	-	-	-	FGGY	-
rs733909813	8:26932040	A	772383	XM_025153126.1	Transcript	intron_variant	-	-	-	-	-	-	MODIFIER	-	1	-	SNV	FGGY	EntrezGene	-	-	-	FGGY	-
rs733909813	8:26932040	A	772383	XM_025153127.1	Transcript	intron_variant	-	-	-	-	-	-	MODIFIER	-	1	-	SNV	FGGY	EntrezGene	-	-	-	FGGY	-
rs733909813	8:26932040	A	772383	XM_025153128.1	Transcript	intron_variant	-	-	-	-	-	-	MODIFIER	-	1	-	SNV	FGGY	EntrezGene	-	-	-	FGGY	-
rs733909813	8:26932040	A	772383	XM_025153129.1	Transcript	intron_variant	-	-	-	-	-	-	MODIFIER	-	1	-	SNV	FGGY	EntrezGene	-	-	-	FGGY	-
rs733909813	8:26932040	A	772383	XM_025153131.1	Transcript	intron_variant	-	-	-	-	-	-	MODIFIER	-	1	-	SNV	FGGY	EntrezGene	-	-	-	FGGY	-
rs733909813	8:26932040	A	100859636	XM_025153133.1	Transcript	downstream_gene_variant	-	-	-	-	-	-	MODIFIER	1298	-1	-	SNV	LOC100859636	EntrezGene	-	-	-	FGGY	-
rs733909813	8:26932040	A	772383	XR_001467942.2	Transcript	intron_variant,non_coding_transcript_variant	-	-	-	-	-	-	MODIFIER	-	1	-	SNV	FGGY	EntrezGene	-	-	-	FGGY	-
rs733909813	8:26932040	A	772383	XR_001467943.2	Transcript	intron_variant,non_coding_transcript_variant	-	-	-	-	-	-	MODIFIER	-	1	-	SNV	FGGY	EntrezGene	-	-	-	FGGY	-
rs733909813	8:26932040	A	100859636	XR_001467945.2	Transcript	downstream_gene_variant	-	-	-	-	-	-	MODIFIER	868	-1	-	SNV	LOC100859636	EntrezGene	-	-	-	FGGY	-
rs733909813	8:26932040	A	100859636	XR_003076437.1	Transcript	downstream_gene_variant	-	-	-	-	-	-	MODIFIER	868	-1	-	SNV	LOC100859636	EntrezGene	-	-	-	FGGY	-
rs733909813	8:26932040	A	100859636	XR_003076438.1	Transcript	downstream_gene_variant	-	-	-	-	-	-	MODIFIER	868	-1	-	SNV	LOC100859636	EntrezGene	-	-	-	FGGY	-
rs733909813	8:26932040	A	100859636	XR_003076440.1	Transcript	downstream_gene_variant	-	-	-	-	-	-	MODIFIER	868	-1	-	SNV	LOC100859636	EntrezGene	-	-	-	FGGY	-
rs16610174	7:32000052	A	424301	XM_004943007.3	Transcript	intron_variant	-	-	-	-	-	-	MODIFIER	-	-1	-	SNV	LRP1B	EntrezGene	-	-	-	LOC424300	-
rs16610174	7:32000052	A	424301	XM_015289890.2	Transcript	intron_variant	-	-	-	-	-	-	MODIFIER	-	-1	-	SNV	LRP1B	EntrezGene	-	-	-	LOC424300	-
rs16610174	7:32000052	A	424301	XM_015289891.2	Transcript	intron_variant	-	-	-	-	-	-	MODIFIER	-	-1	-	SNV	LRP1B	EntrezGene	-	-	-	LOC424300	-
rs16610174	7:32000052	A	424301	XM_422146.6	Transcript	intron_variant	-	-	-	-	-	-	MODIFIER	-	-1	-	SNV	LRP1B	EntrezGene	-	-	-	LOC424300	-
rs313175994	2:27393865	T	772367	XM_004939325.3	Transcript	intron_variant	-	-	-	-	-	-	MODIFIER	-	-1	-	SNV	DGKB	EntrezGene	-	-	-	ETV1	-
rs313175994	2:27393865	T	772367	XM_004939326.3	Transcript	intron_variant	-	-	-	-	-	-	MODIFIER	-	-1	-	SNV	DGKB	EntrezGene	-	-	-	ETV1	-
rs313175994	2:27393865	T	772367	XM_015281875.2	Transcript	intron_variant	-	-	-	-	-	-	MODIFIER	-	-1	-	SNV	DGKB	EntrezGene	-	-	-	ETV1	-
rs313175994	2:27393865	T	772367	XM_015281876.2	Transcript	intron_variant	-	-	-	-	-	-	MODIFIER	-	-1	-	SNV	DGKB	EntrezGene	-	-	-	ETV1	-
rs313175994	2:27393865	T	772367	XM_015281877.2	Transcript	intron_variant	-	-	-	-	-	-	MODIFIER	-	-1	-	SNV	DGKB	EntrezGene	-	-	-	ETV1	-
rs313175994	2:27393865	T	772367	XM_015281879.2	Transcript	intron_variant	-	-	-	-	-	-	MODIFIER	-	-1	-	SNV	DGKB	EntrezGene	-	-	-	ETV1	-
rs313175994	2:27393865	T	772367	XM_025147405.1	Transcript	intron_variant	-	-	-	-	-	-	MODIFIER	-	-1	-	SNV	DGKB	EntrezGene	-	-	-	ETV1	-
rs313175994	2:27393865	T	772367	XM_025147406.1	Transcript	intron_variant	-	-	-	-	-	-	MODIFIER	-	-1	-	SNV	DGKB	EntrezGene	-	-	-	ETV1	-
rs316522605	5:16745783	T	107053422	XR_003075502.1	Transcript	non_coding_transcript_exon_variant	9206	-	-	-	-	-	MODIFIER	-	-1	-	SNV	LOC107053422	EntrezGene	-	-	-	GAL	-
rs736902289	2:46591335	A	-	NM_001030994.1	Transcript	downstream_gene_variant	-	-	-	-	-	-	MODIFIER	3852	1	-	SNV	-	-	-	-	-	AOAH	-
rs736902289	2:46591335	A	420735	XM_015281536.2	Transcript	downstream_gene_variant	-	-	-	-	-	-	MODIFIER	3842	1	-	SNV	ELMO1	EntrezGene	-	-	-	AOAH	-
rs736902289	2:46591335	A	420735	XM_015281537.2	Transcript	downstream_gene_variant	-	-	-	-	-	-	MODIFIER	3842	1	-	SNV	ELMO1	EntrezGene	-	-	-	AOAH	-
rs736902289	2:46591335	A	420735	XM_015281538.2	Transcript	downstream_gene_variant	-	-	-	-	-	-	MODIFIER	3842	1	-	SNV	ELMO1	EntrezGene	-	-	-	AOAH	-
rs736902289	2:46591335	A	420735	XM_015281539.2	Transcript	downstream_gene_variant	-	-	-	-	-	-	MODIFIER	3842	1	-	SNV	ELMO1	EntrezGene	-	-	-	AOAH	-
rs736902289	2:46591335	A	420735	XM_015281540.2	Transcript	downstream_gene_variant	-	-	-	-	-	-	MODIFIER	3842	1	-	SNV	ELMO1	EntrezGene	-	-	-	AOAH	-
rs736902289	2:46591335	A	420735	XM_015281541.2	Transcript	downstream_gene_variant	-	-	-	-	-	-	MODIFIER	3842	1	-	SNV	ELMO1	EntrezGene	-	-	-	AOAH	-
rs736902289	2:46591335	A	420735	XM_015281542.2	Transcript	downstream_gene_variant	-	-	-	-	-	-	MODIFIER	3842	1	-	SNV	ELMO1	EntrezGene	-	-	-	AOAH	-
rs736902289	2:46591335	A	420735	XM_015281543.2	Transcript	downstream_gene_variant	-	-	-	-	-	-	MODIFIER	3842	1	-	SNV	ELMO1	EntrezGene	-	-	-	AOAH	-
rs736902289	2:46591335	A	420735	XM_015281544.2	Transcript	downstream_gene_variant	-	-	-	-	-	-	MODIFIER	3842	1	-	SNV	ELMO1	EntrezGene	-	-	-	AOAH	-
rs736902289	2:46591335	A	420735	XM_015281545.2	Transcript	downstream_gene_variant	-	-	-	-	-	-	MODIFIER	3842	1	-	SNV	ELMO1	EntrezGene	-	-	-	AOAH	-
rs736902289	2:46591335	A	420735	XM_015281546.2	Transcript	downstream_gene_variant	-	-	-	-	-	-	MODIFIER	3842	1	-	SNV	ELMO1	EntrezGene	-	-	-	AOAH	-
rs736902289	2:46591335	A	420735	XM_025147231.1	Transcript	downstream_gene_variant	-	-	-	-	-	-	MODIFIER	3842	1	-	SNV	ELMO1	EntrezGene	-	-	-	AOAH	-
rs317607636	6:30473304	C	107053724	XR_001467251.1	Transcript	downstream_gene_variant	-	-	-	-	-	-	MODIFIER	4562	1	-	SNV	LOC107053724	EntrezGene	-	-	-	RAB11FIP2	-
rs732949697	5:43917294	C	772210	XM_001235375.4	Transcript	5_prime_UTR_variant	44	-	-	-	-	-	MODIFIER	-	1	-	SNV	KCNK13	EntrezGene	-	-	-	KCNK13	-
rs732949697	5:43917294	C	423403	XM_025151003.1	Transcript	downstream_gene_variant	-	-	-	-	-	-	MODIFIER	546	1	-	SNV	TDP1	EntrezGene	-	-	-	KCNK13	-
rs732949697	5:43917294	C	423403	XM_421313.6	Transcript	downstream_gene_variant	-	-	-	-	-	-	MODIFIER	4938	1	-	SNV	TDP1	EntrezGene	-	-	-	KCNK13	-
rs732949697	5:43917294	C	107053529	XR_001466869.2	Transcript	upstream_gene_variant	-	-	-	-	-	-	MODIFIER	1171	-1	-	SNV	LOC107053529	EntrezGene	-	-	-	KCNK13	-
rs314677036	5:13962445	C	395097	XM_015286525.2	Transcript	upstream_gene_variant	-	-	-	-	-	-	MODIFIER	1983	1	-	SNV	IGF2	EntrezGene	-	-	-	IGF2	-
rs314677036	5:13962445	C	107053399	XR_001466591.2	Transcript	intron_variant,non_coding_transcript_variant	-	-	-	-	-	-	MODIFIER	-	-1	-	SNV	LOC107053399	EntrezGene	-	-	-	IGF2	-
rs13543536	2:27463956	A	772367	XM_004939325.3	Transcript	intron_variant	-	-	-	-	-	-	MODIFIER	-	-1	-	SNV	DGKB	EntrezGene	-	-	-	ETV1	-
rs13543536	2:27463956	A	772367	XM_004939326.3	Transcript	intron_variant	-	-	-	-	-	-	MODIFIER	-	-1	-	SNV	DGKB	EntrezGene	-	-	-	ETV1	-
rs13543536	2:27463956	A	772367	XM_015281875.2	Transcript	intron_variant	-	-	-	-	-	-	MODIFIER	-	-1	-	SNV	DGKB	EntrezGene	-	-	-	ETV1	-
rs13543536	2:27463956	A	772367	XM_015281876.2	Transcript	intron_variant	-	-	-	-	-	-	MODIFIER	-	-1	-	SNV	DGKB	EntrezGene	-	-	-	ETV1	-
rs13543536	2:27463956	A	772367	XM_015281877.2	Transcript	intron_variant	-	-	-	-	-	-	MODIFIER	-	-1	-	SNV	DGKB	EntrezGene	-	-	-	ETV1	-
rs13543536	2:27463956	A	772367	XM_015281879.2	Transcript	intron_variant	-	-	-	-	-	-	MODIFIER	-	-1	-	SNV	DGKB	EntrezGene	-	-	-	ETV1	-
rs13543536	2:27463956	A	772367	XM_015281880.2	Transcript	intron_variant	-	-	-	-	-	-	MODIFIER	-	-1	-	SNV	DGKB	EntrezGene	-	-	-	ETV1	-
rs13543536	2:27463956	A	772367	XM_025147405.1	Transcript	intron_variant	-	-	-	-	-	-	MODIFIER	-	-1	-	SNV	DGKB	EntrezGene	-	-	-	ETV1	-
rs13543536	2:27463956	A	772367	XM_025147406.1	Transcript	intron_variant	-	-	-	-	-	-	MODIFIER	-	-1	-	SNV	DGKB	EntrezGene	-	-	-	ETV1	-
rs313126011	2:36991055	T	776043	XM_015281797.2	Transcript	intron_variant	-	-	-	-	-	-	MODIFIER	-	1	-	SNV	UBE2E2	EntrezGene	-	-	-	UBE2E2	-
rs313126011	2:36991055	T	776043	XM_015281799.2	Transcript	intron_variant	-	-	-	-	-	-	MODIFIER	-	1	-	SNV	UBE2E2	EntrezGene	-	-	-	UBE2E2	-
rs313126011	2:36991055	T	776043	XM_025147467.1	Transcript	intron_variant	-	-	-	-	-	-	MODIFIER	-	1	-	SNV	UBE2E2	EntrezGene	-	-	-	UBE2E2	-
rs317042883	1:133754097	A	100858050	XM_003640533.4	Transcript	intron_variant	-	-	-	-	-	-	MODIFIER	-	-1	-	SNV	KIAA1211L	EntrezGene	-	-	-	KIAA1211L	-
rs317042883	1:133754097	A	100858050	XM_004938494.3	Transcript	intron_variant	-	-	-	-	-	-	MODIFIER	-	-1	-	SNV	KIAA1211L	EntrezGene	-	-	-	KIAA1211L	-
rs317042883	1:133754097	A	100858050	XM_004938496.3	Transcript	intron_variant	-	-	-	-	-	-	MODIFIER	-	-1	-	SNV	KIAA1211L	EntrezGene	-	-	-	KIAA1211L	-
rs732249949	9:22593481	A	-	NM_204534.4	Transcript	intron_variant,non_coding_transcript_variant	-	-	-	-	-	-	MODIFIER	-	1	-	SNV	-	-	-	-	-	LXN	-
rs732249949	9:22593481	A	107054140	XR_001468139.2	Transcript	upstream_gene_variant	-	-	-	-	-	-	MODIFIER	1521	-1	-	SNV	LOC107054140	EntrezGene	-	-	-	LXN	-
rs314242243	7:11148790	A	-	NM_001008474.1	Transcript	intron_variant,non_coding_transcript_variant	-	-	-	-	-	-	MODIFIER	-	1	-	SNV	-	-	-	-	-	KCTD18	-
rs314242243	7:11148790	A	424067	XM_015289414.2	Transcript	intron_variant	-	-	-	-	-	-	MODIFIER	-	1	-	SNV	SPATS2L	EntrezGene	-	-	-	KCTD18	-
rs314242243	7:11148790	A	424067	XM_015289415.2	Transcript	intron_variant	-	-	-	-	-	-	MODIFIER	-	1	-	SNV	SPATS2L	EntrezGene	-	-	-	KCTD18	-
rs314242243	7:11148790	A	424067	XM_015289416.2	Transcript	intron_variant	-	-	-	-	-	-	MODIFIER	-	1	-	SNV	SPATS2L	EntrezGene	-	-	-	KCTD18	-
rs314242243	7:11148790	A	424067	XM_025152171.1	Transcript	intron_variant	-	-	-	-	-	-	MODIFIER	-	1	-	SNV	SPATS2L	EntrezGene	-	-	-	KCTD18	-
rs314242243	7:11148790	A	424067	XM_025152172.1	Transcript	intron_variant	-	-	-	-	-	-	MODIFIER	-	1	-	SNV	SPATS2L	EntrezGene	-	-	-	KCTD18	-
rs314242243	7:11148790	A	424067	XM_025152173.1	Transcript	intron_variant	-	-	-	-	-	-	MODIFIER	-	1	-	SNV	SPATS2L	EntrezGene	-	-	-	KCTD18	-
rs314242243	7:11148790	A	424067	XM_025152174.1	Transcript	intron_variant	-	-	-	-	-	-	MODIFIER	-	1	-	SNV	SPATS2L	EntrezGene	-	-	-	KCTD18	-
rs314242243	7:11148790	A	424067	XM_025152175.1	Transcript	intron_variant	-	-	-	-	-	-	MODIFIER	-	1	-	SNV	SPATS2L	EntrezGene	-	-	-	KCTD18	-
rs314095418	6:30470314	A	107053724	XR_001467251.1	Transcript	downstream_gene_variant	-	-	-	-	-	-	MODIFIER	1572	1	-	SNV	LOC107053724	EntrezGene	-	-	-	RAB11FIP2	-
rs15980326	2:46574987	A	-	NM_001030994.1	Transcript	intron_variant,non_coding_transcript_variant	-	-	-	-	-	-	MODIFIER	-	1	-	SNV	-	-	-	-	-	AOAH	-
rs15980326	2:46574987	A	420735	XM_015281536.2	Transcript	intron_variant	-	-	-	-	-	-	MODIFIER	-	1	-	SNV	ELMO1	EntrezGene	-	-	-	AOAH	-
rs15980326	2:46574987	A	420735	XM_015281537.2	Transcript	intron_variant	-	-	-	-	-	-	MODIFIER	-	1	-	SNV	ELMO1	EntrezGene	-	-	-	AOAH	-
rs15980326	2:46574987	A	420735	XM_015281538.2	Transcript	intron_variant	-	-	-	-	-	-	MODIFIER	-	1	-	SNV	ELMO1	EntrezGene	-	-	-	AOAH	-
rs15980326	2:46574987	A	420735	XM_015281539.2	Transcript	intron_variant	-	-	-	-	-	-	MODIFIER	-	1	-	SNV	ELMO1	EntrezGene	-	-	-	AOAH	-
rs15980326	2:46574987	A	420735	XM_015281540.2	Transcript	intron_variant	-	-	-	-	-	-	MODIFIER	-	1	-	SNV	ELMO1	EntrezGene	-	-	-	AOAH	-
rs15980326	2:46574987	A	420735	XM_015281541.2	Transcript	intron_variant	-	-	-	-	-	-	MODIFIER	-	1	-	SNV	ELMO1	EntrezGene	-	-	-	AOAH	-
rs15980326	2:46574987	A	420735	XM_015281542.2	Transcript	intron_variant	-	-	-	-	-	-	MODIFIER	-	1	-	SNV	ELMO1	EntrezGene	-	-	-	AOAH	-
rs15980326	2:46574987	A	420735	XM_015281543.2	Transcript	intron_variant	-	-	-	-	-	-	MODIFIER	-	1	-	SNV	ELMO1	EntrezGene	-	-	-	AOAH	-
rs15980326	2:46574987	A	420735	XM_015281544.2	Transcript	intron_variant	-	-	-	-	-	-	MODIFIER	-	1	-	SNV	ELMO1	EntrezGene	-	-	-	AOAH	-
rs15980326	2:46574987	A	420735	XM_015281545.2	Transcript	intron_variant	-	-	-	-	-	-	MODIFIER	-	1	-	SNV	ELMO1	EntrezGene	-	-	-	AOAH	-
rs15980326	2:46574987	A	420735	XM_015281546.2	Transcript	intron_variant	-	-	-	-	-	-	MODIFIER	-	1	-	SNV	ELMO1	EntrezGene	-	-	-	AOAH	-
rs15980326	2:46574987	A	420735	XM_025147231.1	Transcript	intron_variant	-	-	-	-	-	-	MODIFIER	-	1	-	SNV	ELMO1	EntrezGene	-	-	-	AOAH	-
rs313526626	5:16712547	T	-	NM_001031183.1	Transcript	intron_variant,non_coding_transcript_variant	-	-	-	-	-	-	MODIFIER	-	1	-	SNV	-	-	-	-	-	PPP6R3	-
rs313526626	5:16712547	T	423116	XM_015286778.2	Transcript	intron_variant	-	-	-	-	-	-	MODIFIER	-	1	-	SNV	PPP6R3	EntrezGene	-	-	-	PPP6R3	-
rs313526626	5:16712547	T	423116	XM_015286779.1	Transcript	intron_variant	-	-	-	-	-	-	MODIFIER	-	1	-	SNV	PPP6R3	EntrezGene	-	-	-	PPP6R3	-
rs313526626	5:16712547	T	423116	XM_015286780.2	Transcript	intron_variant	-	-	-	-	-	-	MODIFIER	-	1	-	SNV	PPP6R3	EntrezGene	-	-	-	PPP6R3	-
rs313526626	5:16712547	T	423116	XM_015286781.2	Transcript	intron_variant	-	-	-	-	-	-	MODIFIER	-	1	-	SNV	PPP6R3	EntrezGene	-	-	-	PPP6R3	-
rs313526626	5:16712547	T	423116	XM_015286782.2	Transcript	intron_variant	-	-	-	-	-	-	MODIFIER	-	1	-	SNV	PPP6R3	EntrezGene	-	-	-	PPP6R3	-
rs313526626	5:16712547	T	423116	XM_015286783.2	Transcript	intron_variant	-	-	-	-	-	-	MODIFIER	-	1	-	SNV	PPP6R3	EntrezGene	-	-	-	PPP6R3	-
rs313526626	5:16712547	T	423116	XM_015286784.2	Transcript	intron_variant	-	-	-	-	-	-	MODIFIER	-	1	-	SNV	PPP6R3	EntrezGene	-	-	-	PPP6R3	-
rs313526626	5:16712547	T	423116	XM_015286785.1	Transcript	intron_variant	-	-	-	-	-	-	MODIFIER	-	1	-	SNV	PPP6R3	EntrezGene	-	-	-	PPP6R3	-
rs313526626	5:16712547	T	423116	XM_015286788.2	Transcript	intron_variant	-	-	-	-	-	-	MODIFIER	-	1	-	SNV	PPP6R3	EntrezGene	-	-	-	PPP6R3	-
rs313526626	5:16712547	T	423116	XM_015286789.2	Transcript	intron_variant	-	-	-	-	-	-	MODIFIER	-	1	-	SNV	PPP6R3	EntrezGene	-	-	-	PPP6R3	-
rs313526626	5:16712547	T	423116	XM_025150695.1	Transcript	intron_variant	-	-	-	-	-	-	MODIFIER	-	1	-	SNV	PPP6R3	EntrezGene	-	-	-	PPP6R3	-
rs313526626	5:16712547	T	423116	XR_001466615.2	Transcript	intron_variant,non_coding_transcript_variant	-	-	-	-	-	-	MODIFIER	-	1	-	SNV	PPP6R3	EntrezGene	-	-	-	PPP6R3	-
rs15980355	2:46584395	A	-	NM_001030994.1	Transcript	intron_variant,non_coding_transcript_variant	-	-	-	-	-	-	MODIFIER	-	1	-	SNV	-	-	-	-	-	AOAH	-
rs15980355	2:46584395	A	420735	XM_015281536.2	Transcript	intron_variant	-	-	-	-	-	-	MODIFIER	-	1	-	SNV	ELMO1	EntrezGene	-	-	-	AOAH	-
rs15980355	2:46584395	A	420735	XM_015281537.2	Transcript	intron_variant	-	-	-	-	-	-	MODIFIER	-	1	-	SNV	ELMO1	EntrezGene	-	-	-	AOAH	-
rs15980355	2:46584395	A	420735	XM_015281538.2	Transcript	intron_variant	-	-	-	-	-	-	MODIFIER	-	1	-	SNV	ELMO1	EntrezGene	-	-	-	AOAH	-
rs15980355	2:46584395	A	420735	XM_015281539.2	Transcript	intron_variant	-	-	-	-	-	-	MODIFIER	-	1	-	SNV	ELMO1	EntrezGene	-	-	-	AOAH	-
rs15980355	2:46584395	A	420735	XM_015281540.2	Transcript	intron_variant	-	-	-	-	-	-	MODIFIER	-	1	-	SNV	ELMO1	EntrezGene	-	-	-	AOAH	-
rs15980355	2:46584395	A	420735	XM_015281541.2	Transcript	intron_variant	-	-	-	-	-	-	MODIFIER	-	1	-	SNV	ELMO1	EntrezGene	-	-	-	AOAH	-
rs15980355	2:46584395	A	420735	XM_015281542.2	Transcript	intron_variant	-	-	-	-	-	-	MODIFIER	-	1	-	SNV	ELMO1	EntrezGene	-	-	-	AOAH	-
rs15980355	2:46584395	A	420735	XM_015281543.2	Transcript	intron_variant	-	-	-	-	-	-	MODIFIER	-	1	-	SNV	ELMO1	EntrezGene	-	-	-	AOAH	-
rs15980355	2:46584395	A	420735	XM_015281544.2	Transcript	intron_variant	-	-	-	-	-	-	MODIFIER	-	1	-	SNV	ELMO1	EntrezGene	-	-	-	AOAH	-
rs15980355	2:46584395	A	420735	XM_015281545.2	Transcript	intron_variant	-	-	-	-	-	-	MODIFIER	-	1	-	SNV	ELMO1	EntrezGene	-	-	-	AOAH	-
rs15980355	2:46584395	A	420735	XM_015281546.2	Transcript	intron_variant	-	-	-	-	-	-	MODIFIER	-	1	-	SNV	ELMO1	EntrezGene	-	-	-	AOAH	-
rs15980355	2:46584395	A	420735	XM_025147231.1	Transcript	intron_variant	-	-	-	-	-	-	MODIFIER	-	1	-	SNV	ELMO1	EntrezGene	-	-	-	AOAH	-
rs731383796	7:33399435	T	-	NM_001318466.1	Transcript	intron_variant,non_coding_transcript_variant	-	-	-	-	-	-	MODIFIER	-	-1	-	SNV	-	-	-	-	-	ZEB2	-
rs731383796	7:33399435	T	102465740	NR_105641.1	Transcript	upstream_gene_variant	-	-	-	-	-	-	MODIFIER	738	1	-	SNV	MIR7473	EntrezGene	-	-	-	ZEB2	-
rs731383796	7:33399435	T	424306	XM_015289887.2	Transcript	intron_variant	-	-	-	-	-	-	MODIFIER	-	-1	-	SNV	ZEB2	EntrezGene	-	-	-	ZEB2	-
rs731383796	7:33399435	T	424306	XM_015289889.2	Transcript	intron_variant	-	-	-	-	-	-	MODIFIER	-	-1	-	SNV	ZEB2	EntrezGene	-	-	-	ZEB2	-
rs731383796	7:33399435	T	424306	XM_025152245.1	Transcript	intron_variant	-	-	-	-	-	-	MODIFIER	-	-1	-	SNV	ZEB2	EntrezGene	-	-	-	ZEB2	-
rs731383796	7:33399435	T	424306	XM_025152246.1	Transcript	intron_variant	-	-	-	-	-	-	MODIFIER	-	-1	-	SNV	ZEB2	EntrezGene	-	-	-	ZEB2	-
rs731383796	7:33399435	T	112532764	XR_003076057.1	Transcript	upstream_gene_variant	-	-	-	-	-	-	MODIFIER	4205	1	-	SNV	LOC112532764	EntrezGene	-	-	-	ZEB2	-
rs315468271	4:50122476	A	-	-	-	intergenic_variant	-	-	-	-	-	-	MODIFIER	-	-	-	SNV	-	-	-	-	-	GRSF1	-
rs80715485	14:11145775	C	107054637	XR_001469115.2	Transcript	intron_variant,non_coding_transcript_variant	-	-	-	-	-	-	MODIFIER	-	-1	-	SNV	LOC107054637	EntrezGene	-	-	-	RBFOX1	-
rs80715485	14:11145775	C	107054637	XR_003077705.1	Transcript	intron_variant,non_coding_transcript_variant	-	-	-	-	-	-	MODIFIER	-	-1	-	SNV	LOC107054637	EntrezGene	-	-	-	RBFOX1	-
rs80715485	14:11145775	C	107054637	XR_003077706.1	Transcript	intron_variant,non_coding_transcript_variant	-	-	-	-	-	-	MODIFIER	-	-1	-	SNV	LOC107054637	EntrezGene	-	-	-	RBFOX1	-
rs318221664	2:27478132	A	772367	XM_004939325.3	Transcript	intron_variant	-	-	-	-	-	-	MODIFIER	-	-1	-	SNV	DGKB	EntrezGene	-	-	-	ETV1	-
rs318221664	2:27478132	A	772367	XM_004939326.3	Transcript	intron_variant	-	-	-	-	-	-	MODIFIER	-	-1	-	SNV	DGKB	EntrezGene	-	-	-	ETV1	-
rs318221664	2:27478132	A	772367	XM_015281875.2	Transcript	intron_variant	-	-	-	-	-	-	MODIFIER	-	-1	-	SNV	DGKB	EntrezGene	-	-	-	ETV1	-
rs318221664	2:27478132	A	772367	XM_015281876.2	Transcript	intron_variant	-	-	-	-	-	-	MODIFIER	-	-1	-	SNV	DGKB	EntrezGene	-	-	-	ETV1	-
rs318221664	2:27478132	A	772367	XM_015281877.2	Transcript	intron_variant	-	-	-	-	-	-	MODIFIER	-	-1	-	SNV	DGKB	EntrezGene	-	-	-	ETV1	-
rs318221664	2:27478132	A	772367	XM_015281879.2	Transcript	intron_variant	-	-	-	-	-	-	MODIFIER	-	-1	-	SNV	DGKB	EntrezGene	-	-	-	ETV1	-
rs318221664	2:27478132	A	772367	XM_015281880.2	Transcript	intron_variant	-	-	-	-	-	-	MODIFIER	-	-1	-	SNV	DGKB	EntrezGene	-	-	-	ETV1	-
rs318221664	2:27478132	A	772367	XM_025147405.1	Transcript	intron_variant	-	-	-	-	-	-	MODIFIER	-	-1	-	SNV	DGKB	EntrezGene	-	-	-	ETV1	-
rs318221664	2:27478132	A	772367	XM_025147406.1	Transcript	intron_variant	-	-	-	-	-	-	MODIFIER	-	-1	-	SNV	DGKB	EntrezGene	-	-	-	ETV1	-
rs318206573	1:133629458	A	-	NM_001012824.1	Transcript	intron_variant,non_coding_transcript_variant	-	-	-	-	-	-	MODIFIER	-	-1	-	SNV	-	-	-	-	-	UNC50	-
rs318206573	1:133629458	A	418692	XM_015277715.2	Transcript	intron_variant	-	-	-	-	-	-	MODIFIER	-	-1	-	SNV	MGAT4A	EntrezGene	-	-	-	UNC50	-
rs318206573	1:133629458	A	418692	XM_015277716.2	Transcript	intron_variant	-	-	-	-	-	-	MODIFIER	-	-1	-	SNV	MGAT4A	EntrezGene	-	-	-	UNC50	-
rs318206573	1:133629458	A	418691	XM_025149971.1	Transcript	downstream_gene_variant	-	-	-	-	-	-	MODIFIER	776	1	-	SNV	UNC50	EntrezGene	-	-	-	UNC50	-
rs316663672	2:46571390	T	-	NM_001030994.1	Transcript	intron_variant,non_coding_transcript_variant	-	-	-	-	-	-	MODIFIER	-	1	-	SNV	-	-	-	-	-	AOAH	-
rs316663672	2:46571390	T	420735	XM_015281536.2	Transcript	intron_variant	-	-	-	-	-	-	MODIFIER	-	1	-	SNV	ELMO1	EntrezGene	-	-	-	AOAH	-
rs316663672	2:46571390	T	420735	XM_015281537.2	Transcript	intron_variant	-	-	-	-	-	-	MODIFIER	-	1	-	SNV	ELMO1	EntrezGene	-	-	-	AOAH	-
rs316663672	2:46571390	T	420735	XM_015281538.2	Transcript	intron_variant	-	-	-	-	-	-	MODIFIER	-	1	-	SNV	ELMO1	EntrezGene	-	-	-	AOAH	-
rs316663672	2:46571390	T	420735	XM_015281539.2	Transcript	intron_variant	-	-	-	-	-	-	MODIFIER	-	1	-	SNV	ELMO1	EntrezGene	-	-	-	AOAH	-
rs316663672	2:46571390	T	420735	XM_015281540.2	Transcript	intron_variant	-	-	-	-	-	-	MODIFIER	-	1	-	SNV	ELMO1	EntrezGene	-	-	-	AOAH	-
rs316663672	2:46571390	T	420735	XM_015281541.2	Transcript	intron_variant	-	-	-	-	-	-	MODIFIER	-	1	-	SNV	ELMO1	EntrezGene	-	-	-	AOAH	-
rs316663672	2:46571390	T	420735	XM_015281542.2	Transcript	intron_variant	-	-	-	-	-	-	MODIFIER	-	1	-	SNV	ELMO1	EntrezGene	-	-	-	AOAH	-
rs316663672	2:46571390	T	420735	XM_015281543.2	Transcript	intron_variant	-	-	-	-	-	-	MODIFIER	-	1	-	SNV	ELMO1	EntrezGene	-	-	-	AOAH	-
rs316663672	2:46571390	T	420735	XM_015281544.2	Transcript	intron_variant	-	-	-	-	-	-	MODIFIER	-	1	-	SNV	ELMO1	EntrezGene	-	-	-	AOAH	-
rs316663672	2:46571390	T	420735	XM_015281545.2	Transcript	intron_variant	-	-	-	-	-	-	MODIFIER	-	1	-	SNV	ELMO1	EntrezGene	-	-	-	AOAH	-
rs316663672	2:46571390	T	420735	XM_015281546.2	Transcript	intron_variant	-	-	-	-	-	-	MODIFIER	-	1	-	SNV	ELMO1	EntrezGene	-	-	-	AOAH	-
rs316663672	2:46571390	T	420735	XM_025147231.1	Transcript	intron_variant	-	-	-	-	-	-	MODIFIER	-	1	-	SNV	ELMO1	EntrezGene	-	-	-	AOAH	-
rs316877448	3:62908167	A	100857774	XM_004940277.3	Transcript	intron_variant	-	-	-	-	-	-	MODIFIER	-	1	-	SNV	CEP85L	EntrezGene	-	-	-	CEP85L	-
rs738686018	11:15665696	T	-	-	-	intergenic_variant	-	-	-	-	-	-	MODIFIER	-	-	-	SNV	-	-	-	-	-	PLCG2	-
rs730990440	2:72626198	T	-	-	-	intergenic_variant	-	-	-	-	-	-	MODIFIER	-	-	-	SNV	-	-	-	-	-	LOC112531782	-
2_45975186	2:45975186-45975187	GCCTG	420729	XM_015281693.2	Transcript	intron_variant	-	-	-	-	-	-	MODIFIER	-	1	-	insertion	MLH1	EntrezGene	-	-	-	MLH1	-
2_45975186	2:45975186-45975187	GCCTG	420729	XM_025147535.1	Transcript	intron_variant	-	-	-	-	-	-	MODIFIER	-	1	-	insertion	MLH1	EntrezGene	-	-	-	MLH1	-
2_45975186	2:45975186-45975187	GCCTG	420729	XM_418828.4	Transcript	intron_variant	-	-	-	-	-	-	MODIFIER	-	1	-	insertion	MLH1	EntrezGene	-	-	-	MLH1	-
2_45975186	2:45975186-45975187	GCCTG	420729	XR_003073649.1	Transcript	intron_variant,non_coding_transcript_variant	-	-	-	-	-	-	MODIFIER	-	1	-	insertion	MLH1	EntrezGene	-	-	-	MLH1	-
rs314775143	7:33329917	A	-	NM_001318466.1	Transcript	intron_variant,non_coding_transcript_variant	-	-	-	-	-	-	MODIFIER	-	-1	-	SNV	-	-	-	-	-	GTDC1	-
rs314775143	7:33329917	A	424306	XM_015289887.2	Transcript	intron_variant	-	-	-	-	-	-	MODIFIER	-	-1	-	SNV	ZEB2	EntrezGene	-	-	-	GTDC1	-
rs314775143	7:33329917	A	424306	XM_015289889.2	Transcript	intron_variant	-	-	-	-	-	-	MODIFIER	-	-1	-	SNV	ZEB2	EntrezGene	-	-	-	GTDC1	-
rs314775143	7:33329917	A	424306	XM_025152245.1	Transcript	intron_variant	-	-	-	-	-	-	MODIFIER	-	-1	-	SNV	ZEB2	EntrezGene	-	-	-	GTDC1	-
rs314775143	7:33329917	A	424306	XM_025152246.1	Transcript	intron_variant	-	-	-	-	-	-	MODIFIER	-	-1	-	SNV	ZEB2	EntrezGene	-	-	-	GTDC1	-
rs15842426	7:11145235	T	-	NM_001008474.1	Transcript	intron_variant,non_coding_transcript_variant	-	-	-	-	-	-	MODIFIER	-	1	-	SNV	-	-	-	-	-	KCTD18	-
rs15842426	7:11145235	T	424067	XM_015289414.2	Transcript	intron_variant	-	-	-	-	-	-	MODIFIER	-	1	-	SNV	SPATS2L	EntrezGene	-	-	-	KCTD18	-
rs15842426	7:11145235	T	424067	XM_015289415.2	Transcript	intron_variant	-	-	-	-	-	-	MODIFIER	-	1	-	SNV	SPATS2L	EntrezGene	-	-	-	KCTD18	-
rs15842426	7:11145235	T	424067	XM_015289416.2	Transcript	intron_variant	-	-	-	-	-	-	MODIFIER	-	1	-	SNV	SPATS2L	EntrezGene	-	-	-	KCTD18	-
rs15842426	7:11145235	T	424067	XM_025152171.1	Transcript	intron_variant	-	-	-	-	-	-	MODIFIER	-	1	-	SNV	SPATS2L	EntrezGene	-	-	-	KCTD18	-
rs15842426	7:11145235	T	424067	XM_025152172.1	Transcript	intron_variant	-	-	-	-	-	-	MODIFIER	-	1	-	SNV	SPATS2L	EntrezGene	-	-	-	KCTD18	-
rs15842426	7:11145235	T	424067	XM_025152173.1	Transcript	intron_variant	-	-	-	-	-	-	MODIFIER	-	1	-	SNV	SPATS2L	EntrezGene	-	-	-	KCTD18	-
rs15842426	7:11145235	T	424067	XM_025152174.1	Transcript	intron_variant	-	-	-	-	-	-	MODIFIER	-	1	-	SNV	SPATS2L	EntrezGene	-	-	-	KCTD18	-
rs15842426	7:11145235	T	424067	XM_025152175.1	Transcript	intron_variant	-	-	-	-	-	-	MODIFIER	-	1	-	SNV	SPATS2L	EntrezGene	-	-	-	KCTD18	-
rs738701740	3:56834207	A	100859246	XR_003074275.1	Transcript	non_coding_transcript_exon_variant	14454	-	-	-	-	-	MODIFIER	-	-1	-	SNV	LOC100859246	EntrezGene	-	-	-	RPS12	-
rs738701740	3:56834207	A	100859246	XR_003074276.1	Transcript	non_coding_transcript_exon_variant	9040	-	-	-	-	-	MODIFIER	-	-1	-	SNV	LOC100859246	EntrezGene	-	-	-	RPS12	-
rs738701740	3:56834207	A	100859246	XR_003074277.1	Transcript	non_coding_transcript_exon_variant	13745	-	-	-	-	-	MODIFIER	-	-1	-	SNV	LOC100859246	EntrezGene	-	-	-	RPS12	-
rs313718057	5:16714163	A	-	NM_001031183.1	Transcript	intron_variant,non_coding_transcript_variant	-	-	-	-	-	-	MODIFIER	-	1	-	SNV	-	-	-	-	-	PPP6R3	-
rs313718057	5:16714163	A	423116	XM_015286778.2	Transcript	intron_variant	-	-	-	-	-	-	MODIFIER	-	1	-	SNV	PPP6R3	EntrezGene	-	-	-	PPP6R3	-
rs313718057	5:16714163	A	423116	XM_015286779.1	Transcript	intron_variant	-	-	-	-	-	-	MODIFIER	-	1	-	SNV	PPP6R3	EntrezGene	-	-	-	PPP6R3	-
rs313718057	5:16714163	A	423116	XM_015286780.2	Transcript	intron_variant	-	-	-	-	-	-	MODIFIER	-	1	-	SNV	PPP6R3	EntrezGene	-	-	-	PPP6R3	-
rs313718057	5:16714163	A	423116	XM_015286781.2	Transcript	intron_variant	-	-	-	-	-	-	MODIFIER	-	1	-	SNV	PPP6R3	EntrezGene	-	-	-	PPP6R3	-
rs313718057	5:16714163	A	423116	XM_015286782.2	Transcript	intron_variant	-	-	-	-	-	-	MODIFIER	-	1	-	SNV	PPP6R3	EntrezGene	-	-	-	PPP6R3	-
rs313718057	5:16714163	A	423116	XM_015286783.2	Transcript	intron_variant	-	-	-	-	-	-	MODIFIER	-	1	-	SNV	PPP6R3	EntrezGene	-	-	-	PPP6R3	-
rs313718057	5:16714163	A	423116	XM_015286784.2	Transcript	intron_variant	-	-	-	-	-	-	MODIFIER	-	1	-	SNV	PPP6R3	EntrezGene	-	-	-	PPP6R3	-
rs313718057	5:16714163	A	423116	XM_015286785.1	Transcript	intron_variant	-	-	-	-	-	-	MODIFIER	-	1	-	SNV	PPP6R3	EntrezGene	-	-	-	PPP6R3	-
rs313718057	5:16714163	A	423116	XM_015286788.2	Transcript	intron_variant	-	-	-	-	-	-	MODIFIER	-	1	-	SNV	PPP6R3	EntrezGene	-	-	-	PPP6R3	-
rs313718057	5:16714163	A	423116	XM_015286789.2	Transcript	intron_variant	-	-	-	-	-	-	MODIFIER	-	1	-	SNV	PPP6R3	EntrezGene	-	-	-	PPP6R3	-
rs313718057	5:16714163	A	423116	XM_025150695.1	Transcript	intron_variant	-	-	-	-	-	-	MODIFIER	-	1	-	SNV	PPP6R3	EntrezGene	-	-	-	PPP6R3	-
rs313718057	5:16714163	A	423116	XR_001466615.2	Transcript	intron_variant,non_coding_transcript_variant	-	-	-	-	-	-	MODIFIER	-	1	-	SNV	PPP6R3	EntrezGene	-	-	-	PPP6R3	-
rs315402626	7:33309908	A	-	NM_001318466.1	Transcript	intron_variant,non_coding_transcript_variant	-	-	-	-	-	-	MODIFIER	-	-1	-	SNV	-	-	-	-	-	GTDC1	-
rs315402626	7:33309908	A	424306	XM_015289887.2	Transcript	intron_variant	-	-	-	-	-	-	MODIFIER	-	-1	-	SNV	ZEB2	EntrezGene	-	-	-	GTDC1	-
rs315402626	7:33309908	A	424306	XM_015289889.2	Transcript	intron_variant	-	-	-	-	-	-	MODIFIER	-	-1	-	SNV	ZEB2	EntrezGene	-	-	-	GTDC1	-
rs315402626	7:33309908	A	424306	XM_025152245.1	Transcript	intron_variant	-	-	-	-	-	-	MODIFIER	-	-1	-	SNV	ZEB2	EntrezGene	-	-	-	GTDC1	-
rs315402626	7:33309908	A	424306	XM_025152246.1	Transcript	intron_variant	-	-	-	-	-	-	MODIFIER	-	-1	-	SNV	ZEB2	EntrezGene	-	-	-	GTDC1	-
rs741447514	1:122744592	A	-	NM_001030806.1	Transcript	intron_variant,non_coding_transcript_variant	-	-	-	-	-	-	MODIFIER	-	-1	-	SNV	-	-	-	-	-	REPS2	-
rs741447514	1:122744592	A	418617	XM_015273117.2	Transcript	intron_variant	-	-	-	-	-	-	MODIFIER	-	-1	-	SNV	REPS2	EntrezGene	-	-	-	REPS2	-
rs741447514	1:122744592	A	107049685	XR_001462042.2	Transcript	intron_variant,non_coding_transcript_variant	-	-	-	-	-	-	MODIFIER	-	1	-	SNV	LOC107049685	EntrezGene	-	-	-	REPS2	-
rs741447514	1:122744592	A	107049685	XR_001462043.2	Transcript	intron_variant,non_coding_transcript_variant	-	-	-	-	-	-	MODIFIER	-	1	-	SNV	LOC107049685	EntrezGene	-	-	-	REPS2	-
rs741447514	1:122744592	A	107049685	XR_001462045.2	Transcript	intron_variant,non_coding_transcript_variant	-	-	-	-	-	-	MODIFIER	-	1	-	SNV	LOC107049685	EntrezGene	-	-	-	REPS2	-
rs431895772	2:46595637	A	-	-	-	intergenic_variant	-	-	-	-	-	-	MODIFIER	-	-	-	SNV	-	-	-	-	-	AOAH	-
rs732669577	5:16753944	T	107053422	XR_003075502.1	Transcript	intron_variant,non_coding_transcript_variant	-	-	-	-	-	-	MODIFIER	-	-1	-	SNV	LOC107053422	EntrezGene	-	-	-	GAL	-
rs734952450	26:1422422	C	-	NM_001171886.1	Transcript	downstream_gene_variant	-	-	-	-	-	-	MODIFIER	1727	-1	-	SNV	-	-	-	-	-	SLC16A4	-
rs734952450	26:1422422	C	428257	XM_004934870.3	Transcript	upstream_gene_variant	-	-	-	-	-	-	MODIFIER	332	1	-	SNV	PROK1	EntrezGene	-	-	-	SLC16A4	-
rs734952450	26:1422422	C	419809	XM_004934872.3	Transcript	intron_variant	-	-	-	-	-	-	MODIFIER	-	-1	-	SNV	SLC16A4	EntrezGene	-	-	-	SLC16A4	-
rs734952450	26:1422422	C	419811	XM_015298898.2	Transcript	downstream_gene_variant	-	-	-	-	-	-	MODIFIER	1720	-1	-	SNV	LAMTOR5	EntrezGene	-	-	-	SLC16A4	-
rs734952450	26:1422422	C	419809	XM_025143797.1	Transcript	intron_variant	-	-	-	-	-	-	MODIFIER	-	-1	-	SNV	SLC16A4	EntrezGene	-	-	-	SLC16A4	-
rs734952450	26:1422422	C	112530323	XR_003071883.1	Transcript	downstream_gene_variant	-	-	-	-	-	-	MODIFIER	3986	1	-	SNV	LOC112530323	EntrezGene	-	-	-	SLC16A4	-
rs317520140	3:76921863	T	-	NM_001039289.1	Transcript	intron_variant,non_coding_transcript_variant	-	-	-	-	-	-	MODIFIER	-	1	-	SNV	-	-	-	-	-	SNX14	-
rs317520140	3:76921863	T	421832	XM_015284626.2	Transcript	intron_variant	-	-	-	-	-	-	MODIFIER	-	1	-	SNV	SNX14	EntrezGene	-	-	-	SNX14	-
rs317520140	3:76921863	T	421832	XM_025148761.1	Transcript	intron_variant	-	-	-	-	-	-	MODIFIER	-	1	-	SNV	SNX14	EntrezGene	-	-	-	SNX14	-
2_100702142	2:100702142	A	100859693	XM_015282556.2	Transcript	intron_variant	-	-	-	-	-	-	MODIFIER	-	1	-	SNV	DLGAP1L	EntrezGene	-	-	-	DLGAP1L	-
2_100702142	2:100702142	A	100859693	XM_015282557.2	Transcript	intron_variant	-	-	-	-	-	-	MODIFIER	-	1	-	SNV	DLGAP1L	EntrezGene	-	-	-	DLGAP1L	-
2_100702142	2:100702142	A	100859693	XM_015282558.2	Transcript	intron_variant	-	-	-	-	-	-	MODIFIER	-	1	-	SNV	DLGAP1L	EntrezGene	-	-	-	DLGAP1L	-
2_100702142	2:100702142	A	100859693	XM_015282560.2	Transcript	intron_variant	-	-	-	-	-	-	MODIFIER	-	1	-	SNV	DLGAP1L	EntrezGene	-	-	-	DLGAP1L	-
2_100702142	2:100702142	A	100859693	XM_025147883.1	Transcript	intron_variant	-	-	-	-	-	-	MODIFIER	-	1	-	SNV	DLGAP1L	EntrezGene	-	-	-	DLGAP1L	-
rs739949745	2:93958610	T	100315975	NR_035174.1	Transcript	downstream_gene_variant	-	-	-	-	-	-	MODIFIER	4577	-1	-	SNV	MIR1681	EntrezGene	-	-	-	DOK6	-
rs739949745	2:93958610	T	421025	XM_419111.5	Transcript	intron_variant	-	-	-	-	-	-	MODIFIER	-	-1	-	SNV	DOK6	EntrezGene	-	-	-	DOK6	-
rs739984130	2:46597775	A	-	-	-	intergenic_variant	-	-	-	-	-	-	MODIFIER	-	-	-	SNV	-	-	-	-	-	AOAH	-
rs14155882	2:27469827	A	772367	XM_004939325.3	Transcript	intron_variant	-	-	-	-	-	-	MODIFIER	-	-1	-	SNV	DGKB	EntrezGene	-	-	-	ETV1	-
rs14155882	2:27469827	A	772367	XM_004939326.3	Transcript	intron_variant	-	-	-	-	-	-	MODIFIER	-	-1	-	SNV	DGKB	EntrezGene	-	-	-	ETV1	-
rs14155882	2:27469827	A	772367	XM_015281875.2	Transcript	intron_variant	-	-	-	-	-	-	MODIFIER	-	-1	-	SNV	DGKB	EntrezGene	-	-	-	ETV1	-
rs14155882	2:27469827	A	772367	XM_015281876.2	Transcript	intron_variant	-	-	-	-	-	-	MODIFIER	-	-1	-	SNV	DGKB	EntrezGene	-	-	-	ETV1	-
rs14155882	2:27469827	A	772367	XM_015281877.2	Transcript	intron_variant	-	-	-	-	-	-	MODIFIER	-	-1	-	SNV	DGKB	EntrezGene	-	-	-	ETV1	-
rs14155882	2:27469827	A	772367	XM_015281879.2	Transcript	intron_variant	-	-	-	-	-	-	MODIFIER	-	-1	-	SNV	DGKB	EntrezGene	-	-	-	ETV1	-
rs14155882	2:27469827	A	772367	XM_015281880.2	Transcript	intron_variant	-	-	-	-	-	-	MODIFIER	-	-1	-	SNV	DGKB	EntrezGene	-	-	-	ETV1	-
rs14155882	2:27469827	A	772367	XM_025147405.1	Transcript	intron_variant	-	-	-	-	-	-	MODIFIER	-	-1	-	SNV	DGKB	EntrezGene	-	-	-	ETV1	-
rs14155882	2:27469827	A	772367	XM_025147406.1	Transcript	intron_variant	-	-	-	-	-	-	MODIFIER	-	-1	-	SNV	DGKB	EntrezGene	-	-	-	ETV1	-
rs732053921	2:27458318	A	772367	XM_004939325.3	Transcript	intron_variant	-	-	-	-	-	-	MODIFIER	-	-1	-	SNV	DGKB	EntrezGene	-	-	-	ETV1	-
rs732053921	2:27458318	A	772367	XM_004939326.3	Transcript	intron_variant	-	-	-	-	-	-	MODIFIER	-	-1	-	SNV	DGKB	EntrezGene	-	-	-	ETV1	-
rs732053921	2:27458318	A	772367	XM_015281875.2	Transcript	intron_variant	-	-	-	-	-	-	MODIFIER	-	-1	-	SNV	DGKB	EntrezGene	-	-	-	ETV1	-
rs732053921	2:27458318	A	772367	XM_015281876.2	Transcript	intron_variant	-	-	-	-	-	-	MODIFIER	-	-1	-	SNV	DGKB	EntrezGene	-	-	-	ETV1	-
rs732053921	2:27458318	A	772367	XM_015281877.2	Transcript	intron_variant	-	-	-	-	-	-	MODIFIER	-	-1	-	SNV	DGKB	EntrezGene	-	-	-	ETV1	-
rs732053921	2:27458318	A	772367	XM_015281879.2	Transcript	intron_variant	-	-	-	-	-	-	MODIFIER	-	-1	-	SNV	DGKB	EntrezGene	-	-	-	ETV1	-
rs732053921	2:27458318	A	772367	XM_015281880.2	Transcript	downstream_gene_variant	-	-	-	-	-	-	MODIFIER	3354	-1	-	SNV	DGKB	EntrezGene	-	-	-	ETV1	-
rs732053921	2:27458318	A	772367	XM_025147405.1	Transcript	intron_variant	-	-	-	-	-	-	MODIFIER	-	-1	-	SNV	DGKB	EntrezGene	-	-	-	ETV1	-
rs732053921	2:27458318	A	772367	XM_025147406.1	Transcript	intron_variant	-	-	-	-	-	-	MODIFIER	-	-1	-	SNV	DGKB	EntrezGene	-	-	-	ETV1	-
1_156352505	1:156352505-156352506	A	418815	XM_004938639.3	Transcript	intron_variant	-	-	-	-	-	-	MODIFIER	-	-1	-	insertion	LMO7	EntrezGene	-	-	-	LMO7	-
1_156352505	1:156352505-156352506	A	418815	XM_015277071.2	Transcript	intron_variant	-	-	-	-	-	-	MODIFIER	-	-1	-	insertion	LMO7	EntrezGene	-	-	-	LMO7	-
1_156352505	1:156352505-156352506	A	418815	XM_015277073.2	Transcript	intron_variant	-	-	-	-	-	-	MODIFIER	-	-1	-	insertion	LMO7	EntrezGene	-	-	-	LMO7	-
1_156352505	1:156352505-156352506	A	418815	XM_015277084.2	Transcript	intron_variant	-	-	-	-	-	-	MODIFIER	-	-1	-	insertion	LMO7	EntrezGene	-	-	-	LMO7	-
1_156352505	1:156352505-156352506	A	418815	XM_015277097.2	Transcript	intron_variant	-	-	-	-	-	-	MODIFIER	-	-1	-	insertion	LMO7	EntrezGene	-	-	-	LMO7	-
1_156352505	1:156352505-156352506	A	418815	XM_015277107.2	Transcript	intron_variant	-	-	-	-	-	-	MODIFIER	-	-1	-	insertion	LMO7	EntrezGene	-	-	-	LMO7	-
1_156352505	1:156352505-156352506	A	418815	XM_015277113.2	Transcript	intron_variant	-	-	-	-	-	-	MODIFIER	-	-1	-	insertion	LMO7	EntrezGene	-	-	-	LMO7	-
1_156352505	1:156352505-156352506	A	418815	XM_015277122.2	Transcript	intron_variant	-	-	-	-	-	-	MODIFIER	-	-1	-	insertion	LMO7	EntrezGene	-	-	-	LMO7	-
1_156352505	1:156352505-156352506	A	418815	XM_015277129.2	Transcript	intron_variant	-	-	-	-	-	-	MODIFIER	-	-1	-	insertion	LMO7	EntrezGene	-	-	-	LMO7	-
1_156352505	1:156352505-156352506	A	418815	XM_015277141.2	Transcript	intron_variant	-	-	-	-	-	-	MODIFIER	-	-1	-	insertion	LMO7	EntrezGene	-	-	-	LMO7	-
1_156352505	1:156352505-156352506	A	418815	XM_015277143.2	Transcript	intron_variant	-	-	-	-	-	-	MODIFIER	-	-1	-	insertion	LMO7	EntrezGene	-	-	-	LMO7	-
1_156352505	1:156352505-156352506	A	418815	XM_015277162.2	Transcript	intron_variant	-	-	-	-	-	-	MODIFIER	-	-1	-	insertion	LMO7	EntrezGene	-	-	-	LMO7	-
1_156352505	1:156352505-156352506	A	418815	XM_025146772.1	Transcript	intron_variant	-	-	-	-	-	-	MODIFIER	-	-1	-	insertion	LMO7	EntrezGene	-	-	-	LMO7	-
1_156352505	1:156352505-156352506	A	418815	XM_025146774.1	Transcript	intron_variant	-	-	-	-	-	-	MODIFIER	-	-1	-	insertion	LMO7	EntrezGene	-	-	-	LMO7	-
1_156352505	1:156352505-156352506	A	418815	XM_417010.6	Transcript	intron_variant	-	-	-	-	-	-	MODIFIER	-	-1	-	insertion	LMO7	EntrezGene	-	-	-	LMO7	-
rs736586757	1:4497114	A	-	-	-	intergenic_variant	-	-	-	-	-	-	MODIFIER	-	-	-	SNV	-	-	-	-	-	SFMBT2	-
rs732982667	1:133767896	T	100858050	XM_003640533.4	Transcript	intron_variant	-	-	-	-	-	-	MODIFIER	-	-1	-	SNV	KIAA1211L	EntrezGene	-	-	-	KIAA1211L	-
rs732982667	1:133767896	T	100858050	XM_004938494.3	Transcript	intron_variant	-	-	-	-	-	-	MODIFIER	-	-1	-	SNV	KIAA1211L	EntrezGene	-	-	-	KIAA1211L	-
rs732982667	1:133767896	T	100858050	XM_004938496.3	Transcript	intron_variant	-	-	-	-	-	-	MODIFIER	-	-1	-	SNV	KIAA1211L	EntrezGene	-	-	-	KIAA1211L	-
rs737687372	5:16740618	T	107053422	XR_003075502.1	Transcript	intron_variant,non_coding_transcript_variant	-	-	-	-	-	-	MODIFIER	-	-1	-	SNV	LOC107053422	EntrezGene	-	-	-	GAL	-
rs15980334	2:46581936	A	-	NM_001030994.1	Transcript	intron_variant,non_coding_transcript_variant	-	-	-	-	-	-	MODIFIER	-	1	-	SNV	-	-	-	-	-	AOAH	-
rs15980334	2:46581936	A	420735	XM_015281536.2	Transcript	intron_variant	-	-	-	-	-	-	MODIFIER	-	1	-	SNV	ELMO1	EntrezGene	-	-	-	AOAH	-
rs15980334	2:46581936	A	420735	XM_015281537.2	Transcript	intron_variant	-	-	-	-	-	-	MODIFIER	-	1	-	SNV	ELMO1	EntrezGene	-	-	-	AOAH	-
rs15980334	2:46581936	A	420735	XM_015281538.2	Transcript	intron_variant	-	-	-	-	-	-	MODIFIER	-	1	-	SNV	ELMO1	EntrezGene	-	-	-	AOAH	-
rs15980334	2:46581936	A	420735	XM_015281539.2	Transcript	intron_variant	-	-	-	-	-	-	MODIFIER	-	1	-	SNV	ELMO1	EntrezGene	-	-	-	AOAH	-
rs15980334	2:46581936	A	420735	XM_015281540.2	Transcript	intron_variant	-	-	-	-	-	-	MODIFIER	-	1	-	SNV	ELMO1	EntrezGene	-	-	-	AOAH	-
rs15980334	2:46581936	A	420735	XM_015281541.2	Transcript	intron_variant	-	-	-	-	-	-	MODIFIER	-	1	-	SNV	ELMO1	EntrezGene	-	-	-	AOAH	-
rs15980334	2:46581936	A	420735	XM_015281542.2	Transcript	intron_variant	-	-	-	-	-	-	MODIFIER	-	1	-	SNV	ELMO1	EntrezGene	-	-	-	AOAH	-
rs15980334	2:46581936	A	420735	XM_015281543.2	Transcript	intron_variant	-	-	-	-	-	-	MODIFIER	-	1	-	SNV	ELMO1	EntrezGene	-	-	-	AOAH	-
rs15980334	2:46581936	A	420735	XM_015281544.2	Transcript	intron_variant	-	-	-	-	-	-	MODIFIER	-	1	-	SNV	ELMO1	EntrezGene	-	-	-	AOAH	-
rs15980334	2:46581936	A	420735	XM_015281545.2	Transcript	intron_variant	-	-	-	-	-	-	MODIFIER	-	1	-	SNV	ELMO1	EntrezGene	-	-	-	AOAH	-
rs15980334	2:46581936	A	420735	XM_015281546.2	Transcript	intron_variant	-	-	-	-	-	-	MODIFIER	-	1	-	SNV	ELMO1	EntrezGene	-	-	-	AOAH	-
rs15980334	2:46581936	A	420735	XM_025147231.1	Transcript	intron_variant	-	-	-	-	-	-	MODIFIER	-	1	-	SNV	ELMO1	EntrezGene	-	-	-	AOAH	-
rs431843908	19:6175206	T	417583	XM_015296080.2	Transcript	intron_variant	-	-	-	-	-	-	MODIFIER	-	1	-	SNV	TAOK1	EntrezGene	-	-	-	TAOK1	-
rs431843908	19:6175206	T	417583	XM_015296081.2	Transcript	intron_variant	-	-	-	-	-	-	MODIFIER	-	1	-	SNV	TAOK1	EntrezGene	-	-	-	TAOK1	-
rs431843908	19:6175206	T	417583	XM_015296082.2	Transcript	intron_variant	-	-	-	-	-	-	MODIFIER	-	1	-	SNV	TAOK1	EntrezGene	-	-	-	TAOK1	-
rs315567109	2:10075202	A	420456	XM_015282142.2	Transcript	intron_variant	-	-	-	-	-	-	MODIFIER	-	-1	-	SNV	DIP2C	EntrezGene	-	-	-	ZMYND11	-
rs736242393	2:142639664	T	777803	NR_031423.1	Transcript	downstream_gene_variant	-	-	-	-	-	-	MODIFIER	4529	-1	-	SNV	MIR30B	EntrezGene	-	-	-	ZFAT	-
rs736767631	3:103188962	T	-	-	-	intergenic_variant	-	-	-	-	-	-	MODIFIER	-	-	-	SNV	-	-	-	-	-	KLHL29	-
rs314649871	1:143793296	A	-	-	-	intergenic_variant	-	-	-	-	-	-	MODIFIER	-	-	-	SNV	-	-	-	-	-	LOC107051510	-
rs315146834	12:18964808	T	112533364	XR_003077451.1	Transcript	non_coding_transcript_exon_variant	4766	-	-	-	-	-	MODIFIER	-	-1	-	SNV	LOC112533364	EntrezGene	-	-	-	ARL8B	-
1_18263266	1:18263266-18263267	AAAA	-	-	-	intergenic_variant	-	-	-	-	-	-	MODIFIER	-	-	-	insertion	-	-	-	-	-	BRD1	-
rs431884701	2:46595948	A	-	-	-	intergenic_variant	-	-	-	-	-	-	MODIFIER	-	-	-	SNV	-	-	-	-	-	AOAH	-
rs732635903	4:50040813	C	422645	XM_004941179.3	Transcript	intron_variant	-	-	-	-	-	-	MODIFIER	-	1	-	SNV	RUFY3	EntrezGene	-	-	-	RUFY3	-
rs732635903	4:50040813	C	422645	XM_015276412.2	Transcript	intron_variant	-	-	-	-	-	-	MODIFIER	-	1	-	SNV	RUFY3	EntrezGene	-	-	-	RUFY3	-
rs732635903	4:50040813	C	422645	XM_015276413.2	Transcript	intron_variant	-	-	-	-	-	-	MODIFIER	-	1	-	SNV	RUFY3	EntrezGene	-	-	-	RUFY3	-
rs732635903	4:50040813	C	422645	XM_015276414.2	Transcript	intron_variant	-	-	-	-	-	-	MODIFIER	-	1	-	SNV	RUFY3	EntrezGene	-	-	-	RUFY3	-
rs732635903	4:50040813	C	422645	XM_015276415.2	Transcript	intron_variant	-	-	-	-	-	-	MODIFIER	-	1	-	SNV	RUFY3	EntrezGene	-	-	-	RUFY3	-
rs732635903	4:50040813	C	422645	XM_015276417.2	Transcript	intron_variant	-	-	-	-	-	-	MODIFIER	-	1	-	SNV	RUFY3	EntrezGene	-	-	-	RUFY3	-
rs732635903	4:50040813	C	422645	XM_420599.6	Transcript	intron_variant	-	-	-	-	-	-	MODIFIER	-	1	-	SNV	RUFY3	EntrezGene	-	-	-	RUFY3	-
rs732635903	4:50040813	C	422645	XR_001463561.2	Transcript	intron_variant,non_coding_transcript_variant	-	-	-	-	-	-	MODIFIER	-	1	-	SNV	RUFY3	EntrezGene	-	-	-	RUFY3	-
rs737930745	2:27469326	A	772367	XM_004939325.3	Transcript	intron_variant	-	-	-	-	-	-	MODIFIER	-	-1	-	SNV	DGKB	EntrezGene	-	-	-	ETV1	-
rs737930745	2:27469326	A	772367	XM_004939326.3	Transcript	intron_variant	-	-	-	-	-	-	MODIFIER	-	-1	-	SNV	DGKB	EntrezGene	-	-	-	ETV1	-
rs737930745	2:27469326	A	772367	XM_015281875.2	Transcript	intron_variant	-	-	-	-	-	-	MODIFIER	-	-1	-	SNV	DGKB	EntrezGene	-	-	-	ETV1	-
rs737930745	2:27469326	A	772367	XM_015281876.2	Transcript	intron_variant	-	-	-	-	-	-	MODIFIER	-	-1	-	SNV	DGKB	EntrezGene	-	-	-	ETV1	-
rs737930745	2:27469326	A	772367	XM_015281877.2	Transcript	intron_variant	-	-	-	-	-	-	MODIFIER	-	-1	-	SNV	DGKB	EntrezGene	-	-	-	ETV1	-
rs737930745	2:27469326	A	772367	XM_015281879.2	Transcript	intron_variant	-	-	-	-	-	-	MODIFIER	-	-1	-	SNV	DGKB	EntrezGene	-	-	-	ETV1	-
rs737930745	2:27469326	A	772367	XM_015281880.2	Transcript	intron_variant	-	-	-	-	-	-	MODIFIER	-	-1	-	SNV	DGKB	EntrezGene	-	-	-	ETV1	-
rs737930745	2:27469326	A	772367	XM_025147405.1	Transcript	intron_variant	-	-	-	-	-	-	MODIFIER	-	-1	-	SNV	DGKB	EntrezGene	-	-	-	ETV1	-
rs737930745	2:27469326	A	772367	XM_025147406.1	Transcript	intron_variant	-	-	-	-	-	-	MODIFIER	-	-1	-	SNV	DGKB	EntrezGene	-	-	-	ETV1	-
rs312613369	4:50062368	T	422645	XM_004941179.3	Transcript	intron_variant	-	-	-	-	-	-	MODIFIER	-	1	-	SNV	RUFY3	EntrezGene	-	-	-	RUFY3	-
rs312613369	4:50062368	T	422645	XM_015276412.2	Transcript	intron_variant	-	-	-	-	-	-	MODIFIER	-	1	-	SNV	RUFY3	EntrezGene	-	-	-	RUFY3	-
rs312613369	4:50062368	T	422645	XM_015276413.2	Transcript	intron_variant	-	-	-	-	-	-	MODIFIER	-	1	-	SNV	RUFY3	EntrezGene	-	-	-	RUFY3	-
rs312613369	4:50062368	T	422645	XM_015276414.2	Transcript	intron_variant	-	-	-	-	-	-	MODIFIER	-	1	-	SNV	RUFY3	EntrezGene	-	-	-	RUFY3	-
rs312613369	4:50062368	T	422645	XM_015276415.2	Transcript	intron_variant	-	-	-	-	-	-	MODIFIER	-	1	-	SNV	RUFY3	EntrezGene	-	-	-	RUFY3	-
rs312613369	4:50062368	T	422645	XM_015276416.1	Transcript	intron_variant	-	-	-	-	-	-	MODIFIER	-	1	-	SNV	RUFY3	EntrezGene	-	-	-	RUFY3	-
rs312613369	4:50062368	T	422645	XM_015276417.2	Transcript	intron_variant	-	-	-	-	-	-	MODIFIER	-	1	-	SNV	RUFY3	EntrezGene	-	-	-	RUFY3	-
rs312613369	4:50062368	T	422645	XM_420599.6	Transcript	intron_variant	-	-	-	-	-	-	MODIFIER	-	1	-	SNV	RUFY3	EntrezGene	-	-	-	RUFY3	-
rs312613369	4:50062368	T	422645	XR_001463561.2	Transcript	intron_variant,non_coding_transcript_variant	-	-	-	-	-	-	MODIFIER	-	1	-	SNV	RUFY3	EntrezGene	-	-	-	RUFY3	-
rs737065480	6:30477363	T	-	-	-	intergenic_variant	-	-	-	-	-	-	MODIFIER	-	-	-	SNV	-	-	-	-	-	RAB11FIP2	-
rs15929249	2:27465971	C	772367	XM_004939325.3	Transcript	intron_variant	-	-	-	-	-	-	MODIFIER	-	-1	-	SNV	DGKB	EntrezGene	-	-	-	ETV1	-
rs15929249	2:27465971	C	772367	XM_004939326.3	Transcript	intron_variant	-	-	-	-	-	-	MODIFIER	-	-1	-	SNV	DGKB	EntrezGene	-	-	-	ETV1	-
rs15929249	2:27465971	C	772367	XM_015281875.2	Transcript	intron_variant	-	-	-	-	-	-	MODIFIER	-	-1	-	SNV	DGKB	EntrezGene	-	-	-	ETV1	-
rs15929249	2:27465971	C	772367	XM_015281876.2	Transcript	intron_variant	-	-	-	-	-	-	MODIFIER	-	-1	-	SNV	DGKB	EntrezGene	-	-	-	ETV1	-
rs15929249	2:27465971	C	772367	XM_015281877.2	Transcript	intron_variant	-	-	-	-	-	-	MODIFIER	-	-1	-	SNV	DGKB	EntrezGene	-	-	-	ETV1	-
rs15929249	2:27465971	C	772367	XM_015281879.2	Transcript	intron_variant	-	-	-	-	-	-	MODIFIER	-	-1	-	SNV	DGKB	EntrezGene	-	-	-	ETV1	-
rs15929249	2:27465971	C	772367	XM_015281880.2	Transcript	intron_variant	-	-	-	-	-	-	MODIFIER	-	-1	-	SNV	DGKB	EntrezGene	-	-	-	ETV1	-
rs15929249	2:27465971	C	772367	XM_025147405.1	Transcript	intron_variant	-	-	-	-	-	-	MODIFIER	-	-1	-	SNV	DGKB	EntrezGene	-	-	-	ETV1	-
rs15929249	2:27465971	C	772367	XM_025147406.1	Transcript	intron_variant	-	-	-	-	-	-	MODIFIER	-	-1	-	SNV	DGKB	EntrezGene	-	-	-	ETV1	-
rs16471853	5:16713515	C	-	NM_001031183.1	Transcript	intron_variant,non_coding_transcript_variant	-	-	-	-	-	-	MODIFIER	-	1	-	SNV	-	-	-	-	-	PPP6R3	-
rs16471853	5:16713515	C	423116	XM_015286778.2	Transcript	intron_variant	-	-	-	-	-	-	MODIFIER	-	1	-	SNV	PPP6R3	EntrezGene	-	-	-	PPP6R3	-
rs16471853	5:16713515	C	423116	XM_015286779.1	Transcript	intron_variant	-	-	-	-	-	-	MODIFIER	-	1	-	SNV	PPP6R3	EntrezGene	-	-	-	PPP6R3	-
rs16471853	5:16713515	C	423116	XM_015286780.2	Transcript	intron_variant	-	-	-	-	-	-	MODIFIER	-	1	-	SNV	PPP6R3	EntrezGene	-	-	-	PPP6R3	-
rs16471853	5:16713515	C	423116	XM_015286781.2	Transcript	intron_variant	-	-	-	-	-	-	MODIFIER	-	1	-	SNV	PPP6R3	EntrezGene	-	-	-	PPP6R3	-
rs16471853	5:16713515	C	423116	XM_015286782.2	Transcript	intron_variant	-	-	-	-	-	-	MODIFIER	-	1	-	SNV	PPP6R3	EntrezGene	-	-	-	PPP6R3	-
rs16471853	5:16713515	C	423116	XM_015286783.2	Transcript	intron_variant	-	-	-	-	-	-	MODIFIER	-	1	-	SNV	PPP6R3	EntrezGene	-	-	-	PPP6R3	-
rs16471853	5:16713515	C	423116	XM_015286784.2	Transcript	intron_variant	-	-	-	-	-	-	MODIFIER	-	1	-	SNV	PPP6R3	EntrezGene	-	-	-	PPP6R3	-
rs16471853	5:16713515	C	423116	XM_015286785.1	Transcript	intron_variant	-	-	-	-	-	-	MODIFIER	-	1	-	SNV	PPP6R3	EntrezGene	-	-	-	PPP6R3	-
rs16471853	5:16713515	C	423116	XM_015286788.2	Transcript	intron_variant	-	-	-	-	-	-	MODIFIER	-	1	-	SNV	PPP6R3	EntrezGene	-	-	-	PPP6R3	-
rs16471853	5:16713515	C	423116	XM_015286789.2	Transcript	intron_variant	-	-	-	-	-	-	MODIFIER	-	1	-	SNV	PPP6R3	EntrezGene	-	-	-	PPP6R3	-
rs16471853	5:16713515	C	423116	XM_025150695.1	Transcript	intron_variant	-	-	-	-	-	-	MODIFIER	-	1	-	SNV	PPP6R3	EntrezGene	-	-	-	PPP6R3	-
rs16471853	5:16713515	C	423116	XR_001466615.2	Transcript	intron_variant,non_coding_transcript_variant	-	-	-	-	-	-	MODIFIER	-	1	-	SNV	PPP6R3	EntrezGene	-	-	-	PPP6R3	-
rs431842084	2:46593123	T	-	-	-	intergenic_variant	-	-	-	-	-	-	MODIFIER	-	-	-	SNV	-	-	-	-	-	AOAH	-
rs315486409	2:36991089	A	776043	XM_015281797.2	Transcript	intron_variant	-	-	-	-	-	-	MODIFIER	-	1	-	SNV	UBE2E2	EntrezGene	-	-	-	UBE2E2	-
rs315486409	2:36991089	A	776043	XM_015281799.2	Transcript	intron_variant	-	-	-	-	-	-	MODIFIER	-	1	-	SNV	UBE2E2	EntrezGene	-	-	-	UBE2E2	-
rs315486409	2:36991089	A	776043	XM_025147467.1	Transcript	intron_variant	-	-	-	-	-	-	MODIFIER	-	1	-	SNV	UBE2E2	EntrezGene	-	-	-	UBE2E2	-
rs315718630	3:62911446	A	100857774	XM_004940276.3	Transcript	upstream_gene_variant	-	-	-	-	-	-	MODIFIER	2607	1	-	SNV	CEP85L	EntrezGene	-	-	-	CEP85L	-
rs315718630	3:62911446	A	100857774	XM_004940277.3	Transcript	intron_variant	-	-	-	-	-	-	MODIFIER	-	1	-	SNV	CEP85L	EntrezGene	-	-	-	CEP85L	-
rs431877760	2:46592808	T	-	-	-	intergenic_variant	-	-	-	-	-	-	MODIFIER	-	-	-	SNV	-	-	-	-	-	AOAH	-
rs317049241	2:27463745	A	772367	XM_004939325.3	Transcript	intron_variant	-	-	-	-	-	-	MODIFIER	-	-1	-	SNV	DGKB	EntrezGene	-	-	-	ETV1	-
rs317049241	2:27463745	A	772367	XM_004939326.3	Transcript	intron_variant	-	-	-	-	-	-	MODIFIER	-	-1	-	SNV	DGKB	EntrezGene	-	-	-	ETV1	-
rs317049241	2:27463745	A	772367	XM_015281875.2	Transcript	intron_variant	-	-	-	-	-	-	MODIFIER	-	-1	-	SNV	DGKB	EntrezGene	-	-	-	ETV1	-
rs317049241	2:27463745	A	772367	XM_015281876.2	Transcript	intron_variant	-	-	-	-	-	-	MODIFIER	-	-1	-	SNV	DGKB	EntrezGene	-	-	-	ETV1	-
rs317049241	2:27463745	A	772367	XM_015281877.2	Transcript	intron_variant	-	-	-	-	-	-	MODIFIER	-	-1	-	SNV	DGKB	EntrezGene	-	-	-	ETV1	-
rs317049241	2:27463745	A	772367	XM_015281879.2	Transcript	intron_variant	-	-	-	-	-	-	MODIFIER	-	-1	-	SNV	DGKB	EntrezGene	-	-	-	ETV1	-
rs317049241	2:27463745	A	772367	XM_015281880.2	Transcript	intron_variant	-	-	-	-	-	-	MODIFIER	-	-1	-	SNV	DGKB	EntrezGene	-	-	-	ETV1	-
rs317049241	2:27463745	A	772367	XM_025147405.1	Transcript	intron_variant	-	-	-	-	-	-	MODIFIER	-	-1	-	SNV	DGKB	EntrezGene	-	-	-	ETV1	-
rs317049241	2:27463745	A	772367	XM_025147406.1	Transcript	intron_variant	-	-	-	-	-	-	MODIFIER	-	-1	-	SNV	DGKB	EntrezGene	-	-	-	ETV1	-
rs15709134	5:40872324	T	428899	XM_004941843.3	Transcript	3_prime_UTR_variant	4133	-	-	-	-	-	MODIFIER	-	-1	-	SNV	CEP128	EntrezGene	-	-	-	CEP128	-
rs15709134	5:40872324	T	428899	XM_025151095.1	Transcript	3_prime_UTR_variant	4130	-	-	-	-	-	MODIFIER	-	-1	-	SNV	CEP128	EntrezGene	-	-	-	CEP128	-
rs15709134	5:40872324	T	428899	XM_025151096.1	Transcript	3_prime_UTR_variant	3131	-	-	-	-	-	MODIFIER	-	-1	-	SNV	CEP128	EntrezGene	-	-	-	CEP128	-
rs15980331	2:46581866	A	-	NM_001030994.1	Transcript	intron_variant,non_coding_transcript_variant	-	-	-	-	-	-	MODIFIER	-	1	-	SNV	-	-	-	-	-	AOAH	-
rs15980331	2:46581866	A	420735	XM_015281536.2	Transcript	intron_variant	-	-	-	-	-	-	MODIFIER	-	1	-	SNV	ELMO1	EntrezGene	-	-	-	AOAH	-
rs15980331	2:46581866	A	420735	XM_015281537.2	Transcript	intron_variant	-	-	-	-	-	-	MODIFIER	-	1	-	SNV	ELMO1	EntrezGene	-	-	-	AOAH	-
rs15980331	2:46581866	A	420735	XM_015281538.2	Transcript	intron_variant	-	-	-	-	-	-	MODIFIER	-	1	-	SNV	ELMO1	EntrezGene	-	-	-	AOAH	-
rs15980331	2:46581866	A	420735	XM_015281539.2	Transcript	intron_variant	-	-	-	-	-	-	MODIFIER	-	1	-	SNV	ELMO1	EntrezGene	-	-	-	AOAH	-
rs15980331	2:46581866	A	420735	XM_015281540.2	Transcript	intron_variant	-	-	-	-	-	-	MODIFIER	-	1	-	SNV	ELMO1	EntrezGene	-	-	-	AOAH	-
rs15980331	2:46581866	A	420735	XM_015281541.2	Transcript	intron_variant	-	-	-	-	-	-	MODIFIER	-	1	-	SNV	ELMO1	EntrezGene	-	-	-	AOAH	-
rs15980331	2:46581866	A	420735	XM_015281542.2	Transcript	intron_variant	-	-	-	-	-	-	MODIFIER	-	1	-	SNV	ELMO1	EntrezGene	-	-	-	AOAH	-
rs15980331	2:46581866	A	420735	XM_015281543.2	Transcript	intron_variant	-	-	-	-	-	-	MODIFIER	-	1	-	SNV	ELMO1	EntrezGene	-	-	-	AOAH	-
rs15980331	2:46581866	A	420735	XM_015281544.2	Transcript	intron_variant	-	-	-	-	-	-	MODIFIER	-	1	-	SNV	ELMO1	EntrezGene	-	-	-	AOAH	-
rs15980331	2:46581866	A	420735	XM_015281545.2	Transcript	intron_variant	-	-	-	-	-	-	MODIFIER	-	1	-	SNV	ELMO1	EntrezGene	-	-	-	AOAH	-
rs15980331	2:46581866	A	420735	XM_015281546.2	Transcript	intron_variant	-	-	-	-	-	-	MODIFIER	-	1	-	SNV	ELMO1	EntrezGene	-	-	-	AOAH	-
rs15980331	2:46581866	A	420735	XM_025147231.1	Transcript	intron_variant	-	-	-	-	-	-	MODIFIER	-	1	-	SNV	ELMO1	EntrezGene	-	-	-	AOAH	-
rs316001307	7:11145888	T	-	NM_001008474.1	Transcript	intron_variant,non_coding_transcript_variant	-	-	-	-	-	-	MODIFIER	-	1	-	SNV	-	-	-	-	-	KCTD18	-
rs316001307	7:11145888	T	424067	XM_015289414.2	Transcript	intron_variant	-	-	-	-	-	-	MODIFIER	-	1	-	SNV	SPATS2L	EntrezGene	-	-	-	KCTD18	-
rs316001307	7:11145888	T	424067	XM_015289415.2	Transcript	intron_variant	-	-	-	-	-	-	MODIFIER	-	1	-	SNV	SPATS2L	EntrezGene	-	-	-	KCTD18	-
rs316001307	7:11145888	T	424067	XM_015289416.2	Transcript	intron_variant	-	-	-	-	-	-	MODIFIER	-	1	-	SNV	SPATS2L	EntrezGene	-	-	-	KCTD18	-
rs316001307	7:11145888	T	424067	XM_025152171.1	Transcript	intron_variant	-	-	-	-	-	-	MODIFIER	-	1	-	SNV	SPATS2L	EntrezGene	-	-	-	KCTD18	-
rs316001307	7:11145888	T	424067	XM_025152172.1	Transcript	intron_variant	-	-	-	-	-	-	MODIFIER	-	1	-	SNV	SPATS2L	EntrezGene	-	-	-	KCTD18	-
rs316001307	7:11145888	T	424067	XM_025152173.1	Transcript	intron_variant	-	-	-	-	-	-	MODIFIER	-	1	-	SNV	SPATS2L	EntrezGene	-	-	-	KCTD18	-
rs316001307	7:11145888	T	424067	XM_025152174.1	Transcript	intron_variant	-	-	-	-	-	-	MODIFIER	-	1	-	SNV	SPATS2L	EntrezGene	-	-	-	KCTD18	-
rs316001307	7:11145888	T	424067	XM_025152175.1	Transcript	intron_variant	-	-	-	-	-	-	MODIFIER	-	1	-	SNV	SPATS2L	EntrezGene	-	-	-	KCTD18	-
rs1058599952	9:22592105	C	-	NM_204534.4	Transcript	non_coding_transcript_exon_variant	140	-	-	-	-	-	MODIFIER	-	1	-	SNV	-	-	-	-	-	LXN	-
rs1058599952	9:22592105	C	107054140	XR_001468139.2	Transcript	upstream_gene_variant	-	-	-	-	-	-	MODIFIER	145	-1	-	SNV	LOC107054140	EntrezGene	-	-	-	LXN	-
rs15313803	3:31099099	T	428576	XM_004935407.3	Transcript	intron_variant	-	-	-	-	-	-	MODIFIER	-	1	-	SNV	DLK2	EntrezGene	-	-	-	DLK2	-
rs15313803	3:31099099	T	428576	XM_015283772.2	Transcript	upstream_gene_variant	-	-	-	-	-	-	MODIFIER	674	1	-	SNV	DLK2	EntrezGene	-	-	-	DLK2	-
rs15313803	3:31099099	T	428576	XM_015283773.1	Transcript	upstream_gene_variant	-	-	-	-	-	-	MODIFIER	2039	1	-	SNV	DLK2	EntrezGene	-	-	-	DLK2	-
rs739356058	8:26956611	A	772383	XM_015291164.2	Transcript	intron_variant	-	-	-	-	-	-	MODIFIER	-	1	-	SNV	FGGY	EntrezGene	-	-	-	LOC100859636	-
rs739356058	8:26956611	A	772383	XM_015291165.2	Transcript	intron_variant	-	-	-	-	-	-	MODIFIER	-	1	-	SNV	FGGY	EntrezGene	-	-	-	LOC100859636	-
rs739356058	8:26956611	A	772383	XM_015291167.2	Transcript	intron_variant	-	-	-	-	-	-	MODIFIER	-	1	-	SNV	FGGY	EntrezGene	-	-	-	LOC100859636	-
rs739356058	8:26956611	A	772383	XM_015291168.2	Transcript	intron_variant	-	-	-	-	-	-	MODIFIER	-	1	-	SNV	FGGY	EntrezGene	-	-	-	LOC100859636	-
rs739356058	8:26956611	A	772383	XM_015291169.2	Transcript	intron_variant	-	-	-	-	-	-	MODIFIER	-	1	-	SNV	FGGY	EntrezGene	-	-	-	LOC100859636	-
rs739356058	8:26956611	A	772383	XM_015291170.2	Transcript	intron_variant	-	-	-	-	-	-	MODIFIER	-	1	-	SNV	FGGY	EntrezGene	-	-	-	LOC100859636	-
rs739356058	8:26956611	A	772383	XM_015291171.2	Transcript	intron_variant	-	-	-	-	-	-	MODIFIER	-	1	-	SNV	FGGY	EntrezGene	-	-	-	LOC100859636	-
rs739356058	8:26956611	A	772383	XM_025153123.1	Transcript	intron_variant	-	-	-	-	-	-	MODIFIER	-	1	-	SNV	FGGY	EntrezGene	-	-	-	LOC100859636	-
rs739356058	8:26956611	A	772383	XM_025153124.1	Transcript	intron_variant	-	-	-	-	-	-	MODIFIER	-	1	-	SNV	FGGY	EntrezGene	-	-	-	LOC100859636	-
rs739356058	8:26956611	A	772383	XM_025153125.1	Transcript	intron_variant	-	-	-	-	-	-	MODIFIER	-	1	-	SNV	FGGY	EntrezGene	-	-	-	LOC100859636	-
rs739356058	8:26956611	A	772383	XM_025153126.1	Transcript	intron_variant	-	-	-	-	-	-	MODIFIER	-	1	-	SNV	FGGY	EntrezGene	-	-	-	LOC100859636	-
rs739356058	8:26956611	A	772383	XM_025153127.1	Transcript	intron_variant	-	-	-	-	-	-	MODIFIER	-	1	-	SNV	FGGY	EntrezGene	-	-	-	LOC100859636	-
rs739356058	8:26956611	A	772383	XM_025153128.1	Transcript	intron_variant	-	-	-	-	-	-	MODIFIER	-	1	-	SNV	FGGY	EntrezGene	-	-	-	LOC100859636	-
rs739356058	8:26956611	A	772383	XM_025153129.1	Transcript	intron_variant	-	-	-	-	-	-	MODIFIER	-	1	-	SNV	FGGY	EntrezGene	-	-	-	LOC100859636	-
rs739356058	8:26956611	A	772383	XM_025153131.1	Transcript	intron_variant	-	-	-	-	-	-	MODIFIER	-	1	-	SNV	FGGY	EntrezGene	-	-	-	LOC100859636	-
rs739356058	8:26956611	A	100859636	XM_025153133.1	Transcript	intron_variant	-	-	-	-	-	-	MODIFIER	-	-1	-	SNV	LOC100859636	EntrezGene	-	-	-	LOC100859636	-
rs739356058	8:26956611	A	772383	XR_001467942.2	Transcript	intron_variant,non_coding_transcript_variant	-	-	-	-	-	-	MODIFIER	-	1	-	SNV	FGGY	EntrezGene	-	-	-	LOC100859636	-
rs739356058	8:26956611	A	772383	XR_001467943.2	Transcript	intron_variant,non_coding_transcript_variant	-	-	-	-	-	-	MODIFIER	-	1	-	SNV	FGGY	EntrezGene	-	-	-	LOC100859636	-
rs739356058	8:26956611	A	100859636	XR_001467945.2	Transcript	intron_variant,non_coding_transcript_variant	-	-	-	-	-	-	MODIFIER	-	-1	-	SNV	LOC100859636	EntrezGene	-	-	-	LOC100859636	-
rs739356058	8:26956611	A	100859636	XR_003076437.1	Transcript	intron_variant,non_coding_transcript_variant	-	-	-	-	-	-	MODIFIER	-	-1	-	SNV	LOC100859636	EntrezGene	-	-	-	LOC100859636	-
rs739356058	8:26956611	A	100859636	XR_003076438.1	Transcript	intron_variant,non_coding_transcript_variant	-	-	-	-	-	-	MODIFIER	-	-1	-	SNV	LOC100859636	EntrezGene	-	-	-	LOC100859636	-
rs739356058	8:26956611	A	100859636	XR_003076439.1	Transcript	non_coding_transcript_exon_variant	11017	-	-	-	-	-	MODIFIER	-	-1	-	SNV	LOC100859636	EntrezGene	-	-	-	LOC100859636	-
rs739356058	8:26956611	A	100859636	XR_003076440.1	Transcript	intron_variant,non_coding_transcript_variant	-	-	-	-	-	-	MODIFIER	-	-1	-	SNV	LOC100859636	EntrezGene	-	-	-	LOC100859636	-
rs739356058	8:26956611	A	100859636	XR_003076441.1	Transcript	non_coding_transcript_exon_variant	11197	-	-	-	-	-	MODIFIER	-	-1	-	SNV	LOC100859636	EntrezGene	-	-	-	LOC100859636	-
rs734336928	3:77398402	T	-	-	-	intergenic_variant	-	-	-	-	-	-	MODIFIER	-	-	-	SNV	-	-	-	-	-	CEP162	-
4_50067304	4:50067304-50067305	T	422645	XM_004941179.3	Transcript	downstream_gene_variant	-	-	-	-	-	-	MODIFIER	1216	1	-	insertion	RUFY3	EntrezGene	-	-	-	RUFY3	-
4_50067304	4:50067304-50067305	T	422645	XM_015276412.2	Transcript	intron_variant	-	-	-	-	-	-	MODIFIER	-	1	-	insertion	RUFY3	EntrezGene	-	-	-	RUFY3	-
4_50067304	4:50067304-50067305	T	422645	XM_015276413.2	Transcript	intron_variant	-	-	-	-	-	-	MODIFIER	-	1	-	insertion	RUFY3	EntrezGene	-	-	-	RUFY3	-
4_50067304	4:50067304-50067305	T	422645	XM_015276414.2	Transcript	intron_variant	-	-	-	-	-	-	MODIFIER	-	1	-	insertion	RUFY3	EntrezGene	-	-	-	RUFY3	-
4_50067304	4:50067304-50067305	T	422645	XM_015276415.2	Transcript	intron_variant	-	-	-	-	-	-	MODIFIER	-	1	-	insertion	RUFY3	EntrezGene	-	-	-	RUFY3	-
4_50067304	4:50067304-50067305	T	422645	XM_015276416.1	Transcript	intron_variant	-	-	-	-	-	-	MODIFIER	-	1	-	insertion	RUFY3	EntrezGene	-	-	-	RUFY3	-
4_50067304	4:50067304-50067305	T	422645	XM_015276417.2	Transcript	3_prime_UTR_variant	3123-3124	-	-	-	-	-	MODIFIER	-	1	-	insertion	RUFY3	EntrezGene	-	-	-	RUFY3	-
4_50067304	4:50067304-50067305	T	422645	XM_420599.6	Transcript	intron_variant	-	-	-	-	-	-	MODIFIER	-	1	-	insertion	RUFY3	EntrezGene	-	-	-	RUFY3	-
4_50067304	4:50067304-50067305	T	422645	XR_001463561.2	Transcript	intron_variant,non_coding_transcript_variant	-	-	-	-	-	-	MODIFIER	-	1	-	insertion	RUFY3	EntrezGene	-	-	-	RUFY3	-
rs794115893	2:35421866-35421867	CTTT	-	-	-	intergenic_variant	-	-	-	-	-	-	MODIFIER	-	-	-	insertion	-	-	-	-	-	KCNH8	-
rs736636267	26:1422351	A	-	NM_001171886.1	Transcript	downstream_gene_variant	-	-	-	-	-	-	MODIFIER	1798	-1	-	SNV	-	-	-	-	-	SLC16A4	-
rs736636267	26:1422351	A	428257	XM_004934870.3	Transcript	upstream_gene_variant	-	-	-	-	-	-	MODIFIER	403	1	-	SNV	PROK1	EntrezGene	-	-	-	SLC16A4	-
rs736636267	26:1422351	A	419809	XM_004934872.3	Transcript	intron_variant	-	-	-	-	-	-	MODIFIER	-	-1	-	SNV	SLC16A4	EntrezGene	-	-	-	SLC16A4	-
rs736636267	26:1422351	A	419811	XM_015298898.2	Transcript	downstream_gene_variant	-	-	-	-	-	-	MODIFIER	1791	-1	-	SNV	LAMTOR5	EntrezGene	-	-	-	SLC16A4	-
rs736636267	26:1422351	A	419809	XM_025143797.1	Transcript	intron_variant	-	-	-	-	-	-	MODIFIER	-	-1	-	SNV	SLC16A4	EntrezGene	-	-	-	SLC16A4	-
rs736636267	26:1422351	A	112530323	XR_003071883.1	Transcript	downstream_gene_variant	-	-	-	-	-	-	MODIFIER	3915	1	-	SNV	LOC112530323	EntrezGene	-	-	-	SLC16A4	-
rs317746614	2:36991047	T	776043	XM_015281797.2	Transcript	intron_variant	-	-	-	-	-	-	MODIFIER	-	1	-	SNV	UBE2E2	EntrezGene	-	-	-	UBE2E2	-
rs317746614	2:36991047	T	776043	XM_015281799.2	Transcript	intron_variant	-	-	-	-	-	-	MODIFIER	-	1	-	SNV	UBE2E2	EntrezGene	-	-	-	UBE2E2	-
rs317746614	2:36991047	T	776043	XM_025147467.1	Transcript	intron_variant	-	-	-	-	-	-	MODIFIER	-	1	-	SNV	UBE2E2	EntrezGene	-	-	-	UBE2E2	-
rs737687981	1:120370037	T	-	NM_001199277.2	Transcript	intron_variant,non_coding_transcript_variant	-	-	-	-	-	-	MODIFIER	-	-1	-	SNV	-	-	-	-	-	PHEX	-
rs737687981	1:120370037	T	395777	XM_015302343.2	Transcript	intron_variant	-	-	-	-	-	-	MODIFIER	-	-1	-	SNV	PHEX	EntrezGene	-	-	-	PHEX	-
rs736404545	2:27460708	A	772367	XM_004939325.3	Transcript	intron_variant	-	-	-	-	-	-	MODIFIER	-	-1	-	SNV	DGKB	EntrezGene	-	-	-	ETV1	-
rs736404545	2:27460708	A	772367	XM_004939326.3	Transcript	intron_variant	-	-	-	-	-	-	MODIFIER	-	-1	-	SNV	DGKB	EntrezGene	-	-	-	ETV1	-
rs736404545	2:27460708	A	772367	XM_015281875.2	Transcript	intron_variant	-	-	-	-	-	-	MODIFIER	-	-1	-	SNV	DGKB	EntrezGene	-	-	-	ETV1	-
rs736404545	2:27460708	A	772367	XM_015281876.2	Transcript	intron_variant	-	-	-	-	-	-	MODIFIER	-	-1	-	SNV	DGKB	EntrezGene	-	-	-	ETV1	-
rs736404545	2:27460708	A	772367	XM_015281877.2	Transcript	intron_variant	-	-	-	-	-	-	MODIFIER	-	-1	-	SNV	DGKB	EntrezGene	-	-	-	ETV1	-
rs736404545	2:27460708	A	772367	XM_015281879.2	Transcript	intron_variant	-	-	-	-	-	-	MODIFIER	-	-1	-	SNV	DGKB	EntrezGene	-	-	-	ETV1	-
rs736404545	2:27460708	A	772367	XM_015281880.2	Transcript	downstream_gene_variant	-	-	-	-	-	-	MODIFIER	964	-1	-	SNV	DGKB	EntrezGene	-	-	-	ETV1	-
rs736404545	2:27460708	A	772367	XM_025147405.1	Transcript	intron_variant	-	-	-	-	-	-	MODIFIER	-	-1	-	SNV	DGKB	EntrezGene	-	-	-	ETV1	-
rs736404545	2:27460708	A	772367	XM_025147406.1	Transcript	intron_variant	-	-	-	-	-	-	MODIFIER	-	-1	-	SNV	DGKB	EntrezGene	-	-	-	ETV1	-
rs314512359	5:16888683	A	-	-	-	intergenic_variant	-	-	-	-	-	-	MODIFIER	-	-	-	SNV	-	-	-	-	-	FADS1L2	-
rs735520793	2:46595839	T	-	-	-	intergenic_variant	-	-	-	-	-	-	MODIFIER	-	-	-	SNV	-	-	-	-	-	AOAH	-
rs314341854	7:11142879	T	-	NM_001008474.1	Transcript	intron_variant,non_coding_transcript_variant	-	-	-	-	-	-	MODIFIER	-	1	-	SNV	-	-	-	-	-	SPATS2L	-
rs314341854	7:11142879	T	424067	XM_015289414.2	Transcript	intron_variant	-	-	-	-	-	-	MODIFIER	-	1	-	SNV	SPATS2L	EntrezGene	-	-	-	SPATS2L	-
rs314341854	7:11142879	T	424067	XM_015289415.2	Transcript	intron_variant	-	-	-	-	-	-	MODIFIER	-	1	-	SNV	SPATS2L	EntrezGene	-	-	-	SPATS2L	-
rs314341854	7:11142879	T	424067	XM_015289416.2	Transcript	intron_variant	-	-	-	-	-	-	MODIFIER	-	1	-	SNV	SPATS2L	EntrezGene	-	-	-	SPATS2L	-
rs314341854	7:11142879	T	424067	XM_025152171.1	Transcript	intron_variant	-	-	-	-	-	-	MODIFIER	-	1	-	SNV	SPATS2L	EntrezGene	-	-	-	SPATS2L	-
rs314341854	7:11142879	T	424067	XM_025152172.1	Transcript	intron_variant	-	-	-	-	-	-	MODIFIER	-	1	-	SNV	SPATS2L	EntrezGene	-	-	-	SPATS2L	-
rs314341854	7:11142879	T	424067	XM_025152173.1	Transcript	intron_variant	-	-	-	-	-	-	MODIFIER	-	1	-	SNV	SPATS2L	EntrezGene	-	-	-	SPATS2L	-
rs314341854	7:11142879	T	424067	XM_025152174.1	Transcript	intron_variant	-	-	-	-	-	-	MODIFIER	-	1	-	SNV	SPATS2L	EntrezGene	-	-	-	SPATS2L	-
rs314341854	7:11142879	T	424067	XM_025152175.1	Transcript	intron_variant	-	-	-	-	-	-	MODIFIER	-	1	-	SNV	SPATS2L	EntrezGene	-	-	-	SPATS2L	-
rs734574103	7:31999527	T	424301	XM_004943007.3	Transcript	intron_variant	-	-	-	-	-	-	MODIFIER	-	-1	-	SNV	LRP1B	EntrezGene	-	-	-	LOC424300	-
rs734574103	7:31999527	T	424301	XM_015289890.2	Transcript	intron_variant	-	-	-	-	-	-	MODIFIER	-	-1	-	SNV	LRP1B	EntrezGene	-	-	-	LOC424300	-
rs734574103	7:31999527	T	424301	XM_015289891.2	Transcript	intron_variant	-	-	-	-	-	-	MODIFIER	-	-1	-	SNV	LRP1B	EntrezGene	-	-	-	LOC424300	-
rs734574103	7:31999527	T	424301	XM_422146.6	Transcript	intron_variant	-	-	-	-	-	-	MODIFIER	-	-1	-	SNV	LRP1B	EntrezGene	-	-	-	LOC424300	-
2_27478531	2:27478531-27478532	T	772367	XM_004939325.3	Transcript	intron_variant	-	-	-	-	-	-	MODIFIER	-	-1	-	insertion	DGKB	EntrezGene	-	-	-	ETV1	-
2_27478531	2:27478531-27478532	T	772367	XM_004939326.3	Transcript	intron_variant	-	-	-	-	-	-	MODIFIER	-	-1	-	insertion	DGKB	EntrezGene	-	-	-	ETV1	-
2_27478531	2:27478531-27478532	T	772367	XM_015281875.2	Transcript	intron_variant	-	-	-	-	-	-	MODIFIER	-	-1	-	insertion	DGKB	EntrezGene	-	-	-	ETV1	-
2_27478531	2:27478531-27478532	T	772367	XM_015281876.2	Transcript	intron_variant	-	-	-	-	-	-	MODIFIER	-	-1	-	insertion	DGKB	EntrezGene	-	-	-	ETV1	-
2_27478531	2:27478531-27478532	T	772367	XM_015281877.2	Transcript	intron_variant	-	-	-	-	-	-	MODIFIER	-	-1	-	insertion	DGKB	EntrezGene	-	-	-	ETV1	-
2_27478531	2:27478531-27478532	T	772367	XM_015281879.2	Transcript	intron_variant	-	-	-	-	-	-	MODIFIER	-	-1	-	insertion	DGKB	EntrezGene	-	-	-	ETV1	-
2_27478531	2:27478531-27478532	T	772367	XM_015281880.2	Transcript	intron_variant	-	-	-	-	-	-	MODIFIER	-	-1	-	insertion	DGKB	EntrezGene	-	-	-	ETV1	-
2_27478531	2:27478531-27478532	T	772367	XM_025147405.1	Transcript	intron_variant	-	-	-	-	-	-	MODIFIER	-	-1	-	insertion	DGKB	EntrezGene	-	-	-	ETV1	-
2_27478531	2:27478531-27478532	T	772367	XM_025147406.1	Transcript	intron_variant	-	-	-	-	-	-	MODIFIER	-	-1	-	insertion	DGKB	EntrezGene	-	-	-	ETV1	-
rs15929267	2:27467187	T	772367	XM_004939325.3	Transcript	intron_variant	-	-	-	-	-	-	MODIFIER	-	-1	-	SNV	DGKB	EntrezGene	-	-	-	ETV1	-
rs15929267	2:27467187	T	772367	XM_004939326.3	Transcript	intron_variant	-	-	-	-	-	-	MODIFIER	-	-1	-	SNV	DGKB	EntrezGene	-	-	-	ETV1	-
rs15929267	2:27467187	T	772367	XM_015281875.2	Transcript	intron_variant	-	-	-	-	-	-	MODIFIER	-	-1	-	SNV	DGKB	EntrezGene	-	-	-	ETV1	-
rs15929267	2:27467187	T	772367	XM_015281876.2	Transcript	intron_variant	-	-	-	-	-	-	MODIFIER	-	-1	-	SNV	DGKB	EntrezGene	-	-	-	ETV1	-
rs15929267	2:27467187	T	772367	XM_015281877.2	Transcript	intron_variant	-	-	-	-	-	-	MODIFIER	-	-1	-	SNV	DGKB	EntrezGene	-	-	-	ETV1	-
rs15929267	2:27467187	T	772367	XM_015281879.2	Transcript	intron_variant	-	-	-	-	-	-	MODIFIER	-	-1	-	SNV	DGKB	EntrezGene	-	-	-	ETV1	-
rs15929267	2:27467187	T	772367	XM_015281880.2	Transcript	intron_variant	-	-	-	-	-	-	MODIFIER	-	-1	-	SNV	DGKB	EntrezGene	-	-	-	ETV1	-
rs15929267	2:27467187	T	772367	XM_025147405.1	Transcript	intron_variant	-	-	-	-	-	-	MODIFIER	-	-1	-	SNV	DGKB	EntrezGene	-	-	-	ETV1	-
rs15929267	2:27467187	T	772367	XM_025147406.1	Transcript	intron_variant	-	-	-	-	-	-	MODIFIER	-	-1	-	SNV	DGKB	EntrezGene	-	-	-	ETV1	-
rs14590924	6:30472348	T	107053724	XR_001467251.1	Transcript	downstream_gene_variant	-	-	-	-	-	-	MODIFIER	3606	1	-	SNV	LOC107053724	EntrezGene	-	-	-	RAB11FIP2	-
rs315786446	10:11894117	A	-	NM_204528.1	Transcript	intron_variant,non_coding_transcript_variant	-	-	-	-	-	-	MODIFIER	-	1	-	SNV	-	-	-	-	-	SH3GL3	-
rs315786446	10:11894117	A	395201	XM_015291974.2	Transcript	intron_variant	-	-	-	-	-	-	MODIFIER	-	1	-	SNV	SH3GL3	EntrezGene	-	-	-	SH3GL3	-
rs315786446	10:11894117	A	107054195	XR_001468220.2	Transcript	upstream_gene_variant	-	-	-	-	-	-	MODIFIER	645	-1	-	SNV	LOC107054195	EntrezGene	-	-	-	SH3GL3	-
rs317861347	2:36991073	A	776043	XM_015281797.2	Transcript	intron_variant	-	-	-	-	-	-	MODIFIER	-	1	-	SNV	UBE2E2	EntrezGene	-	-	-	UBE2E2	-
rs317861347	2:36991073	A	776043	XM_015281799.2	Transcript	intron_variant	-	-	-	-	-	-	MODIFIER	-	1	-	SNV	UBE2E2	EntrezGene	-	-	-	UBE2E2	-
rs317861347	2:36991073	A	776043	XM_025147467.1	Transcript	intron_variant	-	-	-	-	-	-	MODIFIER	-	1	-	SNV	UBE2E2	EntrezGene	-	-	-	UBE2E2	-
rs317961030	8:23949316	A	-	NM_204830.1	Transcript	intron_variant,non_coding_transcript_variant	-	-	-	-	-	-	MODIFIER	-	1	-	SNV	-	-	-	-	-	ELAVL4	-
rs317961030	8:23949316	A	395634	XM_015290948.2	Transcript	intron_variant	-	-	-	-	-	-	MODIFIER	-	1	-	SNV	ELAVL4	EntrezGene	-	-	-	ELAVL4	-
rs317961030	8:23949316	A	395634	XM_015290949.2	Transcript	intron_variant	-	-	-	-	-	-	MODIFIER	-	1	-	SNV	ELAVL4	EntrezGene	-	-	-	ELAVL4	-
rs317961030	8:23949316	A	395634	XM_015290950.2	Transcript	intron_variant	-	-	-	-	-	-	MODIFIER	-	1	-	SNV	ELAVL4	EntrezGene	-	-	-	ELAVL4	-
rs317961030	8:23949316	A	395634	XM_015290951.2	Transcript	intron_variant	-	-	-	-	-	-	MODIFIER	-	1	-	SNV	ELAVL4	EntrezGene	-	-	-	ELAVL4	-
rs317961030	8:23949316	A	395634	XM_015290952.2	Transcript	intron_variant	-	-	-	-	-	-	MODIFIER	-	1	-	SNV	ELAVL4	EntrezGene	-	-	-	ELAVL4	-
rs317961030	8:23949316	A	395634	XM_015290953.2	Transcript	intron_variant	-	-	-	-	-	-	MODIFIER	-	1	-	SNV	ELAVL4	EntrezGene	-	-	-	ELAVL4	-
rs317961030	8:23949316	A	395634	XM_015290954.2	Transcript	intron_variant	-	-	-	-	-	-	MODIFIER	-	1	-	SNV	ELAVL4	EntrezGene	-	-	-	ELAVL4	-
rs317961030	8:23949316	A	395634	XM_015290955.2	Transcript	intron_variant	-	-	-	-	-	-	MODIFIER	-	1	-	SNV	ELAVL4	EntrezGene	-	-	-	ELAVL4	-
rs317961030	8:23949316	A	395634	XM_015290956.2	Transcript	intron_variant	-	-	-	-	-	-	MODIFIER	-	1	-	SNV	ELAVL4	EntrezGene	-	-	-	ELAVL4	-
rs317961030	8:23949316	A	395634	XM_015290957.2	Transcript	intron_variant	-	-	-	-	-	-	MODIFIER	-	1	-	SNV	ELAVL4	EntrezGene	-	-	-	ELAVL4	-
rs317961030	8:23949316	A	395634	XM_015290959.2	Transcript	intron_variant	-	-	-	-	-	-	MODIFIER	-	1	-	SNV	ELAVL4	EntrezGene	-	-	-	ELAVL4	-
rs317961030	8:23949316	A	395634	XM_025152752.1	Transcript	intron_variant	-	-	-	-	-	-	MODIFIER	-	1	-	SNV	ELAVL4	EntrezGene	-	-	-	ELAVL4	-
rs317961030	8:23949316	A	395634	XM_025152754.1	Transcript	intron_variant	-	-	-	-	-	-	MODIFIER	-	1	-	SNV	ELAVL4	EntrezGene	-	-	-	ELAVL4	-
rs314240990	2:27479267	A	772367	XM_004939325.3	Transcript	intron_variant	-	-	-	-	-	-	MODIFIER	-	-1	-	SNV	DGKB	EntrezGene	-	-	-	ETV1	-
rs314240990	2:27479267	A	772367	XM_004939326.3	Transcript	intron_variant	-	-	-	-	-	-	MODIFIER	-	-1	-	SNV	DGKB	EntrezGene	-	-	-	ETV1	-
rs314240990	2:27479267	A	772367	XM_015281875.2	Transcript	intron_variant	-	-	-	-	-	-	MODIFIER	-	-1	-	SNV	DGKB	EntrezGene	-	-	-	ETV1	-
rs314240990	2:27479267	A	772367	XM_015281876.2	Transcript	intron_variant	-	-	-	-	-	-	MODIFIER	-	-1	-	SNV	DGKB	EntrezGene	-	-	-	ETV1	-
rs314240990	2:27479267	A	772367	XM_015281877.2	Transcript	intron_variant	-	-	-	-	-	-	MODIFIER	-	-1	-	SNV	DGKB	EntrezGene	-	-	-	ETV1	-
rs314240990	2:27479267	A	772367	XM_015281879.2	Transcript	intron_variant	-	-	-	-	-	-	MODIFIER	-	-1	-	SNV	DGKB	EntrezGene	-	-	-	ETV1	-
rs314240990	2:27479267	A	772367	XM_015281880.2	Transcript	intron_variant	-	-	-	-	-	-	MODIFIER	-	-1	-	SNV	DGKB	EntrezGene	-	-	-	ETV1	-
rs314240990	2:27479267	A	772367	XM_025147405.1	Transcript	intron_variant	-	-	-	-	-	-	MODIFIER	-	-1	-	SNV	DGKB	EntrezGene	-	-	-	ETV1	-
rs314240990	2:27479267	A	772367	XM_025147406.1	Transcript	intron_variant	-	-	-	-	-	-	MODIFIER	-	-1	-	SNV	DGKB	EntrezGene	-	-	-	ETV1	-
rs735804293	5:16743363	A	107053422	XR_003075502.1	Transcript	non_coding_transcript_exon_variant	11626	-	-	-	-	-	MODIFIER	-	-1	-	SNV	LOC107053422	EntrezGene	-	-	-	GAL	-
rs315256612	5:41175140	C	423391	XM_421303.6	Transcript	intron_variant	-	-	-	-	-	-	MODIFIER	-	-1	-	SNV	SEL1L	EntrezGene	-	-	-	SEL1L	-
rs314662582	4:50116583	A	-	-	-	intergenic_variant	-	-	-	-	-	-	MODIFIER	-	-	-	SNV	-	-	-	-	-	GRSF1	-
rs316980283	2:27479668	A	772367	XM_004939325.3	Transcript	intron_variant	-	-	-	-	-	-	MODIFIER	-	-1	-	SNV	DGKB	EntrezGene	-	-	-	ETV1	-
rs316980283	2:27479668	A	772367	XM_004939326.3	Transcript	intron_variant	-	-	-	-	-	-	MODIFIER	-	-1	-	SNV	DGKB	EntrezGene	-	-	-	ETV1	-
rs316980283	2:27479668	A	772367	XM_015281875.2	Transcript	intron_variant	-	-	-	-	-	-	MODIFIER	-	-1	-	SNV	DGKB	EntrezGene	-	-	-	ETV1	-
rs316980283	2:27479668	A	772367	XM_015281876.2	Transcript	intron_variant	-	-	-	-	-	-	MODIFIER	-	-1	-	SNV	DGKB	EntrezGene	-	-	-	ETV1	-
rs316980283	2:27479668	A	772367	XM_015281877.2	Transcript	intron_variant	-	-	-	-	-	-	MODIFIER	-	-1	-	SNV	DGKB	EntrezGene	-	-	-	ETV1	-
rs316980283	2:27479668	A	772367	XM_015281879.2	Transcript	intron_variant	-	-	-	-	-	-	MODIFIER	-	-1	-	SNV	DGKB	EntrezGene	-	-	-	ETV1	-
rs316980283	2:27479668	A	772367	XM_015281880.2	Transcript	intron_variant	-	-	-	-	-	-	MODIFIER	-	-1	-	SNV	DGKB	EntrezGene	-	-	-	ETV1	-
rs316980283	2:27479668	A	772367	XM_025147405.1	Transcript	intron_variant	-	-	-	-	-	-	MODIFIER	-	-1	-	SNV	DGKB	EntrezGene	-	-	-	ETV1	-
rs316980283	2:27479668	A	772367	XM_025147406.1	Transcript	intron_variant	-	-	-	-	-	-	MODIFIER	-	-1	-	SNV	DGKB	EntrezGene	-	-	-	ETV1	-
rs738236556	1:133774358	T	100858050	XM_003640533.4	Transcript	upstream_gene_variant	-	-	-	-	-	-	MODIFIER	4763	-1	-	SNV	KIAA1211L	EntrezGene	-	-	-	KIAA1211L	-
rs738236556	1:133774358	T	100858050	XM_004938494.3	Transcript	upstream_gene_variant	-	-	-	-	-	-	MODIFIER	4767	-1	-	SNV	KIAA1211L	EntrezGene	-	-	-	KIAA1211L	-
rs738236556	1:133774358	T	100858050	XM_004938496.3	Transcript	upstream_gene_variant	-	-	-	-	-	-	MODIFIER	4766	-1	-	SNV	KIAA1211L	EntrezGene	-	-	-	KIAA1211L	-
rs738236556	1:133774358	T	418696	XM_015277787.2	Transcript	3_prime_UTR_variant	2503	-	-	-	-	-	MODIFIER	-	-1	-	SNV	TSGA10	EntrezGene	-	-	-	KIAA1211L	-
rs738236556	1:133774358	T	418696	XM_025146643.1	Transcript	3_prime_UTR_variant	2606	-	-	-	-	-	MODIFIER	-	-1	-	SNV	TSGA10	EntrezGene	-	-	-	KIAA1211L	-
rs738236556	1:133774358	T	418696	XM_025146644.1	Transcript	3_prime_UTR_variant	2396	-	-	-	-	-	MODIFIER	-	-1	-	SNV	TSGA10	EntrezGene	-	-	-	KIAA1211L	-
rs16563054	6:30473329	T	107053724	XR_001467251.1	Transcript	downstream_gene_variant	-	-	-	-	-	-	MODIFIER	4587	1	-	SNV	LOC107053724	EntrezGene	-	-	-	RAB11FIP2	-
rs734668878	7:11147641	T	-	NM_001008474.1	Transcript	intron_variant,non_coding_transcript_variant	-	-	-	-	-	-	MODIFIER	-	1	-	SNV	-	-	-	-	-	KCTD18	-
rs734668878	7:11147641	T	424067	XM_015289414.2	Transcript	intron_variant	-	-	-	-	-	-	MODIFIER	-	1	-	SNV	SPATS2L	EntrezGene	-	-	-	KCTD18	-
rs734668878	7:11147641	T	424067	XM_015289415.2	Transcript	intron_variant	-	-	-	-	-	-	MODIFIER	-	1	-	SNV	SPATS2L	EntrezGene	-	-	-	KCTD18	-
rs734668878	7:11147641	T	424067	XM_015289416.2	Transcript	intron_variant	-	-	-	-	-	-	MODIFIER	-	1	-	SNV	SPATS2L	EntrezGene	-	-	-	KCTD18	-
rs734668878	7:11147641	T	424067	XM_025152171.1	Transcript	intron_variant	-	-	-	-	-	-	MODIFIER	-	1	-	SNV	SPATS2L	EntrezGene	-	-	-	KCTD18	-
rs734668878	7:11147641	T	424067	XM_025152172.1	Transcript	intron_variant	-	-	-	-	-	-	MODIFIER	-	1	-	SNV	SPATS2L	EntrezGene	-	-	-	KCTD18	-
rs734668878	7:11147641	T	424067	XM_025152173.1	Transcript	intron_variant	-	-	-	-	-	-	MODIFIER	-	1	-	SNV	SPATS2L	EntrezGene	-	-	-	KCTD18	-
rs734668878	7:11147641	T	424067	XM_025152174.1	Transcript	intron_variant	-	-	-	-	-	-	MODIFIER	-	1	-	SNV	SPATS2L	EntrezGene	-	-	-	KCTD18	-
rs734668878	7:11147641	T	424067	XM_025152175.1	Transcript	intron_variant	-	-	-	-	-	-	MODIFIER	-	1	-	SNV	SPATS2L	EntrezGene	-	-	-	KCTD18	-
rs737373523	7:32009461	T	424301	XM_004943007.3	Transcript	intron_variant	-	-	-	-	-	-	MODIFIER	-	-1	-	SNV	LRP1B	EntrezGene	-	-	-	LOC424300	-
rs737373523	7:32009461	T	424301	XM_015289890.2	Transcript	intron_variant	-	-	-	-	-	-	MODIFIER	-	-1	-	SNV	LRP1B	EntrezGene	-	-	-	LOC424300	-
rs737373523	7:32009461	T	424301	XM_015289891.2	Transcript	intron_variant	-	-	-	-	-	-	MODIFIER	-	-1	-	SNV	LRP1B	EntrezGene	-	-	-	LOC424300	-
rs737373523	7:32009461	T	424301	XM_422146.6	Transcript	intron_variant	-	-	-	-	-	-	MODIFIER	-	-1	-	SNV	LRP1B	EntrezGene	-	-	-	LOC424300	-
rs315473307	10:3049755	A	-	NM_001293202.1	Transcript	non_coding_transcript_exon_variant	1349	-	-	-	-	-	MODIFIER	-	1	-	SNV	-	-	-	-	-	STRA6	-
rs315473307	10:3049755	A	769957	XM_001233272.5	Transcript	downstream_gene_variant	-	-	-	-	-	-	MODIFIER	4511	-1	-	SNV	ISLR	EntrezGene	-	-	-	STRA6	-
rs315473307	10:3049755	A	415301	XM_004943696.3	Transcript	missense_variant	1825	1150	384	A/T	Gcc/Acc	-	MODERATE	-	1	-	SNV	STRA6	EntrezGene	-	-	-	STRA6	tolerated(0.19)
rs315473307	10:3049755	A	415301	XM_004943697.3	Transcript	missense_variant	1812	1150	384	A/T	Gcc/Acc	-	MODERATE	-	1	-	SNV	STRA6	EntrezGene	-	-	-	STRA6	tolerated(0.19)
rs315473307	10:3049755	A	415301	XM_015278809.2	Transcript	missense_variant	1983	1150	384	A/T	Gcc/Acc	-	MODERATE	-	1	-	SNV	STRA6	EntrezGene	-	-	-	STRA6	tolerated(0.19)
rs315473307	10:3049755	A	415301	XM_015278811.2	Transcript	missense_variant	1815	1150	384	A/T	Gcc/Acc	-	MODERATE	-	1	-	SNV	STRA6	EntrezGene	-	-	-	STRA6	tolerated(0.19)
rs315473307	10:3049755	A	769957	XM_015279034.2	Transcript	downstream_gene_variant	-	-	-	-	-	-	MODIFIER	4511	-1	-	SNV	ISLR	EntrezGene	-	-	-	STRA6	-
rs315473307	10:3049755	A	769957	XM_015279035.2	Transcript	downstream_gene_variant	-	-	-	-	-	-	MODIFIER	4511	-1	-	SNV	ISLR	EntrezGene	-	-	-	STRA6	-
rs315473307	10:3049755	A	769957	XM_015279036.2	Transcript	downstream_gene_variant	-	-	-	-	-	-	MODIFIER	4511	-1	-	SNV	ISLR	EntrezGene	-	-	-	STRA6	-
rs313162260	1:133753988	A	100858050	XM_003640533.4	Transcript	intron_variant	-	-	-	-	-	-	MODIFIER	-	-1	-	SNV	KIAA1211L	EntrezGene	-	-	-	KIAA1211L	-
rs313162260	1:133753988	A	100858050	XM_004938494.3	Transcript	intron_variant	-	-	-	-	-	-	MODIFIER	-	-1	-	SNV	KIAA1211L	EntrezGene	-	-	-	KIAA1211L	-
rs313162260	1:133753988	A	100858050	XM_004938496.3	Transcript	intron_variant	-	-	-	-	-	-	MODIFIER	-	-1	-	SNV	KIAA1211L	EntrezGene	-	-	-	KIAA1211L	-
rs15980332	2:46581883	T	-	NM_001030994.1	Transcript	intron_variant,non_coding_transcript_variant	-	-	-	-	-	-	MODIFIER	-	1	-	SNV	-	-	-	-	-	AOAH	-
rs15980332	2:46581883	T	420735	XM_015281536.2	Transcript	intron_variant	-	-	-	-	-	-	MODIFIER	-	1	-	SNV	ELMO1	EntrezGene	-	-	-	AOAH	-
rs15980332	2:46581883	T	420735	XM_015281537.2	Transcript	intron_variant	-	-	-	-	-	-	MODIFIER	-	1	-	SNV	ELMO1	EntrezGene	-	-	-	AOAH	-
rs15980332	2:46581883	T	420735	XM_015281538.2	Transcript	intron_variant	-	-	-	-	-	-	MODIFIER	-	1	-	SNV	ELMO1	EntrezGene	-	-	-	AOAH	-
rs15980332	2:46581883	T	420735	XM_015281539.2	Transcript	intron_variant	-	-	-	-	-	-	MODIFIER	-	1	-	SNV	ELMO1	EntrezGene	-	-	-	AOAH	-
rs15980332	2:46581883	T	420735	XM_015281540.2	Transcript	intron_variant	-	-	-	-	-	-	MODIFIER	-	1	-	SNV	ELMO1	EntrezGene	-	-	-	AOAH	-
rs15980332	2:46581883	T	420735	XM_015281541.2	Transcript	intron_variant	-	-	-	-	-	-	MODIFIER	-	1	-	SNV	ELMO1	EntrezGene	-	-	-	AOAH	-
rs15980332	2:46581883	T	420735	XM_015281542.2	Transcript	intron_variant	-	-	-	-	-	-	MODIFIER	-	1	-	SNV	ELMO1	EntrezGene	-	-	-	AOAH	-
rs15980332	2:46581883	T	420735	XM_015281543.2	Transcript	intron_variant	-	-	-	-	-	-	MODIFIER	-	1	-	SNV	ELMO1	EntrezGene	-	-	-	AOAH	-
rs15980332	2:46581883	T	420735	XM_015281544.2	Transcript	intron_variant	-	-	-	-	-	-	MODIFIER	-	1	-	SNV	ELMO1	EntrezGene	-	-	-	AOAH	-
rs15980332	2:46581883	T	420735	XM_015281545.2	Transcript	intron_variant	-	-	-	-	-	-	MODIFIER	-	1	-	SNV	ELMO1	EntrezGene	-	-	-	AOAH	-
rs15980332	2:46581883	T	420735	XM_015281546.2	Transcript	intron_variant	-	-	-	-	-	-	MODIFIER	-	1	-	SNV	ELMO1	EntrezGene	-	-	-	AOAH	-
rs15980332	2:46581883	T	420735	XM_025147231.1	Transcript	intron_variant	-	-	-	-	-	-	MODIFIER	-	1	-	SNV	ELMO1	EntrezGene	-	-	-	AOAH	-
rs316702699	4:50117664	T	-	-	-	intergenic_variant	-	-	-	-	-	-	MODIFIER	-	-	-	SNV	-	-	-	-	-	GRSF1	-
rs314041779	1:133765570	A	100858050	XM_003640533.4	Transcript	intron_variant	-	-	-	-	-	-	MODIFIER	-	-1	-	SNV	KIAA1211L	EntrezGene	-	-	-	KIAA1211L	-
rs314041779	1:133765570	A	100858050	XM_004938494.3	Transcript	intron_variant	-	-	-	-	-	-	MODIFIER	-	-1	-	SNV	KIAA1211L	EntrezGene	-	-	-	KIAA1211L	-
rs314041779	1:133765570	A	100858050	XM_004938496.3	Transcript	intron_variant	-	-	-	-	-	-	MODIFIER	-	-1	-	SNV	KIAA1211L	EntrezGene	-	-	-	KIAA1211L	-
rs80655830	4:72857144	A	-	-	-	intergenic_variant	-	-	-	-	-	-	MODIFIER	-	-	-	SNV	-	-	-	-	-	STIM2	-
rs315173313	5:16741818	A	107053422	XR_003075502.1	Transcript	intron_variant,non_coding_transcript_variant	-	-	-	-	-	-	MODIFIER	-	-1	-	SNV	LOC107053422	EntrezGene	-	-	-	GAL	-
rs312741231	1:103882769	A	-	NM_001007858.1	Transcript	intron_variant,non_coding_transcript_variant	-	-	-	-	-	-	MODIFIER	-	1	-	SNV	-	-	-	-	-	GABPA	-
rs312741231	1:103882769	A	418478	XM_015299140.2	Transcript	intron_variant	-	-	-	-	-	-	MODIFIER	-	1	-	SNV	GABPA	EntrezGene	-	-	-	GABPA	-
rs312741231	1:103882769	A	418478	XM_015299146.2	Transcript	intron_variant	-	-	-	-	-	-	MODIFIER	-	1	-	SNV	GABPA	EntrezGene	-	-	-	GABPA	-
rs317966371	9:15822743	T	-	NM_001329496.1	Transcript	intron_variant,non_coding_transcript_variant	-	-	-	-	-	-	MODIFIER	-	-1	-	SNV	-	-	-	-	-	CYP2AB4	-
rs317966371	9:15822743	T	429153	XM_426708.6	Transcript	intron_variant	-	-	-	-	-	-	MODIFIER	-	-1	-	SNV	CYP2AB4	EntrezGene	-	-	-	CYP2AB4	-
rs733424087	11:8332940	T	101751621	XM_015292425.2	Transcript	intron_variant	-	-	-	-	-	-	MODIFIER	-	1	-	SNV	VSTM2B	EntrezGene	-	-	-	VSTM2B	-
rs733424087	11:8332940	T	101751621	XM_025154297.1	Transcript	intron_variant	-	-	-	-	-	-	MODIFIER	-	1	-	SNV	VSTM2B	EntrezGene	-	-	-	VSTM2B	-
rs733424087	11:8332940	T	101751621	XM_025154298.1	Transcript	intron_variant	-	-	-	-	-	-	MODIFIER	-	1	-	SNV	VSTM2B	EntrezGene	-	-	-	VSTM2B	-
rs733424087	11:8332940	T	101751621	XR_003077246.1	Transcript	intron_variant,non_coding_transcript_variant	-	-	-	-	-	-	MODIFIER	-	1	-	SNV	VSTM2B	EntrezGene	-	-	-	VSTM2B	-
rs733424087	11:8332940	T	101749699	XR_003077247.1	Transcript	downstream_gene_variant	-	-	-	-	-	-	MODIFIER	2500	-1	-	SNV	LOC101749699	EntrezGene	-	-	-	VSTM2B	-
rs316520920	1:133765478	A	100858050	XM_003640533.4	Transcript	intron_variant	-	-	-	-	-	-	MODIFIER	-	-1	-	SNV	KIAA1211L	EntrezGene	-	-	-	KIAA1211L	-
rs316520920	1:133765478	A	100858050	XM_004938494.3	Transcript	intron_variant	-	-	-	-	-	-	MODIFIER	-	-1	-	SNV	KIAA1211L	EntrezGene	-	-	-	KIAA1211L	-
rs316520920	1:133765478	A	100858050	XM_004938496.3	Transcript	intron_variant	-	-	-	-	-	-	MODIFIER	-	-1	-	SNV	KIAA1211L	EntrezGene	-	-	-	KIAA1211L	-
2_46605219	2:46605219	T	420737	XM_004939531.3	Transcript	intron_variant	-	-	-	-	-	-	MODIFIER	-	1	-	SNV	AOAH	EntrezGene	-	-	-	AOAH	-
2_46605219	2:46605219	T	420737	XM_004939533.3	Transcript	intron_variant	-	-	-	-	-	-	MODIFIER	-	1	-	SNV	AOAH	EntrezGene	-	-	-	AOAH	-
2_46605219	2:46605219	T	420737	XM_418835.5	Transcript	intron_variant	-	-	-	-	-	-	MODIFIER	-	1	-	SNV	AOAH	EntrezGene	-	-	-	AOAH	-
rs314500242	2:27466051	T	772367	XM_004939325.3	Transcript	intron_variant	-	-	-	-	-	-	MODIFIER	-	-1	-	SNV	DGKB	EntrezGene	-	-	-	ETV1	-
rs314500242	2:27466051	T	772367	XM_004939326.3	Transcript	intron_variant	-	-	-	-	-	-	MODIFIER	-	-1	-	SNV	DGKB	EntrezGene	-	-	-	ETV1	-
rs314500242	2:27466051	T	772367	XM_015281875.2	Transcript	intron_variant	-	-	-	-	-	-	MODIFIER	-	-1	-	SNV	DGKB	EntrezGene	-	-	-	ETV1	-
rs314500242	2:27466051	T	772367	XM_015281876.2	Transcript	intron_variant	-	-	-	-	-	-	MODIFIER	-	-1	-	SNV	DGKB	EntrezGene	-	-	-	ETV1	-
rs314500242	2:27466051	T	772367	XM_015281877.2	Transcript	intron_variant	-	-	-	-	-	-	MODIFIER	-	-1	-	SNV	DGKB	EntrezGene	-	-	-	ETV1	-
rs314500242	2:27466051	T	772367	XM_015281879.2	Transcript	intron_variant	-	-	-	-	-	-	MODIFIER	-	-1	-	SNV	DGKB	EntrezGene	-	-	-	ETV1	-
rs314500242	2:27466051	T	772367	XM_015281880.2	Transcript	intron_variant	-	-	-	-	-	-	MODIFIER	-	-1	-	SNV	DGKB	EntrezGene	-	-	-	ETV1	-
rs314500242	2:27466051	T	772367	XM_025147405.1	Transcript	intron_variant	-	-	-	-	-	-	MODIFIER	-	-1	-	SNV	DGKB	EntrezGene	-	-	-	ETV1	-
rs314500242	2:27466051	T	772367	XM_025147406.1	Transcript	intron_variant	-	-	-	-	-	-	MODIFIER	-	-1	-	SNV	DGKB	EntrezGene	-	-	-	ETV1	-
rs431867612	2:46585410	A	-	NM_001030994.1	Transcript	intron_variant,non_coding_transcript_variant	-	-	-	-	-	-	MODIFIER	-	1	-	SNV	-	-	-	-	-	AOAH	-
rs431867612	2:46585410	A	420735	XM_015281536.2	Transcript	intron_variant	-	-	-	-	-	-	MODIFIER	-	1	-	SNV	ELMO1	EntrezGene	-	-	-	AOAH	-
rs431867612	2:46585410	A	420735	XM_015281537.2	Transcript	intron_variant	-	-	-	-	-	-	MODIFIER	-	1	-	SNV	ELMO1	EntrezGene	-	-	-	AOAH	-
rs431867612	2:46585410	A	420735	XM_015281538.2	Transcript	intron_variant	-	-	-	-	-	-	MODIFIER	-	1	-	SNV	ELMO1	EntrezGene	-	-	-	AOAH	-
rs431867612	2:46585410	A	420735	XM_015281539.2	Transcript	intron_variant	-	-	-	-	-	-	MODIFIER	-	1	-	SNV	ELMO1	EntrezGene	-	-	-	AOAH	-
rs431867612	2:46585410	A	420735	XM_015281540.2	Transcript	intron_variant	-	-	-	-	-	-	MODIFIER	-	1	-	SNV	ELMO1	EntrezGene	-	-	-	AOAH	-
rs431867612	2:46585410	A	420735	XM_015281541.2	Transcript	intron_variant	-	-	-	-	-	-	MODIFIER	-	1	-	SNV	ELMO1	EntrezGene	-	-	-	AOAH	-
rs431867612	2:46585410	A	420735	XM_015281542.2	Transcript	intron_variant	-	-	-	-	-	-	MODIFIER	-	1	-	SNV	ELMO1	EntrezGene	-	-	-	AOAH	-
rs431867612	2:46585410	A	420735	XM_015281543.2	Transcript	intron_variant	-	-	-	-	-	-	MODIFIER	-	1	-	SNV	ELMO1	EntrezGene	-	-	-	AOAH	-
rs431867612	2:46585410	A	420735	XM_015281544.2	Transcript	intron_variant	-	-	-	-	-	-	MODIFIER	-	1	-	SNV	ELMO1	EntrezGene	-	-	-	AOAH	-
rs431867612	2:46585410	A	420735	XM_015281545.2	Transcript	intron_variant	-	-	-	-	-	-	MODIFIER	-	1	-	SNV	ELMO1	EntrezGene	-	-	-	AOAH	-
rs431867612	2:46585410	A	420735	XM_015281546.2	Transcript	intron_variant	-	-	-	-	-	-	MODIFIER	-	1	-	SNV	ELMO1	EntrezGene	-	-	-	AOAH	-
rs431867612	2:46585410	A	420735	XM_025147231.1	Transcript	intron_variant	-	-	-	-	-	-	MODIFIER	-	1	-	SNV	ELMO1	EntrezGene	-	-	-	AOAH	-
rs14155859	2:27456098	T	772367	XM_004939325.3	Transcript	intron_variant	-	-	-	-	-	-	MODIFIER	-	-1	-	SNV	DGKB	EntrezGene	-	-	-	ETV1	-
rs14155859	2:27456098	T	772367	XM_004939326.3	Transcript	intron_variant	-	-	-	-	-	-	MODIFIER	-	-1	-	SNV	DGKB	EntrezGene	-	-	-	ETV1	-
rs14155859	2:27456098	T	772367	XM_015281875.2	Transcript	intron_variant	-	-	-	-	-	-	MODIFIER	-	-1	-	SNV	DGKB	EntrezGene	-	-	-	ETV1	-
rs14155859	2:27456098	T	772367	XM_015281876.2	Transcript	intron_variant	-	-	-	-	-	-	MODIFIER	-	-1	-	SNV	DGKB	EntrezGene	-	-	-	ETV1	-
rs14155859	2:27456098	T	772367	XM_015281877.2	Transcript	intron_variant	-	-	-	-	-	-	MODIFIER	-	-1	-	SNV	DGKB	EntrezGene	-	-	-	ETV1	-
rs14155859	2:27456098	T	772367	XM_015281879.2	Transcript	intron_variant	-	-	-	-	-	-	MODIFIER	-	-1	-	SNV	DGKB	EntrezGene	-	-	-	ETV1	-
rs14155859	2:27456098	T	772367	XM_025147405.1	Transcript	intron_variant	-	-	-	-	-	-	MODIFIER	-	-1	-	SNV	DGKB	EntrezGene	-	-	-	ETV1	-
rs14155859	2:27456098	T	772367	XM_025147406.1	Transcript	intron_variant	-	-	-	-	-	-	MODIFIER	-	-1	-	SNV	DGKB	EntrezGene	-	-	-	ETV1	-
rs735694313	4:50012798	A	-	NM_204263.1	Transcript	non_coding_transcript_exon_variant	1203	-	-	-	-	-	MODIFIER	-	-1	-	SNV	-	-	-	-	-	UTP3	-
rs735694313	4:50012798	A	422643	XM_004941173.3	Transcript	3_prime_UTR_variant	3364	-	-	-	-	-	MODIFIER	-	1	-	SNV	LOC422643	EntrezGene	-	-	-	UTP3	-
rs735694313	4:50012798	A	422643	XM_025150104.1	Transcript	3_prime_UTR_variant	3752	-	-	-	-	-	MODIFIER	-	1	-	SNV	LOC422643	EntrezGene	-	-	-	UTP3	-
rs312786219	4:50059940	T	422645	XM_004941179.3	Transcript	intron_variant	-	-	-	-	-	-	MODIFIER	-	1	-	SNV	RUFY3	EntrezGene	-	-	-	RUFY3	-
rs312786219	4:50059940	T	422645	XM_015276412.2	Transcript	intron_variant	-	-	-	-	-	-	MODIFIER	-	1	-	SNV	RUFY3	EntrezGene	-	-	-	RUFY3	-
rs312786219	4:50059940	T	422645	XM_015276413.2	Transcript	intron_variant	-	-	-	-	-	-	MODIFIER	-	1	-	SNV	RUFY3	EntrezGene	-	-	-	RUFY3	-
rs312786219	4:50059940	T	422645	XM_015276414.2	Transcript	intron_variant	-	-	-	-	-	-	MODIFIER	-	1	-	SNV	RUFY3	EntrezGene	-	-	-	RUFY3	-
rs312786219	4:50059940	T	422645	XM_015276415.2	Transcript	intron_variant	-	-	-	-	-	-	MODIFIER	-	1	-	SNV	RUFY3	EntrezGene	-	-	-	RUFY3	-
rs312786219	4:50059940	T	422645	XM_015276416.1	Transcript	intron_variant	-	-	-	-	-	-	MODIFIER	-	1	-	SNV	RUFY3	EntrezGene	-	-	-	RUFY3	-
rs312786219	4:50059940	T	422645	XM_015276417.2	Transcript	intron_variant	-	-	-	-	-	-	MODIFIER	-	1	-	SNV	RUFY3	EntrezGene	-	-	-	RUFY3	-
rs312786219	4:50059940	T	422645	XM_420599.6	Transcript	intron_variant	-	-	-	-	-	-	MODIFIER	-	1	-	SNV	RUFY3	EntrezGene	-	-	-	RUFY3	-
rs312786219	4:50059940	T	422645	XR_001463561.2	Transcript	intron_variant,non_coding_transcript_variant	-	-	-	-	-	-	MODIFIER	-	1	-	SNV	RUFY3	EntrezGene	-	-	-	RUFY3	-
rs15929221	2:27454326	A	772367	XM_004939325.3	Transcript	intron_variant	-	-	-	-	-	-	MODIFIER	-	-1	-	SNV	DGKB	EntrezGene	-	-	-	ETV1	-
rs15929221	2:27454326	A	772367	XM_004939326.3	Transcript	intron_variant	-	-	-	-	-	-	MODIFIER	-	-1	-	SNV	DGKB	EntrezGene	-	-	-	ETV1	-
rs15929221	2:27454326	A	772367	XM_015281875.2	Transcript	intron_variant	-	-	-	-	-	-	MODIFIER	-	-1	-	SNV	DGKB	EntrezGene	-	-	-	ETV1	-
rs15929221	2:27454326	A	772367	XM_015281876.2	Transcript	intron_variant	-	-	-	-	-	-	MODIFIER	-	-1	-	SNV	DGKB	EntrezGene	-	-	-	ETV1	-
rs15929221	2:27454326	A	772367	XM_015281877.2	Transcript	intron_variant	-	-	-	-	-	-	MODIFIER	-	-1	-	SNV	DGKB	EntrezGene	-	-	-	ETV1	-
rs15929221	2:27454326	A	772367	XM_015281879.2	Transcript	intron_variant	-	-	-	-	-	-	MODIFIER	-	-1	-	SNV	DGKB	EntrezGene	-	-	-	ETV1	-
rs15929221	2:27454326	A	772367	XM_025147405.1	Transcript	intron_variant	-	-	-	-	-	-	MODIFIER	-	-1	-	SNV	DGKB	EntrezGene	-	-	-	ETV1	-
rs15929221	2:27454326	A	772367	XM_025147406.1	Transcript	intron_variant	-	-	-	-	-	-	MODIFIER	-	-1	-	SNV	DGKB	EntrezGene	-	-	-	ETV1	-
rs737725242	6:30472444	A	107053724	XR_001467251.1	Transcript	downstream_gene_variant	-	-	-	-	-	-	MODIFIER	3702	1	-	SNV	LOC107053724	EntrezGene	-	-	-	RAB11FIP2	-
rs431892844	2:46572193	A	-	NM_001030994.1	Transcript	intron_variant,non_coding_transcript_variant	-	-	-	-	-	-	MODIFIER	-	1	-	SNV	-	-	-	-	-	AOAH	-
rs431892844	2:46572193	A	420735	XM_015281536.2	Transcript	intron_variant	-	-	-	-	-	-	MODIFIER	-	1	-	SNV	ELMO1	EntrezGene	-	-	-	AOAH	-
rs431892844	2:46572193	A	420735	XM_015281537.2	Transcript	intron_variant	-	-	-	-	-	-	MODIFIER	-	1	-	SNV	ELMO1	EntrezGene	-	-	-	AOAH	-
rs431892844	2:46572193	A	420735	XM_015281538.2	Transcript	intron_variant	-	-	-	-	-	-	MODIFIER	-	1	-	SNV	ELMO1	EntrezGene	-	-	-	AOAH	-
rs431892844	2:46572193	A	420735	XM_015281539.2	Transcript	intron_variant	-	-	-	-	-	-	MODIFIER	-	1	-	SNV	ELMO1	EntrezGene	-	-	-	AOAH	-
rs431892844	2:46572193	A	420735	XM_015281540.2	Transcript	intron_variant	-	-	-	-	-	-	MODIFIER	-	1	-	SNV	ELMO1	EntrezGene	-	-	-	AOAH	-
rs431892844	2:46572193	A	420735	XM_015281541.2	Transcript	intron_variant	-	-	-	-	-	-	MODIFIER	-	1	-	SNV	ELMO1	EntrezGene	-	-	-	AOAH	-
rs431892844	2:46572193	A	420735	XM_015281542.2	Transcript	intron_variant	-	-	-	-	-	-	MODIFIER	-	1	-	SNV	ELMO1	EntrezGene	-	-	-	AOAH	-
rs431892844	2:46572193	A	420735	XM_015281543.2	Transcript	intron_variant	-	-	-	-	-	-	MODIFIER	-	1	-	SNV	ELMO1	EntrezGene	-	-	-	AOAH	-
rs431892844	2:46572193	A	420735	XM_015281544.2	Transcript	intron_variant	-	-	-	-	-	-	MODIFIER	-	1	-	SNV	ELMO1	EntrezGene	-	-	-	AOAH	-
rs431892844	2:46572193	A	420735	XM_015281545.2	Transcript	intron_variant	-	-	-	-	-	-	MODIFIER	-	1	-	SNV	ELMO1	EntrezGene	-	-	-	AOAH	-
rs431892844	2:46572193	A	420735	XM_015281546.2	Transcript	intron_variant	-	-	-	-	-	-	MODIFIER	-	1	-	SNV	ELMO1	EntrezGene	-	-	-	AOAH	-
rs431892844	2:46572193	A	420735	XM_025147231.1	Transcript	intron_variant	-	-	-	-	-	-	MODIFIER	-	1	-	SNV	ELMO1	EntrezGene	-	-	-	AOAH	-
rs15095743	2:46578987	T	-	NM_001030994.1	Transcript	intron_variant,non_coding_transcript_variant	-	-	-	-	-	-	MODIFIER	-	1	-	SNV	-	-	-	-	-	AOAH	-
rs15095743	2:46578987	T	420735	XM_015281536.2	Transcript	intron_variant	-	-	-	-	-	-	MODIFIER	-	1	-	SNV	ELMO1	EntrezGene	-	-	-	AOAH	-
rs15095743	2:46578987	T	420735	XM_015281537.2	Transcript	intron_variant	-	-	-	-	-	-	MODIFIER	-	1	-	SNV	ELMO1	EntrezGene	-	-	-	AOAH	-
rs15095743	2:46578987	T	420735	XM_015281538.2	Transcript	intron_variant	-	-	-	-	-	-	MODIFIER	-	1	-	SNV	ELMO1	EntrezGene	-	-	-	AOAH	-
rs15095743	2:46578987	T	420735	XM_015281539.2	Transcript	intron_variant	-	-	-	-	-	-	MODIFIER	-	1	-	SNV	ELMO1	EntrezGene	-	-	-	AOAH	-
rs15095743	2:46578987	T	420735	XM_015281540.2	Transcript	intron_variant	-	-	-	-	-	-	MODIFIER	-	1	-	SNV	ELMO1	EntrezGene	-	-	-	AOAH	-
rs15095743	2:46578987	T	420735	XM_015281541.2	Transcript	intron_variant	-	-	-	-	-	-	MODIFIER	-	1	-	SNV	ELMO1	EntrezGene	-	-	-	AOAH	-
rs15095743	2:46578987	T	420735	XM_015281542.2	Transcript	intron_variant	-	-	-	-	-	-	MODIFIER	-	1	-	SNV	ELMO1	EntrezGene	-	-	-	AOAH	-
rs15095743	2:46578987	T	420735	XM_015281543.2	Transcript	intron_variant	-	-	-	-	-	-	MODIFIER	-	1	-	SNV	ELMO1	EntrezGene	-	-	-	AOAH	-
rs15095743	2:46578987	T	420735	XM_015281544.2	Transcript	intron_variant	-	-	-	-	-	-	MODIFIER	-	1	-	SNV	ELMO1	EntrezGene	-	-	-	AOAH	-
rs15095743	2:46578987	T	420735	XM_015281545.2	Transcript	intron_variant	-	-	-	-	-	-	MODIFIER	-	1	-	SNV	ELMO1	EntrezGene	-	-	-	AOAH	-
rs15095743	2:46578987	T	420735	XM_015281546.2	Transcript	intron_variant	-	-	-	-	-	-	MODIFIER	-	1	-	SNV	ELMO1	EntrezGene	-	-	-	AOAH	-
rs15095743	2:46578987	T	420735	XM_025147231.1	Transcript	intron_variant	-	-	-	-	-	-	MODIFIER	-	1	-	SNV	ELMO1	EntrezGene	-	-	-	AOAH	-
rs314568507	7:32012314	A	424301	XM_004943007.3	Transcript	intron_variant	-	-	-	-	-	-	MODIFIER	-	-1	-	SNV	LRP1B	EntrezGene	-	-	-	LOC424300	-
rs314568507	7:32012314	A	424301	XM_015289890.2	Transcript	intron_variant	-	-	-	-	-	-	MODIFIER	-	-1	-	SNV	LRP1B	EntrezGene	-	-	-	LOC424300	-
rs314568507	7:32012314	A	424301	XM_015289891.2	Transcript	intron_variant	-	-	-	-	-	-	MODIFIER	-	-1	-	SNV	LRP1B	EntrezGene	-	-	-	LOC424300	-
rs314568507	7:32012314	A	424301	XM_422146.6	Transcript	intron_variant	-	-	-	-	-	-	MODIFIER	-	-1	-	SNV	LRP1B	EntrezGene	-	-	-	LOC424300	-
1_155211674	1:155211674-155211675	AG	-	-	-	intergenic_variant	-	-	-	-	-	-	MODIFIER	-	-	-	insertion	-	-	-	-	-	LOC101748913	-
rs731073055	2:66461151	T	-	NM_204299.2	Transcript	intron_variant,non_coding_transcript_variant	-	-	-	-	-	-	MODIFIER	-	1	-	SNV	-	-	-	-	-	IRF4	-
rs731073055	2:66461151	T	374179	XM_025146998.1	Transcript	intron_variant	-	-	-	-	-	-	MODIFIER	-	1	-	SNV	IRF4	EntrezGene	-	-	-	IRF4	-
rs731073055	2:66461151	T	374179	XM_025146999.1	Transcript	intron_variant	-	-	-	-	-	-	MODIFIER	-	1	-	SNV	IRF4	EntrezGene	-	-	-	IRF4	-
rs731073055	2:66461151	T	374179	XM_025147000.1	Transcript	intron_variant	-	-	-	-	-	-	MODIFIER	-	1	-	SNV	IRF4	EntrezGene	-	-	-	IRF4	-
rs312851787	7:33314688	A	-	NM_001318466.1	Transcript	intron_variant,non_coding_transcript_variant	-	-	-	-	-	-	MODIFIER	-	-1	-	SNV	-	-	-	-	-	GTDC1	-
rs312851787	7:33314688	A	424306	XM_015289887.2	Transcript	intron_variant	-	-	-	-	-	-	MODIFIER	-	-1	-	SNV	ZEB2	EntrezGene	-	-	-	GTDC1	-
rs312851787	7:33314688	A	424306	XM_015289889.2	Transcript	intron_variant	-	-	-	-	-	-	MODIFIER	-	-1	-	SNV	ZEB2	EntrezGene	-	-	-	GTDC1	-
rs312851787	7:33314688	A	424306	XM_025152245.1	Transcript	intron_variant	-	-	-	-	-	-	MODIFIER	-	-1	-	SNV	ZEB2	EntrezGene	-	-	-	GTDC1	-
rs312851787	7:33314688	A	424306	XM_025152246.1	Transcript	intron_variant	-	-	-	-	-	-	MODIFIER	-	-1	-	SNV	ZEB2	EntrezGene	-	-	-	GTDC1	-
rs315823774	1:188063225	T	395167	XM_015279827.2	Transcript	intron_variant	-	-	-	-	-	-	MODIFIER	-	-1	-	SNV	FAT3	EntrezGene	-	-	-	FAT3	-
rs315823774	1:188063225	T	395167	XM_015279842.2	Transcript	intron_variant	-	-	-	-	-	-	MODIFIER	-	-1	-	SNV	FAT3	EntrezGene	-	-	-	FAT3	-
rs315823774	1:188063225	T	395167	XM_015279849.2	Transcript	intron_variant	-	-	-	-	-	-	MODIFIER	-	-1	-	SNV	FAT3	EntrezGene	-	-	-	FAT3	-
rs315823774	1:188063225	T	395167	XM_015279853.2	Transcript	intron_variant	-	-	-	-	-	-	MODIFIER	-	-1	-	SNV	FAT3	EntrezGene	-	-	-	FAT3	-
rs315823774	1:188063225	T	395167	XM_015279861.2	Transcript	intron_variant	-	-	-	-	-	-	MODIFIER	-	-1	-	SNV	FAT3	EntrezGene	-	-	-	FAT3	-
rs315823774	1:188063225	T	395167	XM_015279865.2	Transcript	intron_variant	-	-	-	-	-	-	MODIFIER	-	-1	-	SNV	FAT3	EntrezGene	-	-	-	FAT3	-
rs315823774	1:188063225	T	395167	XM_025152834.1	Transcript	intron_variant	-	-	-	-	-	-	MODIFIER	-	-1	-	SNV	FAT3	EntrezGene	-	-	-	FAT3	-
rs16380555	4:29327731	T	422442	XM_004940940.3	Transcript	upstream_gene_variant	-	-	-	-	-	-	MODIFIER	1000	-1	-	SNV	LOC422442	EntrezGene	-	-	-	LOC422442	-
rs16380555	4:29327731	T	422443	XM_420409.6	Transcript	3_prime_UTR_variant	5974	-	-	-	-	-	MODIFIER	-	-1	-	SNV	SETD7	EntrezGene	-	-	-	LOC422442	-
rs16380555	4:29327731	T	422442	XM_429960.6	Transcript	upstream_gene_variant	-	-	-	-	-	-	MODIFIER	989	-1	-	SNV	LOC422442	EntrezGene	-	-	-	LOC422442	-
rs318202847	4:50062128	A	422645	XM_004941179.3	Transcript	intron_variant	-	-	-	-	-	-	MODIFIER	-	1	-	SNV	RUFY3	EntrezGene	-	-	-	RUFY3	-
rs318202847	4:50062128	A	422645	XM_015276412.2	Transcript	intron_variant	-	-	-	-	-	-	MODIFIER	-	1	-	SNV	RUFY3	EntrezGene	-	-	-	RUFY3	-
rs318202847	4:50062128	A	422645	XM_015276413.2	Transcript	intron_variant	-	-	-	-	-	-	MODIFIER	-	1	-	SNV	RUFY3	EntrezGene	-	-	-	RUFY3	-
rs318202847	4:50062128	A	422645	XM_015276414.2	Transcript	intron_variant	-	-	-	-	-	-	MODIFIER	-	1	-	SNV	RUFY3	EntrezGene	-	-	-	RUFY3	-
rs318202847	4:50062128	A	422645	XM_015276415.2	Transcript	intron_variant	-	-	-	-	-	-	MODIFIER	-	1	-	SNV	RUFY3	EntrezGene	-	-	-	RUFY3	-
rs318202847	4:50062128	A	422645	XM_015276416.1	Transcript	intron_variant	-	-	-	-	-	-	MODIFIER	-	1	-	SNV	RUFY3	EntrezGene	-	-	-	RUFY3	-
rs318202847	4:50062128	A	422645	XM_015276417.2	Transcript	intron_variant	-	-	-	-	-	-	MODIFIER	-	1	-	SNV	RUFY3	EntrezGene	-	-	-	RUFY3	-
rs318202847	4:50062128	A	422645	XM_420599.6	Transcript	intron_variant	-	-	-	-	-	-	MODIFIER	-	1	-	SNV	RUFY3	EntrezGene	-	-	-	RUFY3	-
rs318202847	4:50062128	A	422645	XR_001463561.2	Transcript	intron_variant,non_coding_transcript_variant	-	-	-	-	-	-	MODIFIER	-	1	-	SNV	RUFY3	EntrezGene	-	-	-	RUFY3	-
rs316603121	2:42101818	T	112531721	XR_003073634.1	Transcript	intron_variant,non_coding_transcript_variant	-	-	-	-	-	-	MODIFIER	-	-1	-	SNV	LOC112531721	EntrezGene	-	-	-	CPNE4	-
rs739005766	22:5225734	A	770002	XM_015297507.2	Transcript	intron_variant	-	-	-	-	-	-	MODIFIER	-	1	-	SNV	NUDCD3	EntrezGene	-	-	-	LOC112530167	-
rs739005766	22:5225734	A	112530167	XM_025142827.1	Transcript	5_prime_UTR_variant	20	-	-	-	-	-	MODIFIER	-	1	-	SNV	LOC112530167	EntrezGene	-	-	-	LOC112530167	-
rs15885868	7:33588655	A	107053853	XR_001467585.2	Transcript	intron_variant,non_coding_transcript_variant	-	-	-	-	-	-	MODIFIER	-	1	-	SNV	LOC107053853	EntrezGene	-	-	-	ZEB2	-
rs314077105	5:40902343	T	428899	XM_004941843.3	Transcript	intron_variant	-	-	-	-	-	-	MODIFIER	-	-1	-	SNV	CEP128	EntrezGene	-	-	-	CEP128	-
rs314077105	5:40902343	T	428899	XM_025151095.1	Transcript	intron_variant	-	-	-	-	-	-	MODIFIER	-	-1	-	SNV	CEP128	EntrezGene	-	-	-	CEP128	-
rs314077105	5:40902343	T	428899	XM_025151096.1	Transcript	intron_variant	-	-	-	-	-	-	MODIFIER	-	-1	-	SNV	CEP128	EntrezGene	-	-	-	CEP128	-
rs314817595	13:9058606	A	416147	XM_025155025.1	Transcript	3_prime_UTR_variant	18384	-	-	-	-	-	MODIFIER	-	-1	-	SNV	LOC416147	EntrezGene	-	-	-	LOC100859549	-
rs314817595	13:9058606	A	416147	XM_025155026.1	Transcript	3_prime_UTR_variant	18309	-	-	-	-	-	MODIFIER	-	-1	-	SNV	LOC416147	EntrezGene	-	-	-	LOC100859549	-
rs312470658	26:1422214	T	-	NM_001171886.1	Transcript	downstream_gene_variant	-	-	-	-	-	-	MODIFIER	1935	-1	-	SNV	-	-	-	-	-	SLC16A4	-
rs312470658	26:1422214	T	428257	XM_004934870.3	Transcript	upstream_gene_variant	-	-	-	-	-	-	MODIFIER	540	1	-	SNV	PROK1	EntrezGene	-	-	-	SLC16A4	-
rs312470658	26:1422214	T	419809	XM_004934872.3	Transcript	intron_variant	-	-	-	-	-	-	MODIFIER	-	-1	-	SNV	SLC16A4	EntrezGene	-	-	-	SLC16A4	-
rs312470658	26:1422214	T	419811	XM_015298898.2	Transcript	downstream_gene_variant	-	-	-	-	-	-	MODIFIER	1928	-1	-	SNV	LAMTOR5	EntrezGene	-	-	-	SLC16A4	-
rs312470658	26:1422214	T	419809	XM_025143797.1	Transcript	intron_variant	-	-	-	-	-	-	MODIFIER	-	-1	-	SNV	SLC16A4	EntrezGene	-	-	-	SLC16A4	-
rs312470658	26:1422214	T	112530323	XR_003071883.1	Transcript	downstream_gene_variant	-	-	-	-	-	-	MODIFIER	3778	1	-	SNV	LOC112530323	EntrezGene	-	-	-	SLC16A4	-
rs316203452	20:1721211	A	419148	XM_004946964.3	Transcript	intron_variant	-	-	-	-	-	-	MODIFIER	-	-1	-	SNV	RALY	EntrezGene	-	-	-	LOC112530105	-
rs316203452	20:1721211	A	419148	XM_004946965.3	Transcript	intron_variant	-	-	-	-	-	-	MODIFIER	-	-1	-	SNV	RALY	EntrezGene	-	-	-	LOC112530105	-
rs316203452	20:1721211	A	419148	XM_015296799.2	Transcript	intron_variant	-	-	-	-	-	-	MODIFIER	-	-1	-	SNV	RALY	EntrezGene	-	-	-	LOC112530105	-
rs316203452	20:1721211	A	112530105	XM_025142289.1	Transcript	upstream_gene_variant	-	-	-	-	-	-	MODIFIER	3739	-1	-	SNV	LOC112530105	EntrezGene	-	-	-	LOC112530105	-
rs15929235	2:27460239-27460240	AT	772367	XM_004939325.3	Transcript	intron_variant	-	-	-	-	-	-	MODIFIER	-	-1	-	insertion	DGKB	EntrezGene	-	-	-	ETV1	-
rs15929235	2:27460239-27460240	AT	772367	XM_004939326.3	Transcript	intron_variant	-	-	-	-	-	-	MODIFIER	-	-1	-	insertion	DGKB	EntrezGene	-	-	-	ETV1	-
rs15929235	2:27460239-27460240	AT	772367	XM_015281875.2	Transcript	intron_variant	-	-	-	-	-	-	MODIFIER	-	-1	-	insertion	DGKB	EntrezGene	-	-	-	ETV1	-
rs15929235	2:27460239-27460240	AT	772367	XM_015281876.2	Transcript	intron_variant	-	-	-	-	-	-	MODIFIER	-	-1	-	insertion	DGKB	EntrezGene	-	-	-	ETV1	-
rs15929235	2:27460239-27460240	AT	772367	XM_015281877.2	Transcript	intron_variant	-	-	-	-	-	-	MODIFIER	-	-1	-	insertion	DGKB	EntrezGene	-	-	-	ETV1	-
rs15929235	2:27460239-27460240	AT	772367	XM_015281879.2	Transcript	intron_variant	-	-	-	-	-	-	MODIFIER	-	-1	-	insertion	DGKB	EntrezGene	-	-	-	ETV1	-
rs15929235	2:27460239-27460240	AT	772367	XM_015281880.2	Transcript	downstream_gene_variant	-	-	-	-	-	-	MODIFIER	1432	-1	-	insertion	DGKB	EntrezGene	-	-	-	ETV1	-
rs15929235	2:27460239-27460240	AT	772367	XM_025147405.1	Transcript	intron_variant	-	-	-	-	-	-	MODIFIER	-	-1	-	insertion	DGKB	EntrezGene	-	-	-	ETV1	-
rs15929235	2:27460239-27460240	AT	772367	XM_025147406.1	Transcript	intron_variant	-	-	-	-	-	-	MODIFIER	-	-1	-	insertion	DGKB	EntrezGene	-	-	-	ETV1	-
rs739701373	1:193372747-193372748	CG	112531598	XM_025146928.1	Transcript	intron_variant	-	-	-	-	-	-	MODIFIER	-	1	-	insertion	LOC112531598	EntrezGene	-	-	-	LOC112531598	-
rs731839742	4:50065481	A	422645	XM_004941179.3	Transcript	intron_variant	-	-	-	-	-	-	MODIFIER	-	1	-	SNV	RUFY3	EntrezGene	-	-	-	RUFY3	-
rs731839742	4:50065481	A	422645	XM_015276412.2	Transcript	intron_variant	-	-	-	-	-	-	MODIFIER	-	1	-	SNV	RUFY3	EntrezGene	-	-	-	RUFY3	-
rs731839742	4:50065481	A	422645	XM_015276413.2	Transcript	intron_variant	-	-	-	-	-	-	MODIFIER	-	1	-	SNV	RUFY3	EntrezGene	-	-	-	RUFY3	-
rs731839742	4:50065481	A	422645	XM_015276414.2	Transcript	intron_variant	-	-	-	-	-	-	MODIFIER	-	1	-	SNV	RUFY3	EntrezGene	-	-	-	RUFY3	-
rs731839742	4:50065481	A	422645	XM_015276415.2	Transcript	intron_variant	-	-	-	-	-	-	MODIFIER	-	1	-	SNV	RUFY3	EntrezGene	-	-	-	RUFY3	-
rs731839742	4:50065481	A	422645	XM_015276416.1	Transcript	intron_variant	-	-	-	-	-	-	MODIFIER	-	1	-	SNV	RUFY3	EntrezGene	-	-	-	RUFY3	-
rs731839742	4:50065481	A	422645	XM_015276417.2	Transcript	intron_variant	-	-	-	-	-	-	MODIFIER	-	1	-	SNV	RUFY3	EntrezGene	-	-	-	RUFY3	-
rs731839742	4:50065481	A	422645	XM_420599.6	Transcript	intron_variant	-	-	-	-	-	-	MODIFIER	-	1	-	SNV	RUFY3	EntrezGene	-	-	-	RUFY3	-
rs731839742	4:50065481	A	422645	XR_001463561.2	Transcript	intron_variant,non_coding_transcript_variant	-	-	-	-	-	-	MODIFIER	-	1	-	SNV	RUFY3	EntrezGene	-	-	-	RUFY3	-
rs734594820	4:50044330	A	422645	XM_004941179.3	Transcript	intron_variant	-	-	-	-	-	-	MODIFIER	-	1	-	SNV	RUFY3	EntrezGene	-	-	-	RUFY3	-
rs734594820	4:50044330	A	422645	XM_015276412.2	Transcript	intron_variant	-	-	-	-	-	-	MODIFIER	-	1	-	SNV	RUFY3	EntrezGene	-	-	-	RUFY3	-
rs734594820	4:50044330	A	422645	XM_015276413.2	Transcript	intron_variant	-	-	-	-	-	-	MODIFIER	-	1	-	SNV	RUFY3	EntrezGene	-	-	-	RUFY3	-
rs734594820	4:50044330	A	422645	XM_015276414.2	Transcript	intron_variant	-	-	-	-	-	-	MODIFIER	-	1	-	SNV	RUFY3	EntrezGene	-	-	-	RUFY3	-
rs734594820	4:50044330	A	422645	XM_015276415.2	Transcript	intron_variant	-	-	-	-	-	-	MODIFIER	-	1	-	SNV	RUFY3	EntrezGene	-	-	-	RUFY3	-
rs734594820	4:50044330	A	422645	XM_015276417.2	Transcript	intron_variant	-	-	-	-	-	-	MODIFIER	-	1	-	SNV	RUFY3	EntrezGene	-	-	-	RUFY3	-
rs734594820	4:50044330	A	422645	XM_420599.6	Transcript	intron_variant	-	-	-	-	-	-	MODIFIER	-	1	-	SNV	RUFY3	EntrezGene	-	-	-	RUFY3	-
rs734594820	4:50044330	A	422645	XR_001463561.2	Transcript	intron_variant,non_coding_transcript_variant	-	-	-	-	-	-	MODIFIER	-	1	-	SNV	RUFY3	EntrezGene	-	-	-	RUFY3	-
rs731764919	7:31993608	A	424301	XM_004943007.3	Transcript	intron_variant	-	-	-	-	-	-	MODIFIER	-	-1	-	SNV	LRP1B	EntrezGene	-	-	-	LOC424300	-
rs731764919	7:31993608	A	424301	XM_015289890.2	Transcript	intron_variant	-	-	-	-	-	-	MODIFIER	-	-1	-	SNV	LRP1B	EntrezGene	-	-	-	LOC424300	-
rs731764919	7:31993608	A	424301	XM_015289891.2	Transcript	intron_variant	-	-	-	-	-	-	MODIFIER	-	-1	-	SNV	LRP1B	EntrezGene	-	-	-	LOC424300	-
rs731764919	7:31993608	A	424301	XM_422146.6	Transcript	intron_variant	-	-	-	-	-	-	MODIFIER	-	-1	-	SNV	LRP1B	EntrezGene	-	-	-	LOC424300	-
rs315390187	8:19680065	A	407778	XM_025152773.1	Transcript	intron_variant	-	-	-	-	-	-	MODIFIER	-	-1	-	SNV	ST6GALNAC5	EntrezGene	-	-	-	ST6GALNAC5	-
rs315390187	8:19680065	A	407778	XM_025152775.1	Transcript	intron_variant	-	-	-	-	-	-	MODIFIER	-	-1	-	SNV	ST6GALNAC5	EntrezGene	-	-	-	ST6GALNAC5	-
rs315390187	8:19680065	A	407778	XM_025152776.1	Transcript	intron_variant	-	-	-	-	-	-	MODIFIER	-	-1	-	SNV	ST6GALNAC5	EntrezGene	-	-	-	ST6GALNAC5	-
rs315390187	8:19680065	A	407778	XM_025152777.1	Transcript	intron_variant	-	-	-	-	-	-	MODIFIER	-	-1	-	SNV	ST6GALNAC5	EntrezGene	-	-	-	ST6GALNAC5	-
rs741401215	7:33398396	A	-	NM_001318466.1	Transcript	intron_variant,non_coding_transcript_variant	-	-	-	-	-	-	MODIFIER	-	-1	-	SNV	-	-	-	-	-	ZEB2	-
rs741401215	7:33398396	A	102465740	NR_105641.1	Transcript	upstream_gene_variant	-	-	-	-	-	-	MODIFIER	1777	1	-	SNV	MIR7473	EntrezGene	-	-	-	ZEB2	-
rs741401215	7:33398396	A	424306	XM_015289887.2	Transcript	intron_variant	-	-	-	-	-	-	MODIFIER	-	-1	-	SNV	ZEB2	EntrezGene	-	-	-	ZEB2	-
rs741401215	7:33398396	A	424306	XM_015289889.2	Transcript	intron_variant	-	-	-	-	-	-	MODIFIER	-	-1	-	SNV	ZEB2	EntrezGene	-	-	-	ZEB2	-
rs741401215	7:33398396	A	424306	XM_025152245.1	Transcript	intron_variant	-	-	-	-	-	-	MODIFIER	-	-1	-	SNV	ZEB2	EntrezGene	-	-	-	ZEB2	-
rs741401215	7:33398396	A	424306	XM_025152246.1	Transcript	intron_variant	-	-	-	-	-	-	MODIFIER	-	-1	-	SNV	ZEB2	EntrezGene	-	-	-	ZEB2	-
rs315261290	4:50058056	T	422645	XM_004941179.3	Transcript	intron_variant	-	-	-	-	-	-	MODIFIER	-	1	-	SNV	RUFY3	EntrezGene	-	-	-	RUFY3	-
rs315261290	4:50058056	T	422645	XM_015276412.2	Transcript	intron_variant	-	-	-	-	-	-	MODIFIER	-	1	-	SNV	RUFY3	EntrezGene	-	-	-	RUFY3	-
rs315261290	4:50058056	T	422645	XM_015276413.2	Transcript	intron_variant	-	-	-	-	-	-	MODIFIER	-	1	-	SNV	RUFY3	EntrezGene	-	-	-	RUFY3	-
rs315261290	4:50058056	T	422645	XM_015276414.2	Transcript	intron_variant	-	-	-	-	-	-	MODIFIER	-	1	-	SNV	RUFY3	EntrezGene	-	-	-	RUFY3	-
rs315261290	4:50058056	T	422645	XM_015276415.2	Transcript	intron_variant	-	-	-	-	-	-	MODIFIER	-	1	-	SNV	RUFY3	EntrezGene	-	-	-	RUFY3	-
rs315261290	4:50058056	T	422645	XM_015276416.1	Transcript	intron_variant	-	-	-	-	-	-	MODIFIER	-	1	-	SNV	RUFY3	EntrezGene	-	-	-	RUFY3	-
rs315261290	4:50058056	T	422645	XM_015276417.2	Transcript	intron_variant	-	-	-	-	-	-	MODIFIER	-	1	-	SNV	RUFY3	EntrezGene	-	-	-	RUFY3	-
rs315261290	4:50058056	T	422645	XM_420599.6	Transcript	intron_variant	-	-	-	-	-	-	MODIFIER	-	1	-	SNV	RUFY3	EntrezGene	-	-	-	RUFY3	-
rs315261290	4:50058056	T	422645	XR_001463561.2	Transcript	intron_variant,non_coding_transcript_variant	-	-	-	-	-	-	MODIFIER	-	1	-	SNV	RUFY3	EntrezGene	-	-	-	RUFY3	-
rs316682950	8:26946331	T	772383	XM_015291164.2	Transcript	intron_variant	-	-	-	-	-	-	MODIFIER	-	1	-	SNV	FGGY	EntrezGene	-	-	-	LOC100859636	-
rs316682950	8:26946331	T	772383	XM_015291165.2	Transcript	intron_variant	-	-	-	-	-	-	MODIFIER	-	1	-	SNV	FGGY	EntrezGene	-	-	-	LOC100859636	-
rs316682950	8:26946331	T	772383	XM_015291167.2	Transcript	intron_variant	-	-	-	-	-	-	MODIFIER	-	1	-	SNV	FGGY	EntrezGene	-	-	-	LOC100859636	-
rs316682950	8:26946331	T	772383	XM_015291168.2	Transcript	intron_variant	-	-	-	-	-	-	MODIFIER	-	1	-	SNV	FGGY	EntrezGene	-	-	-	LOC100859636	-
rs316682950	8:26946331	T	772383	XM_015291169.2	Transcript	intron_variant	-	-	-	-	-	-	MODIFIER	-	1	-	SNV	FGGY	EntrezGene	-	-	-	LOC100859636	-
rs316682950	8:26946331	T	772383	XM_015291170.2	Transcript	intron_variant	-	-	-	-	-	-	MODIFIER	-	1	-	SNV	FGGY	EntrezGene	-	-	-	LOC100859636	-
rs316682950	8:26946331	T	772383	XM_015291171.2	Transcript	intron_variant	-	-	-	-	-	-	MODIFIER	-	1	-	SNV	FGGY	EntrezGene	-	-	-	LOC100859636	-
rs316682950	8:26946331	T	772383	XM_025153123.1	Transcript	intron_variant	-	-	-	-	-	-	MODIFIER	-	1	-	SNV	FGGY	EntrezGene	-	-	-	LOC100859636	-
rs316682950	8:26946331	T	772383	XM_025153124.1	Transcript	intron_variant	-	-	-	-	-	-	MODIFIER	-	1	-	SNV	FGGY	EntrezGene	-	-	-	LOC100859636	-
rs316682950	8:26946331	T	772383	XM_025153125.1	Transcript	intron_variant	-	-	-	-	-	-	MODIFIER	-	1	-	SNV	FGGY	EntrezGene	-	-	-	LOC100859636	-
rs316682950	8:26946331	T	772383	XM_025153126.1	Transcript	intron_variant	-	-	-	-	-	-	MODIFIER	-	1	-	SNV	FGGY	EntrezGene	-	-	-	LOC100859636	-
rs316682950	8:26946331	T	772383	XM_025153127.1	Transcript	intron_variant	-	-	-	-	-	-	MODIFIER	-	1	-	SNV	FGGY	EntrezGene	-	-	-	LOC100859636	-
rs316682950	8:26946331	T	772383	XM_025153128.1	Transcript	intron_variant	-	-	-	-	-	-	MODIFIER	-	1	-	SNV	FGGY	EntrezGene	-	-	-	LOC100859636	-
rs316682950	8:26946331	T	772383	XM_025153129.1	Transcript	intron_variant	-	-	-	-	-	-	MODIFIER	-	1	-	SNV	FGGY	EntrezGene	-	-	-	LOC100859636	-
rs316682950	8:26946331	T	772383	XM_025153131.1	Transcript	intron_variant	-	-	-	-	-	-	MODIFIER	-	1	-	SNV	FGGY	EntrezGene	-	-	-	LOC100859636	-
rs316682950	8:26946331	T	100859636	XM_025153133.1	Transcript	intron_variant	-	-	-	-	-	-	MODIFIER	-	-1	-	SNV	LOC100859636	EntrezGene	-	-	-	LOC100859636	-
rs316682950	8:26946331	T	772383	XR_001467942.2	Transcript	intron_variant,non_coding_transcript_variant	-	-	-	-	-	-	MODIFIER	-	1	-	SNV	FGGY	EntrezGene	-	-	-	LOC100859636	-
rs316682950	8:26946331	T	772383	XR_001467943.2	Transcript	intron_variant,non_coding_transcript_variant	-	-	-	-	-	-	MODIFIER	-	1	-	SNV	FGGY	EntrezGene	-	-	-	LOC100859636	-
rs316682950	8:26946331	T	100859636	XR_001467945.2	Transcript	intron_variant,non_coding_transcript_variant	-	-	-	-	-	-	MODIFIER	-	-1	-	SNV	LOC100859636	EntrezGene	-	-	-	LOC100859636	-
rs316682950	8:26946331	T	100859636	XR_003076437.1	Transcript	intron_variant,non_coding_transcript_variant	-	-	-	-	-	-	MODIFIER	-	-1	-	SNV	LOC100859636	EntrezGene	-	-	-	LOC100859636	-
rs316682950	8:26946331	T	100859636	XR_003076438.1	Transcript	intron_variant,non_coding_transcript_variant	-	-	-	-	-	-	MODIFIER	-	-1	-	SNV	LOC100859636	EntrezGene	-	-	-	LOC100859636	-
rs316682950	8:26946331	T	100859636	XR_003076439.1	Transcript	downstream_gene_variant	-	-	-	-	-	-	MODIFIER	2043	-1	-	SNV	LOC100859636	EntrezGene	-	-	-	LOC100859636	-
rs316682950	8:26946331	T	100859636	XR_003076440.1	Transcript	intron_variant,non_coding_transcript_variant	-	-	-	-	-	-	MODIFIER	-	-1	-	SNV	LOC100859636	EntrezGene	-	-	-	LOC100859636	-
rs316682950	8:26946331	T	100859636	XR_003076441.1	Transcript	downstream_gene_variant	-	-	-	-	-	-	MODIFIER	2043	-1	-	SNV	LOC100859636	EntrezGene	-	-	-	LOC100859636	-
rs741575249	26:244922	A	100858838	XM_003642712.4	Transcript	upstream_gene_variant	-	-	-	-	-	-	MODIFIER	2998	-1	-	SNV	PIM1	EntrezGene	-	-	-	PIM1	-
rs741575249	26:244922	A	100858838	XM_025143861.1	Transcript	upstream_gene_variant	-	-	-	-	-	-	MODIFIER	2964	-1	-	SNV	PIM1	EntrezGene	-	-	-	PIM1	-
rs317567143	5:43921432	T	772210	XM_001235375.4	Transcript	intron_variant	-	-	-	-	-	-	MODIFIER	-	1	-	SNV	KCNK13	EntrezGene	-	-	-	KCNK13	-
rs317567143	5:43921432	T	423403	XM_025151003.1	Transcript	downstream_gene_variant	-	-	-	-	-	-	MODIFIER	4684	1	-	SNV	TDP1	EntrezGene	-	-	-	KCNK13	-
rs312579842	13:3974978	T	-	NM_204714.1	Transcript	intron_variant,non_coding_transcript_variant	-	-	-	-	-	-	MODIFIER	-	-1	-	SNV	-	-	-	-	-	FGF18	-
rs312579842	13:3974978	T	395453	XM_015293588.2	Transcript	intron_variant	-	-	-	-	-	-	MODIFIER	-	-1	-	SNV	FGF18	EntrezGene	-	-	-	FGF18	-
rs312579842	13:3974978	T	395453	XM_015293589.2	Transcript	intron_variant	-	-	-	-	-	-	MODIFIER	-	-1	-	SNV	FGF18	EntrezGene	-	-	-	FGF18	-
rs312579842	13:3974978	T	395453	XM_015293590.2	Transcript	intron_variant	-	-	-	-	-	-	MODIFIER	-	-1	-	SNV	FGF18	EntrezGene	-	-	-	FGF18	-
rs312553143	2:46611445	T	420737	XM_004939531.3	Transcript	intron_variant	-	-	-	-	-	-	MODIFIER	-	1	-	SNV	AOAH	EntrezGene	-	-	-	AOAH	-
rs312553143	2:46611445	T	420737	XM_004939533.3	Transcript	intron_variant	-	-	-	-	-	-	MODIFIER	-	1	-	SNV	AOAH	EntrezGene	-	-	-	AOAH	-
rs312553143	2:46611445	T	420737	XM_418835.5	Transcript	intron_variant	-	-	-	-	-	-	MODIFIER	-	1	-	SNV	AOAH	EntrezGene	-	-	-	AOAH	-
2_46605218	2:46605218	A	420737	XM_004939531.3	Transcript	intron_variant	-	-	-	-	-	-	MODIFIER	-	1	-	SNV	AOAH	EntrezGene	-	-	-	AOAH	-
2_46605218	2:46605218	A	420737	XM_004939533.3	Transcript	intron_variant	-	-	-	-	-	-	MODIFIER	-	1	-	SNV	AOAH	EntrezGene	-	-	-	AOAH	-
2_46605218	2:46605218	A	420737	XM_418835.5	Transcript	intron_variant	-	-	-	-	-	-	MODIFIER	-	1	-	SNV	AOAH	EntrezGene	-	-	-	AOAH	-
rs733698641	4:50041854	T	422645	XM_004941179.3	Transcript	intron_variant	-	-	-	-	-	-	MODIFIER	-	1	-	SNV	RUFY3	EntrezGene	-	-	-	RUFY3	-
rs733698641	4:50041854	T	422645	XM_015276412.2	Transcript	intron_variant	-	-	-	-	-	-	MODIFIER	-	1	-	SNV	RUFY3	EntrezGene	-	-	-	RUFY3	-
rs733698641	4:50041854	T	422645	XM_015276413.2	Transcript	intron_variant	-	-	-	-	-	-	MODIFIER	-	1	-	SNV	RUFY3	EntrezGene	-	-	-	RUFY3	-
rs733698641	4:50041854	T	422645	XM_015276414.2	Transcript	intron_variant	-	-	-	-	-	-	MODIFIER	-	1	-	SNV	RUFY3	EntrezGene	-	-	-	RUFY3	-
rs733698641	4:50041854	T	422645	XM_015276415.2	Transcript	intron_variant	-	-	-	-	-	-	MODIFIER	-	1	-	SNV	RUFY3	EntrezGene	-	-	-	RUFY3	-
rs733698641	4:50041854	T	422645	XM_015276417.2	Transcript	intron_variant	-	-	-	-	-	-	MODIFIER	-	1	-	SNV	RUFY3	EntrezGene	-	-	-	RUFY3	-
rs733698641	4:50041854	T	422645	XM_420599.6	Transcript	intron_variant	-	-	-	-	-	-	MODIFIER	-	1	-	SNV	RUFY3	EntrezGene	-	-	-	RUFY3	-
rs733698641	4:50041854	T	422645	XR_001463561.2	Transcript	intron_variant,non_coding_transcript_variant	-	-	-	-	-	-	MODIFIER	-	1	-	SNV	RUFY3	EntrezGene	-	-	-	RUFY3	-
rs314076072	5:43927717	T	772210	XM_001235375.4	Transcript	intron_variant	-	-	-	-	-	-	MODIFIER	-	1	-	SNV	KCNK13	EntrezGene	-	-	-	KCNK13	-
rs735600489	2:46569513	A	-	NM_001030994.1	Transcript	intron_variant,non_coding_transcript_variant	-	-	-	-	-	-	MODIFIER	-	1	-	SNV	-	-	-	-	-	AOAH	-
rs735600489	2:46569513	A	420735	XM_015281536.2	Transcript	intron_variant	-	-	-	-	-	-	MODIFIER	-	1	-	SNV	ELMO1	EntrezGene	-	-	-	AOAH	-
rs735600489	2:46569513	A	420735	XM_015281537.2	Transcript	intron_variant	-	-	-	-	-	-	MODIFIER	-	1	-	SNV	ELMO1	EntrezGene	-	-	-	AOAH	-
rs735600489	2:46569513	A	420735	XM_015281538.2	Transcript	intron_variant	-	-	-	-	-	-	MODIFIER	-	1	-	SNV	ELMO1	EntrezGene	-	-	-	AOAH	-
rs735600489	2:46569513	A	420735	XM_015281539.2	Transcript	intron_variant	-	-	-	-	-	-	MODIFIER	-	1	-	SNV	ELMO1	EntrezGene	-	-	-	AOAH	-
rs735600489	2:46569513	A	420735	XM_015281540.2	Transcript	intron_variant	-	-	-	-	-	-	MODIFIER	-	1	-	SNV	ELMO1	EntrezGene	-	-	-	AOAH	-
rs735600489	2:46569513	A	420735	XM_015281541.2	Transcript	intron_variant	-	-	-	-	-	-	MODIFIER	-	1	-	SNV	ELMO1	EntrezGene	-	-	-	AOAH	-
rs735600489	2:46569513	A	420735	XM_015281542.2	Transcript	intron_variant	-	-	-	-	-	-	MODIFIER	-	1	-	SNV	ELMO1	EntrezGene	-	-	-	AOAH	-
rs735600489	2:46569513	A	420735	XM_015281543.2	Transcript	intron_variant	-	-	-	-	-	-	MODIFIER	-	1	-	SNV	ELMO1	EntrezGene	-	-	-	AOAH	-
rs735600489	2:46569513	A	420735	XM_015281544.2	Transcript	intron_variant	-	-	-	-	-	-	MODIFIER	-	1	-	SNV	ELMO1	EntrezGene	-	-	-	AOAH	-
rs735600489	2:46569513	A	420735	XM_015281545.2	Transcript	intron_variant	-	-	-	-	-	-	MODIFIER	-	1	-	SNV	ELMO1	EntrezGene	-	-	-	AOAH	-
rs735600489	2:46569513	A	420735	XM_015281546.2	Transcript	intron_variant	-	-	-	-	-	-	MODIFIER	-	1	-	SNV	ELMO1	EntrezGene	-	-	-	AOAH	-
rs735600489	2:46569513	A	420735	XM_025147231.1	Transcript	intron_variant	-	-	-	-	-	-	MODIFIER	-	1	-	SNV	ELMO1	EntrezGene	-	-	-	AOAH	-
rs735206870	3:88182872	A	421894	XM_419910.5	Transcript	upstream_gene_variant	-	-	-	-	-	-	MODIFIER	1146	1	-	SNV	GCLC	EntrezGene	-	-	-	GCLC	-
rs14467544	4:50031885	A	422645	XM_004941179.3	Transcript	upstream_gene_variant	-	-	-	-	-	-	MODIFIER	2085	1	-	SNV	RUFY3	EntrezGene	-	-	-	RUFY3	-
rs14467544	4:50031885	A	422645	XM_015276412.2	Transcript	intron_variant	-	-	-	-	-	-	MODIFIER	-	1	-	SNV	RUFY3	EntrezGene	-	-	-	RUFY3	-
rs14467544	4:50031885	A	422645	XM_015276413.2	Transcript	intron_variant	-	-	-	-	-	-	MODIFIER	-	1	-	SNV	RUFY3	EntrezGene	-	-	-	RUFY3	-
rs14467544	4:50031885	A	422645	XM_015276414.2	Transcript	intron_variant	-	-	-	-	-	-	MODIFIER	-	1	-	SNV	RUFY3	EntrezGene	-	-	-	RUFY3	-
rs14467544	4:50031885	A	422645	XM_015276415.2	Transcript	intron_variant	-	-	-	-	-	-	MODIFIER	-	1	-	SNV	RUFY3	EntrezGene	-	-	-	RUFY3	-
rs14467544	4:50031885	A	422645	XM_015276417.2	Transcript	upstream_gene_variant	-	-	-	-	-	-	MODIFIER	2253	1	-	SNV	RUFY3	EntrezGene	-	-	-	RUFY3	-
rs14467544	4:50031885	A	422645	XM_420599.6	Transcript	upstream_gene_variant	-	-	-	-	-	-	MODIFIER	1951	1	-	SNV	RUFY3	EntrezGene	-	-	-	RUFY3	-
rs14467544	4:50031885	A	422645	XR_001463561.2	Transcript	intron_variant,non_coding_transcript_variant	-	-	-	-	-	-	MODIFIER	-	1	-	SNV	RUFY3	EntrezGene	-	-	-	RUFY3	-
rs733167387	7:31999444	A	424301	XM_004943007.3	Transcript	intron_variant	-	-	-	-	-	-	MODIFIER	-	-1	-	SNV	LRP1B	EntrezGene	-	-	-	LOC424300	-
rs733167387	7:31999444	A	424301	XM_015289890.2	Transcript	intron_variant	-	-	-	-	-	-	MODIFIER	-	-1	-	SNV	LRP1B	EntrezGene	-	-	-	LOC424300	-
rs733167387	7:31999444	A	424301	XM_015289891.2	Transcript	intron_variant	-	-	-	-	-	-	MODIFIER	-	-1	-	SNV	LRP1B	EntrezGene	-	-	-	LOC424300	-
rs733167387	7:31999444	A	424301	XM_422146.6	Transcript	intron_variant	-	-	-	-	-	-	MODIFIER	-	-1	-	SNV	LRP1B	EntrezGene	-	-	-	LOC424300	-
rs741339103	6:11149529	T	423683	XM_015278711.2	Transcript	intron_variant	-	-	-	-	-	-	MODIFIER	-	-1	-	SNV	HERC4	EntrezGene	-	-	-	HERC4	-
rs741339103	6:11149529	T	423683	XM_015278712.2	Transcript	intron_variant	-	-	-	-	-	-	MODIFIER	-	-1	-	SNV	HERC4	EntrezGene	-	-	-	HERC4	-
rs741339103	6:11149529	T	423683	XM_015278713.2	Transcript	intron_variant	-	-	-	-	-	-	MODIFIER	-	-1	-	SNV	HERC4	EntrezGene	-	-	-	HERC4	-
rs741339103	6:11149529	T	423683	XM_015278714.2	Transcript	intron_variant	-	-	-	-	-	-	MODIFIER	-	-1	-	SNV	HERC4	EntrezGene	-	-	-	HERC4	-
rs741339103	6:11149529	T	423683	XM_025151682.1	Transcript	intron_variant	-	-	-	-	-	-	MODIFIER	-	-1	-	SNV	HERC4	EntrezGene	-	-	-	HERC4	-
rs741339103	6:11149529	T	423683	XM_025151683.1	Transcript	intron_variant	-	-	-	-	-	-	MODIFIER	-	-1	-	SNV	HERC4	EntrezGene	-	-	-	HERC4	-
rs14155872	2:27459399	A	772367	XM_004939325.3	Transcript	intron_variant	-	-	-	-	-	-	MODIFIER	-	-1	-	SNV	DGKB	EntrezGene	-	-	-	ETV1	-
rs14155872	2:27459399	A	772367	XM_004939326.3	Transcript	intron_variant	-	-	-	-	-	-	MODIFIER	-	-1	-	SNV	DGKB	EntrezGene	-	-	-	ETV1	-
rs14155872	2:27459399	A	772367	XM_015281875.2	Transcript	intron_variant	-	-	-	-	-	-	MODIFIER	-	-1	-	SNV	DGKB	EntrezGene	-	-	-	ETV1	-
rs14155872	2:27459399	A	772367	XM_015281876.2	Transcript	intron_variant	-	-	-	-	-	-	MODIFIER	-	-1	-	SNV	DGKB	EntrezGene	-	-	-	ETV1	-
rs14155872	2:27459399	A	772367	XM_015281877.2	Transcript	intron_variant	-	-	-	-	-	-	MODIFIER	-	-1	-	SNV	DGKB	EntrezGene	-	-	-	ETV1	-
rs14155872	2:27459399	A	772367	XM_015281879.2	Transcript	intron_variant	-	-	-	-	-	-	MODIFIER	-	-1	-	SNV	DGKB	EntrezGene	-	-	-	ETV1	-
rs14155872	2:27459399	A	772367	XM_015281880.2	Transcript	downstream_gene_variant	-	-	-	-	-	-	MODIFIER	2273	-1	-	SNV	DGKB	EntrezGene	-	-	-	ETV1	-
rs14155872	2:27459399	A	772367	XM_025147405.1	Transcript	intron_variant	-	-	-	-	-	-	MODIFIER	-	-1	-	SNV	DGKB	EntrezGene	-	-	-	ETV1	-
rs14155872	2:27459399	A	772367	XM_025147406.1	Transcript	intron_variant	-	-	-	-	-	-	MODIFIER	-	-1	-	SNV	DGKB	EntrezGene	-	-	-	ETV1	-
rs14467768	4:50102208	A	-	-	-	intergenic_variant	-	-	-	-	-	-	MODIFIER	-	-	-	SNV	-	-	-	-	-	GRSF1	-
25_1909333	25:1909333	A	-	-	-	intergenic_variant	-	-	-	-	-	-	MODIFIER	-	-	-	SNV	-	-	-	-	-	LOC101751669	-
rs14944609	10:5999032	A	415380	XM_015278999.2	Transcript	3_prime_UTR_variant	6805	-	-	-	-	-	MODIFIER	-	1	-	SNV	OTUD7A	EntrezGene	-	-	-	KLF13	-
rs14944609	10:5999032	A	415380	XM_015279000.2	Transcript	3_prime_UTR_variant	6747	-	-	-	-	-	MODIFIER	-	1	-	SNV	OTUD7A	EntrezGene	-	-	-	KLF13	-
rs14944609	10:5999032	A	415380	XM_015279001.2	Transcript	3_prime_UTR_variant	6727	-	-	-	-	-	MODIFIER	-	1	-	SNV	OTUD7A	EntrezGene	-	-	-	KLF13	-
rs14944609	10:5999032	A	415380	XM_015279002.2	Transcript	3_prime_UTR_variant	6760	-	-	-	-	-	MODIFIER	-	1	-	SNV	OTUD7A	EntrezGene	-	-	-	KLF13	-
rs14944609	10:5999032	A	415380	XM_015279003.2	Transcript	3_prime_UTR_variant	6956	-	-	-	-	-	MODIFIER	-	1	-	SNV	OTUD7A	EntrezGene	-	-	-	KLF13	-
rs14944609	10:5999032	A	415380	XM_015279004.2	Transcript	3_prime_UTR_variant	6802	-	-	-	-	-	MODIFIER	-	1	-	SNV	OTUD7A	EntrezGene	-	-	-	KLF13	-
rs14944609	10:5999032	A	415380	XM_025154080.1	Transcript	3_prime_UTR_variant	7091	-	-	-	-	-	MODIFIER	-	1	-	SNV	OTUD7A	EntrezGene	-	-	-	KLF13	-
rs14944609	10:5999032	A	415380	XM_025154081.1	Transcript	3_prime_UTR_variant	6928	-	-	-	-	-	MODIFIER	-	1	-	SNV	OTUD7A	EntrezGene	-	-	-	KLF13	-
rs14944609	10:5999032	A	415380	XM_025154082.1	Transcript	3_prime_UTR_variant	6807	-	-	-	-	-	MODIFIER	-	1	-	SNV	OTUD7A	EntrezGene	-	-	-	KLF13	-
rs14944609	10:5999032	A	415380	XM_025154083.1	Transcript	3_prime_UTR_variant	6858	-	-	-	-	-	MODIFIER	-	1	-	SNV	OTUD7A	EntrezGene	-	-	-	KLF13	-
rs734738691	4:66362458	A	422765	XM_003641236.4	Transcript	intron_variant	-	-	-	-	-	-	MODIFIER	-	1	-	SNV	FRYL	EntrezGene	-	-	-	FRYL	-
rs734738691	4:66362458	A	422765	XM_004936046.3	Transcript	intron_variant	-	-	-	-	-	-	MODIFIER	-	1	-	SNV	FRYL	EntrezGene	-	-	-	FRYL	-
rs734738691	4:66362458	A	422765	XM_015285493.2	Transcript	intron_variant	-	-	-	-	-	-	MODIFIER	-	1	-	SNV	FRYL	EntrezGene	-	-	-	FRYL	-
rs734738691	4:66362458	A	422765	XM_015285494.2	Transcript	intron_variant	-	-	-	-	-	-	MODIFIER	-	1	-	SNV	FRYL	EntrezGene	-	-	-	FRYL	-
rs734738691	4:66362458	A	422765	XM_015285495.2	Transcript	intron_variant	-	-	-	-	-	-	MODIFIER	-	1	-	SNV	FRYL	EntrezGene	-	-	-	FRYL	-
rs734738691	4:66362458	A	422765	XM_015285496.2	Transcript	intron_variant	-	-	-	-	-	-	MODIFIER	-	1	-	SNV	FRYL	EntrezGene	-	-	-	FRYL	-
rs734738691	4:66362458	A	422765	XM_015285497.2	Transcript	intron_variant	-	-	-	-	-	-	MODIFIER	-	1	-	SNV	FRYL	EntrezGene	-	-	-	FRYL	-
rs734738691	4:66362458	A	422765	XM_015285498.2	Transcript	intron_variant	-	-	-	-	-	-	MODIFIER	-	1	-	SNV	FRYL	EntrezGene	-	-	-	FRYL	-
rs734738691	4:66362458	A	422765	XM_015285499.2	Transcript	intron_variant	-	-	-	-	-	-	MODIFIER	-	1	-	SNV	FRYL	EntrezGene	-	-	-	FRYL	-
rs734738691	4:66362458	A	422765	XM_015285500.2	Transcript	intron_variant	-	-	-	-	-	-	MODIFIER	-	1	-	SNV	FRYL	EntrezGene	-	-	-	FRYL	-
rs734738691	4:66362458	A	422765	XM_015285502.2	Transcript	intron_variant	-	-	-	-	-	-	MODIFIER	-	1	-	SNV	FRYL	EntrezGene	-	-	-	FRYL	-
rs734738691	4:66362458	A	422765	XM_025149936.1	Transcript	intron_variant	-	-	-	-	-	-	MODIFIER	-	1	-	SNV	FRYL	EntrezGene	-	-	-	FRYL	-
rs734738691	4:66362458	A	422765	XR_003074813.1	Transcript	intron_variant,non_coding_transcript_variant	-	-	-	-	-	-	MODIFIER	-	1	-	SNV	FRYL	EntrezGene	-	-	-	FRYL	-
rs312955374	5:16714872	T	-	NM_001031183.1	Transcript	intron_variant,non_coding_transcript_variant	-	-	-	-	-	-	MODIFIER	-	1	-	SNV	-	-	-	-	-	PPP6R3	-
rs312955374	5:16714872	T	423116	XM_015286778.2	Transcript	intron_variant	-	-	-	-	-	-	MODIFIER	-	1	-	SNV	PPP6R3	EntrezGene	-	-	-	PPP6R3	-
rs312955374	5:16714872	T	423116	XM_015286779.1	Transcript	intron_variant	-	-	-	-	-	-	MODIFIER	-	1	-	SNV	PPP6R3	EntrezGene	-	-	-	PPP6R3	-
rs312955374	5:16714872	T	423116	XM_015286780.2	Transcript	intron_variant	-	-	-	-	-	-	MODIFIER	-	1	-	SNV	PPP6R3	EntrezGene	-	-	-	PPP6R3	-
rs312955374	5:16714872	T	423116	XM_015286781.2	Transcript	intron_variant	-	-	-	-	-	-	MODIFIER	-	1	-	SNV	PPP6R3	EntrezGene	-	-	-	PPP6R3	-
rs312955374	5:16714872	T	423116	XM_015286782.2	Transcript	intron_variant	-	-	-	-	-	-	MODIFIER	-	1	-	SNV	PPP6R3	EntrezGene	-	-	-	PPP6R3	-
rs312955374	5:16714872	T	423116	XM_015286783.2	Transcript	intron_variant	-	-	-	-	-	-	MODIFIER	-	1	-	SNV	PPP6R3	EntrezGene	-	-	-	PPP6R3	-
rs312955374	5:16714872	T	423116	XM_015286784.2	Transcript	intron_variant	-	-	-	-	-	-	MODIFIER	-	1	-	SNV	PPP6R3	EntrezGene	-	-	-	PPP6R3	-
rs312955374	5:16714872	T	423116	XM_015286785.1	Transcript	intron_variant	-	-	-	-	-	-	MODIFIER	-	1	-	SNV	PPP6R3	EntrezGene	-	-	-	PPP6R3	-
rs312955374	5:16714872	T	423116	XM_015286788.2	Transcript	intron_variant	-	-	-	-	-	-	MODIFIER	-	1	-	SNV	PPP6R3	EntrezGene	-	-	-	PPP6R3	-
rs312955374	5:16714872	T	423116	XM_015286789.2	Transcript	intron_variant	-	-	-	-	-	-	MODIFIER	-	1	-	SNV	PPP6R3	EntrezGene	-	-	-	PPP6R3	-
rs312955374	5:16714872	T	423116	XM_025150695.1	Transcript	intron_variant	-	-	-	-	-	-	MODIFIER	-	1	-	SNV	PPP6R3	EntrezGene	-	-	-	PPP6R3	-
rs312955374	5:16714872	T	423116	XR_001466615.2	Transcript	intron_variant,non_coding_transcript_variant	-	-	-	-	-	-	MODIFIER	-	1	-	SNV	PPP6R3	EntrezGene	-	-	-	PPP6R3	-
rs315909849	5:13962101	A	395097	XM_015286525.2	Transcript	upstream_gene_variant	-	-	-	-	-	-	MODIFIER	2327	1	-	SNV	IGF2	EntrezGene	-	-	-	IGF2	-
rs315909849	5:13962101	A	107053399	XR_001466591.2	Transcript	intron_variant,non_coding_transcript_variant	-	-	-	-	-	-	MODIFIER	-	-1	-	SNV	LOC107053399	EntrezGene	-	-	-	IGF2	-
rs15077123	2:26893227	A	107052566	XR_001465142.2	Transcript	intron_variant,non_coding_transcript_variant	-	-	-	-	-	-	MODIFIER	-	1	-	SNV	LOC107052566	EntrezGene	-	-	-	ARL4A	-
rs318235159	9:23616575	C	-	-	-	intergenic_variant	-	-	-	-	-	-	MODIFIER	-	-	-	SNV	-	-	-	-	-	AADAC	-
rs737929704	6:30474042	C	-	-	-	intergenic_variant	-	-	-	-	-	-	MODIFIER	-	-	-	SNV	-	-	-	-	-	RAB11FIP2	-
rs731968487	7:32012490	T	424301	XM_004943007.3	Transcript	intron_variant	-	-	-	-	-	-	MODIFIER	-	-1	-	SNV	LRP1B	EntrezGene	-	-	-	LOC424300	-
rs731968487	7:32012490	T	424301	XM_015289890.2	Transcript	intron_variant	-	-	-	-	-	-	MODIFIER	-	-1	-	SNV	LRP1B	EntrezGene	-	-	-	LOC424300	-
rs731968487	7:32012490	T	424301	XM_015289891.2	Transcript	intron_variant	-	-	-	-	-	-	MODIFIER	-	-1	-	SNV	LRP1B	EntrezGene	-	-	-	LOC424300	-
rs731968487	7:32012490	T	424301	XM_422146.6	Transcript	intron_variant	-	-	-	-	-	-	MODIFIER	-	-1	-	SNV	LRP1B	EntrezGene	-	-	-	LOC424300	-
rs318212173	5:16713186	T	-	NM_001031183.1	Transcript	intron_variant,non_coding_transcript_variant	-	-	-	-	-	-	MODIFIER	-	1	-	SNV	-	-	-	-	-	PPP6R3	-
rs318212173	5:16713186	T	423116	XM_015286778.2	Transcript	intron_variant	-	-	-	-	-	-	MODIFIER	-	1	-	SNV	PPP6R3	EntrezGene	-	-	-	PPP6R3	-
rs318212173	5:16713186	T	423116	XM_015286779.1	Transcript	intron_variant	-	-	-	-	-	-	MODIFIER	-	1	-	SNV	PPP6R3	EntrezGene	-	-	-	PPP6R3	-
rs318212173	5:16713186	T	423116	XM_015286780.2	Transcript	intron_variant	-	-	-	-	-	-	MODIFIER	-	1	-	SNV	PPP6R3	EntrezGene	-	-	-	PPP6R3	-
rs318212173	5:16713186	T	423116	XM_015286781.2	Transcript	intron_variant	-	-	-	-	-	-	MODIFIER	-	1	-	SNV	PPP6R3	EntrezGene	-	-	-	PPP6R3	-
rs318212173	5:16713186	T	423116	XM_015286782.2	Transcript	intron_variant	-	-	-	-	-	-	MODIFIER	-	1	-	SNV	PPP6R3	EntrezGene	-	-	-	PPP6R3	-
rs318212173	5:16713186	T	423116	XM_015286783.2	Transcript	intron_variant	-	-	-	-	-	-	MODIFIER	-	1	-	SNV	PPP6R3	EntrezGene	-	-	-	PPP6R3	-
rs318212173	5:16713186	T	423116	XM_015286784.2	Transcript	intron_variant	-	-	-	-	-	-	MODIFIER	-	1	-	SNV	PPP6R3	EntrezGene	-	-	-	PPP6R3	-
rs318212173	5:16713186	T	423116	XM_015286785.1	Transcript	intron_variant	-	-	-	-	-	-	MODIFIER	-	1	-	SNV	PPP6R3	EntrezGene	-	-	-	PPP6R3	-
rs318212173	5:16713186	T	423116	XM_015286788.2	Transcript	intron_variant	-	-	-	-	-	-	MODIFIER	-	1	-	SNV	PPP6R3	EntrezGene	-	-	-	PPP6R3	-
rs318212173	5:16713186	T	423116	XM_015286789.2	Transcript	intron_variant	-	-	-	-	-	-	MODIFIER	-	1	-	SNV	PPP6R3	EntrezGene	-	-	-	PPP6R3	-
rs318212173	5:16713186	T	423116	XM_025150695.1	Transcript	intron_variant	-	-	-	-	-	-	MODIFIER	-	1	-	SNV	PPP6R3	EntrezGene	-	-	-	PPP6R3	-
rs318212173	5:16713186	T	423116	XR_001466615.2	Transcript	intron_variant,non_coding_transcript_variant	-	-	-	-	-	-	MODIFIER	-	1	-	SNV	PPP6R3	EntrezGene	-	-	-	PPP6R3	-
rs733738501	3:104391840	A	-	NM_001006420.1	Transcript	intron_variant,non_coding_transcript_variant	-	-	-	-	-	-	MODIFIER	-	-1	-	SNV	-	-	-	-	-	NRBP1	-
rs733738501	3:104391840	A	421985	XM_015284979.2	Transcript	intron_variant	-	-	-	-	-	-	MODIFIER	-	-1	-	SNV	NRBP1	EntrezGene	-	-	-	NRBP1	-
rs733738501	3:104391840	A	421985	XM_015284980.2	Transcript	intron_variant	-	-	-	-	-	-	MODIFIER	-	-1	-	SNV	NRBP1	EntrezGene	-	-	-	NRBP1	-
rs733738501	3:104391840	A	421985	XM_015284981.2	Transcript	intron_variant	-	-	-	-	-	-	MODIFIER	-	-1	-	SNV	NRBP1	EntrezGene	-	-	-	NRBP1	-
rs733738501	3:104391840	A	421985	XM_015284982.2	Transcript	intron_variant	-	-	-	-	-	-	MODIFIER	-	-1	-	SNV	NRBP1	EntrezGene	-	-	-	NRBP1	-
rs733738501	3:104391840	A	421985	XM_015284983.2	Transcript	intron_variant	-	-	-	-	-	-	MODIFIER	-	-1	-	SNV	NRBP1	EntrezGene	-	-	-	NRBP1	-
rs733738501	3:104391840	A	107053158	XR_001466178.1	Transcript	upstream_gene_variant	-	-	-	-	-	-	MODIFIER	1543	1	-	SNV	LOC107053158	EntrezGene	-	-	-	NRBP1	-
rs738101408	2:27468859	A	772367	XM_004939325.3	Transcript	intron_variant	-	-	-	-	-	-	MODIFIER	-	-1	-	SNV	DGKB	EntrezGene	-	-	-	ETV1	-
rs738101408	2:27468859	A	772367	XM_004939326.3	Transcript	intron_variant	-	-	-	-	-	-	MODIFIER	-	-1	-	SNV	DGKB	EntrezGene	-	-	-	ETV1	-
rs738101408	2:27468859	A	772367	XM_015281875.2	Transcript	intron_variant	-	-	-	-	-	-	MODIFIER	-	-1	-	SNV	DGKB	EntrezGene	-	-	-	ETV1	-
rs738101408	2:27468859	A	772367	XM_015281876.2	Transcript	intron_variant	-	-	-	-	-	-	MODIFIER	-	-1	-	SNV	DGKB	EntrezGene	-	-	-	ETV1	-
rs738101408	2:27468859	A	772367	XM_015281877.2	Transcript	intron_variant	-	-	-	-	-	-	MODIFIER	-	-1	-	SNV	DGKB	EntrezGene	-	-	-	ETV1	-
rs738101408	2:27468859	A	772367	XM_015281879.2	Transcript	intron_variant	-	-	-	-	-	-	MODIFIER	-	-1	-	SNV	DGKB	EntrezGene	-	-	-	ETV1	-
rs738101408	2:27468859	A	772367	XM_015281880.2	Transcript	intron_variant	-	-	-	-	-	-	MODIFIER	-	-1	-	SNV	DGKB	EntrezGene	-	-	-	ETV1	-
rs738101408	2:27468859	A	772367	XM_025147405.1	Transcript	intron_variant	-	-	-	-	-	-	MODIFIER	-	-1	-	SNV	DGKB	EntrezGene	-	-	-	ETV1	-
rs738101408	2:27468859	A	772367	XM_025147406.1	Transcript	intron_variant	-	-	-	-	-	-	MODIFIER	-	-1	-	SNV	DGKB	EntrezGene	-	-	-	ETV1	-
rs736429687	1:4498348	T	-	-	-	intergenic_variant	-	-	-	-	-	-	MODIFIER	-	-	-	SNV	-	-	-	-	-	SFMBT2	-
rs737620564	11:8524749	A	415759	XM_015292429.2	Transcript	intron_variant	-	-	-	-	-	-	MODIFIER	-	1	-	SNV	URI1	EntrezGene	-	-	-	URI1	-
rs731118638	3:56335180	A	-	NM_204755.1	Transcript	downstream_gene_variant	-	-	-	-	-	-	MODIFIER	2560	-1	-	SNV	-	-	-	-	-	TBPL1	-
rs731118638	3:56335180	A	395517	XM_015284010.2	Transcript	downstream_gene_variant	-	-	-	-	-	-	MODIFIER	1826	-1	-	SNV	TBPL1	EntrezGene	-	-	-	TBPL1	-
rs731118638	3:56335180	A	395517	XM_015284011.2	Transcript	downstream_gene_variant	-	-	-	-	-	-	MODIFIER	1826	-1	-	SNV	TBPL1	EntrezGene	-	-	-	TBPL1	-
rs731118638	3:56335180	A	395517	XM_015284012.2	Transcript	downstream_gene_variant	-	-	-	-	-	-	MODIFIER	1826	-1	-	SNV	TBPL1	EntrezGene	-	-	-	TBPL1	-
rs731118638	3:56335180	A	421696	XM_419733.5	Transcript	downstream_gene_variant	-	-	-	-	-	-	MODIFIER	1435	1	-	SNV	SLC2A12	EntrezGene	-	-	-	TBPL1	-
rs1060231214	18:4506174	T	-	NM_001012802.1	Transcript	upstream_gene_variant	-	-	-	-	-	-	MODIFIER	3033	1	-	SNV	-	-	-	-	-	EXOC7	-
rs1060231214	18:4506174	T	-	NM_001321535.1	Transcript	downstream_gene_variant	-	-	-	-	-	-	MODIFIER	4498	1	-	SNV	-	-	-	-	-	EXOC7	-
rs1060231214	18:4506174	T	417361	XM_015295150.2	Transcript	upstream_gene_variant	-	-	-	-	-	-	MODIFIER	3094	1	-	SNV	EXOC7	EntrezGene	-	-	-	EXOC7	-
rs1060231214	18:4506174	T	417361	XM_015295151.2	Transcript	upstream_gene_variant	-	-	-	-	-	-	MODIFIER	3094	1	-	SNV	EXOC7	EntrezGene	-	-	-	EXOC7	-
rs1060231214	18:4506174	T	417361	XM_015295152.2	Transcript	upstream_gene_variant	-	-	-	-	-	-	MODIFIER	3094	1	-	SNV	EXOC7	EntrezGene	-	-	-	EXOC7	-
rs1060231214	18:4506174	T	417361	XM_015295153.2	Transcript	upstream_gene_variant	-	-	-	-	-	-	MODIFIER	3094	1	-	SNV	EXOC7	EntrezGene	-	-	-	EXOC7	-
rs1060231214	18:4506174	T	417361	XM_015295154.2	Transcript	upstream_gene_variant	-	-	-	-	-	-	MODIFIER	3094	1	-	SNV	EXOC7	EntrezGene	-	-	-	EXOC7	-
rs1060231214	18:4506174	T	417361	XM_015295156.2	Transcript	upstream_gene_variant	-	-	-	-	-	-	MODIFIER	3028	1	-	SNV	EXOC7	EntrezGene	-	-	-	EXOC7	-
rs1060231214	18:4506174	T	417361	XM_015295157.2	Transcript	upstream_gene_variant	-	-	-	-	-	-	MODIFIER	3094	1	-	SNV	EXOC7	EntrezGene	-	-	-	EXOC7	-
rs1060231214	18:4506174	T	417361	XM_015295158.2	Transcript	upstream_gene_variant	-	-	-	-	-	-	MODIFIER	3094	1	-	SNV	EXOC7	EntrezGene	-	-	-	EXOC7	-
rs1060231214	18:4506174	T	417361	XM_015295159.2	Transcript	upstream_gene_variant	-	-	-	-	-	-	MODIFIER	3094	1	-	SNV	EXOC7	EntrezGene	-	-	-	EXOC7	-
rs1060231214	18:4506174	T	417361	XM_015295160.2	Transcript	upstream_gene_variant	-	-	-	-	-	-	MODIFIER	3094	1	-	SNV	EXOC7	EntrezGene	-	-	-	EXOC7	-
rs1060231214	18:4506174	T	417361	XM_015295161.2	Transcript	upstream_gene_variant	-	-	-	-	-	-	MODIFIER	3094	1	-	SNV	EXOC7	EntrezGene	-	-	-	EXOC7	-
rs1060231214	18:4506174	T	417361	XM_015295162.2	Transcript	upstream_gene_variant	-	-	-	-	-	-	MODIFIER	3074	1	-	SNV	EXOC7	EntrezGene	-	-	-	EXOC7	-
rs1060231214	18:4506174	T	417361	XM_025141595.1	Transcript	upstream_gene_variant	-	-	-	-	-	-	MODIFIER	3094	1	-	SNV	EXOC7	EntrezGene	-	-	-	EXOC7	-
rs1060231214	18:4506174	T	417361	XM_025141596.1	Transcript	upstream_gene_variant	-	-	-	-	-	-	MODIFIER	3041	1	-	SNV	EXOC7	EntrezGene	-	-	-	EXOC7	-
rs431877785	2:46598660	A	-	-	-	intergenic_variant	-	-	-	-	-	-	MODIFIER	-	-	-	SNV	-	-	-	-	-	AOAH	-
rs741225934	7:31317512	A	112532761	XR_003076042.1	Transcript	intron_variant,non_coding_transcript_variant	-	-	-	-	-	-	MODIFIER	-	-1	-	SNV	LOC112532761	EntrezGene	-	-	-	SPOPL	-
rs315530895	4:50112910	A	-	-	-	intergenic_variant	-	-	-	-	-	-	MODIFIER	-	-	-	SNV	-	-	-	-	-	GRSF1	-
rs731877250	6:30469637	T	107053724	XR_001467251.1	Transcript	downstream_gene_variant	-	-	-	-	-	-	MODIFIER	895	1	-	SNV	LOC107053724	EntrezGene	-	-	-	RAB11FIP2	-
rs315461528	5:16715392	T	-	NM_001031183.1	Transcript	non_coding_transcript_exon_variant	1721	-	-	-	-	-	MODIFIER	-	1	-	SNV	-	-	-	-	-	PPP6R3	-
rs315461528	5:16715392	T	423116	XM_015286778.2	Transcript	synonymous_variant	2021	1593	531	S	agC/agT	-	LOW	-	1	-	SNV	PPP6R3	EntrezGene	-	-	-	PPP6R3	-
rs315461528	5:16715392	T	423116	XM_015286779.1	Transcript	synonymous_variant	1948	1593	531	S	agC/agT	-	LOW	-	1	-	SNV	PPP6R3	EntrezGene	-	-	-	PPP6R3	-
rs315461528	5:16715392	T	423116	XM_015286780.2	Transcript	synonymous_variant	2077	1593	531	S	agC/agT	-	LOW	-	1	-	SNV	PPP6R3	EntrezGene	-	-	-	PPP6R3	-
rs315461528	5:16715392	T	423116	XM_015286781.2	Transcript	synonymous_variant	1844	1593	531	S	agC/agT	-	LOW	-	1	-	SNV	PPP6R3	EntrezGene	-	-	-	PPP6R3	-
rs315461528	5:16715392	T	423116	XM_015286782.2	Transcript	synonymous_variant	2021	1593	531	S	agC/agT	-	LOW	-	1	-	SNV	PPP6R3	EntrezGene	-	-	-	PPP6R3	-
rs315461528	5:16715392	T	423116	XM_015286783.2	Transcript	synonymous_variant	2021	1593	531	S	agC/agT	-	LOW	-	1	-	SNV	PPP6R3	EntrezGene	-	-	-	PPP6R3	-
rs315461528	5:16715392	T	423116	XM_015286784.2	Transcript	synonymous_variant	1771	1575	525	S	agC/agT	-	LOW	-	1	-	SNV	PPP6R3	EntrezGene	-	-	-	PPP6R3	-
rs315461528	5:16715392	T	423116	XM_015286785.1	Transcript	synonymous_variant	1716	1575	525	S	agC/agT	-	LOW	-	1	-	SNV	PPP6R3	EntrezGene	-	-	-	PPP6R3	-
rs315461528	5:16715392	T	423116	XM_015286788.2	Transcript	synonymous_variant	2021	1593	531	S	agC/agT	-	LOW	-	1	-	SNV	PPP6R3	EntrezGene	-	-	-	PPP6R3	-
rs315461528	5:16715392	T	423116	XM_015286789.2	Transcript	synonymous_variant	2021	1593	531	S	agC/agT	-	LOW	-	1	-	SNV	PPP6R3	EntrezGene	-	-	-	PPP6R3	-
rs315461528	5:16715392	T	423116	XM_025150695.1	Transcript	synonymous_variant	2021	1593	531	S	agC/agT	-	LOW	-	1	-	SNV	PPP6R3	EntrezGene	-	-	-	PPP6R3	-
rs315461528	5:16715392	T	423116	XR_001466615.2	Transcript	non_coding_transcript_exon_variant	2021	-	-	-	-	-	MODIFIER	-	1	-	SNV	PPP6R3	EntrezGene	-	-	-	PPP6R3	-
rs735801677	2:36990531	T	776043	XM_015281797.2	Transcript	intron_variant	-	-	-	-	-	-	MODIFIER	-	1	-	SNV	UBE2E2	EntrezGene	-	-	-	UBE2E2	-
rs735801677	2:36990531	T	776043	XM_015281799.2	Transcript	intron_variant	-	-	-	-	-	-	MODIFIER	-	1	-	SNV	UBE2E2	EntrezGene	-	-	-	UBE2E2	-
rs735801677	2:36990531	T	776043	XM_025147467.1	Transcript	intron_variant	-	-	-	-	-	-	MODIFIER	-	1	-	SNV	UBE2E2	EntrezGene	-	-	-	UBE2E2	-
rs14581294	6:20514914	A	-	-	-	intergenic_variant	-	-	-	-	-	-	MODIFIER	-	-	-	SNV	-	-	-	-	-	PCGF5	-
rs741447438	1:82338879	A	395687	XM_025143740.1	Transcript	intron_variant	-	-	-	-	-	-	MODIFIER	-	1	-	SNV	LSAMP	EntrezGene	-	-	-	LSAMP	-
rs741447438	1:82338879	A	395687	XM_025143780.1	Transcript	intron_variant	-	-	-	-	-	-	MODIFIER	-	1	-	SNV	LSAMP	EntrezGene	-	-	-	LSAMP	-
7_33588707	7:33588707-33588708	TT	107053853	XR_001467585.2	Transcript	intron_variant,non_coding_transcript_variant	-	-	-	-	-	-	MODIFIER	-	1	-	insertion	LOC107053853	EntrezGene	-	-	-	ZEB2	-
rs1059082306	5:16715235-16715236	AT	-	NM_001031183.1	Transcript	intron_variant,non_coding_transcript_variant	-	-	-	-	-	-	MODIFIER	-	1	-	insertion	-	-	-	-	-	PPP6R3	-
rs1059082306	5:16715235-16715236	AT	423116	XM_015286778.2	Transcript	intron_variant	-	-	-	-	-	-	MODIFIER	-	1	-	insertion	PPP6R3	EntrezGene	-	-	-	PPP6R3	-
rs1059082306	5:16715235-16715236	AT	423116	XM_015286779.1	Transcript	intron_variant	-	-	-	-	-	-	MODIFIER	-	1	-	insertion	PPP6R3	EntrezGene	-	-	-	PPP6R3	-
rs1059082306	5:16715235-16715236	AT	423116	XM_015286780.2	Transcript	intron_variant	-	-	-	-	-	-	MODIFIER	-	1	-	insertion	PPP6R3	EntrezGene	-	-	-	PPP6R3	-
rs1059082306	5:16715235-16715236	AT	423116	XM_015286781.2	Transcript	intron_variant	-	-	-	-	-	-	MODIFIER	-	1	-	insertion	PPP6R3	EntrezGene	-	-	-	PPP6R3	-
rs1059082306	5:16715235-16715236	AT	423116	XM_015286782.2	Transcript	intron_variant	-	-	-	-	-	-	MODIFIER	-	1	-	insertion	PPP6R3	EntrezGene	-	-	-	PPP6R3	-
rs1059082306	5:16715235-16715236	AT	423116	XM_015286783.2	Transcript	intron_variant	-	-	-	-	-	-	MODIFIER	-	1	-	insertion	PPP6R3	EntrezGene	-	-	-	PPP6R3	-
rs1059082306	5:16715235-16715236	AT	423116	XM_015286784.2	Transcript	intron_variant	-	-	-	-	-	-	MODIFIER	-	1	-	insertion	PPP6R3	EntrezGene	-	-	-	PPP6R3	-
rs1059082306	5:16715235-16715236	AT	423116	XM_015286785.1	Transcript	intron_variant	-	-	-	-	-	-	MODIFIER	-	1	-	insertion	PPP6R3	EntrezGene	-	-	-	PPP6R3	-
rs1059082306	5:16715235-16715236	AT	423116	XM_015286788.2	Transcript	intron_variant	-	-	-	-	-	-	MODIFIER	-	1	-	insertion	PPP6R3	EntrezGene	-	-	-	PPP6R3	-
rs1059082306	5:16715235-16715236	AT	423116	XM_015286789.2	Transcript	intron_variant	-	-	-	-	-	-	MODIFIER	-	1	-	insertion	PPP6R3	EntrezGene	-	-	-	PPP6R3	-
rs1059082306	5:16715235-16715236	AT	423116	XM_025150695.1	Transcript	intron_variant	-	-	-	-	-	-	MODIFIER	-	1	-	insertion	PPP6R3	EntrezGene	-	-	-	PPP6R3	-
rs1059082306	5:16715235-16715236	AT	423116	XR_001466615.2	Transcript	intron_variant,non_coding_transcript_variant	-	-	-	-	-	-	MODIFIER	-	1	-	insertion	PPP6R3	EntrezGene	-	-	-	PPP6R3	-
rs431882151	2:46568899	A	-	NM_001030994.1	Transcript	intron_variant,non_coding_transcript_variant	-	-	-	-	-	-	MODIFIER	-	1	-	SNV	-	-	-	-	-	AOAH	-
rs431882151	2:46568899	A	420735	XM_015281536.2	Transcript	intron_variant	-	-	-	-	-	-	MODIFIER	-	1	-	SNV	ELMO1	EntrezGene	-	-	-	AOAH	-
rs431882151	2:46568899	A	420735	XM_015281537.2	Transcript	intron_variant	-	-	-	-	-	-	MODIFIER	-	1	-	SNV	ELMO1	EntrezGene	-	-	-	AOAH	-
rs431882151	2:46568899	A	420735	XM_015281538.2	Transcript	intron_variant	-	-	-	-	-	-	MODIFIER	-	1	-	SNV	ELMO1	EntrezGene	-	-	-	AOAH	-
rs431882151	2:46568899	A	420735	XM_015281539.2	Transcript	intron_variant	-	-	-	-	-	-	MODIFIER	-	1	-	SNV	ELMO1	EntrezGene	-	-	-	AOAH	-
rs431882151	2:46568899	A	420735	XM_015281540.2	Transcript	intron_variant	-	-	-	-	-	-	MODIFIER	-	1	-	SNV	ELMO1	EntrezGene	-	-	-	AOAH	-
rs431882151	2:46568899	A	420735	XM_015281541.2	Transcript	intron_variant	-	-	-	-	-	-	MODIFIER	-	1	-	SNV	ELMO1	EntrezGene	-	-	-	AOAH	-
rs431882151	2:46568899	A	420735	XM_015281542.2	Transcript	intron_variant	-	-	-	-	-	-	MODIFIER	-	1	-	SNV	ELMO1	EntrezGene	-	-	-	AOAH	-
rs431882151	2:46568899	A	420735	XM_015281543.2	Transcript	intron_variant	-	-	-	-	-	-	MODIFIER	-	1	-	SNV	ELMO1	EntrezGene	-	-	-	AOAH	-
rs431882151	2:46568899	A	420735	XM_015281544.2	Transcript	intron_variant	-	-	-	-	-	-	MODIFIER	-	1	-	SNV	ELMO1	EntrezGene	-	-	-	AOAH	-
rs431882151	2:46568899	A	420735	XM_015281545.2	Transcript	intron_variant	-	-	-	-	-	-	MODIFIER	-	1	-	SNV	ELMO1	EntrezGene	-	-	-	AOAH	-
rs431882151	2:46568899	A	420735	XM_015281546.2	Transcript	intron_variant	-	-	-	-	-	-	MODIFIER	-	1	-	SNV	ELMO1	EntrezGene	-	-	-	AOAH	-
rs431882151	2:46568899	A	420735	XM_025147231.1	Transcript	intron_variant	-	-	-	-	-	-	MODIFIER	-	1	-	SNV	ELMO1	EntrezGene	-	-	-	AOAH	-
rs313870912	9:19387316	T	424983	XM_004943469.3	Transcript	intron_variant	-	-	-	-	-	-	MODIFIER	-	-1	-	SNV	ECT2	EntrezGene	-	-	-	ECT2	-
rs313870912	9:19387316	T	424983	XM_004943470.3	Transcript	intron_variant	-	-	-	-	-	-	MODIFIER	-	-1	-	SNV	ECT2	EntrezGene	-	-	-	ECT2	-
rs313870912	9:19387316	T	424983	XM_015291706.2	Transcript	intron_variant	-	-	-	-	-	-	MODIFIER	-	-1	-	SNV	ECT2	EntrezGene	-	-	-	ECT2	-
rs313870912	9:19387316	T	424983	XM_015291707.2	Transcript	intron_variant	-	-	-	-	-	-	MODIFIER	-	-1	-	SNV	ECT2	EntrezGene	-	-	-	ECT2	-
rs313870912	9:19387316	T	424983	XM_015291708.2	Transcript	intron_variant	-	-	-	-	-	-	MODIFIER	-	-1	-	SNV	ECT2	EntrezGene	-	-	-	ECT2	-
rs313870912	9:19387316	T	424983	XM_025153766.1	Transcript	intron_variant	-	-	-	-	-	-	MODIFIER	-	-1	-	SNV	ECT2	EntrezGene	-	-	-	ECT2	-
rs313870912	9:19387316	T	424983	XM_025153767.1	Transcript	intron_variant	-	-	-	-	-	-	MODIFIER	-	-1	-	SNV	ECT2	EntrezGene	-	-	-	ECT2	-
rs315208513	6:30477130	C	-	-	-	intergenic_variant	-	-	-	-	-	-	MODIFIER	-	-	-	SNV	-	-	-	-	-	RAB11FIP2	-
rs734151405	4:50032081	C	422645	XM_004941179.3	Transcript	upstream_gene_variant	-	-	-	-	-	-	MODIFIER	1889	1	-	SNV	RUFY3	EntrezGene	-	-	-	RUFY3	-
rs734151405	4:50032081	C	422645	XM_015276412.2	Transcript	intron_variant	-	-	-	-	-	-	MODIFIER	-	1	-	SNV	RUFY3	EntrezGene	-	-	-	RUFY3	-
rs734151405	4:50032081	C	422645	XM_015276413.2	Transcript	intron_variant	-	-	-	-	-	-	MODIFIER	-	1	-	SNV	RUFY3	EntrezGene	-	-	-	RUFY3	-
rs734151405	4:50032081	C	422645	XM_015276414.2	Transcript	intron_variant	-	-	-	-	-	-	MODIFIER	-	1	-	SNV	RUFY3	EntrezGene	-	-	-	RUFY3	-
rs734151405	4:50032081	C	422645	XM_015276415.2	Transcript	intron_variant	-	-	-	-	-	-	MODIFIER	-	1	-	SNV	RUFY3	EntrezGene	-	-	-	RUFY3	-
rs734151405	4:50032081	C	422645	XM_015276417.2	Transcript	upstream_gene_variant	-	-	-	-	-	-	MODIFIER	2057	1	-	SNV	RUFY3	EntrezGene	-	-	-	RUFY3	-
rs734151405	4:50032081	C	422645	XM_420599.6	Transcript	upstream_gene_variant	-	-	-	-	-	-	MODIFIER	1755	1	-	SNV	RUFY3	EntrezGene	-	-	-	RUFY3	-
rs734151405	4:50032081	C	422645	XR_001463561.2	Transcript	intron_variant,non_coding_transcript_variant	-	-	-	-	-	-	MODIFIER	-	1	-	SNV	RUFY3	EntrezGene	-	-	-	RUFY3	-
rs431842179	2:46590630	A	-	NM_001030994.1	Transcript	downstream_gene_variant	-	-	-	-	-	-	MODIFIER	3147	1	-	SNV	-	-	-	-	-	AOAH	-
rs431842179	2:46590630	A	420735	XM_015281536.2	Transcript	downstream_gene_variant	-	-	-	-	-	-	MODIFIER	3137	1	-	SNV	ELMO1	EntrezGene	-	-	-	AOAH	-
rs431842179	2:46590630	A	420735	XM_015281537.2	Transcript	downstream_gene_variant	-	-	-	-	-	-	MODIFIER	3137	1	-	SNV	ELMO1	EntrezGene	-	-	-	AOAH	-
rs431842179	2:46590630	A	420735	XM_015281538.2	Transcript	downstream_gene_variant	-	-	-	-	-	-	MODIFIER	3137	1	-	SNV	ELMO1	EntrezGene	-	-	-	AOAH	-
rs431842179	2:46590630	A	420735	XM_015281539.2	Transcript	downstream_gene_variant	-	-	-	-	-	-	MODIFIER	3137	1	-	SNV	ELMO1	EntrezGene	-	-	-	AOAH	-
rs431842179	2:46590630	A	420735	XM_015281540.2	Transcript	downstream_gene_variant	-	-	-	-	-	-	MODIFIER	3137	1	-	SNV	ELMO1	EntrezGene	-	-	-	AOAH	-
rs431842179	2:46590630	A	420735	XM_015281541.2	Transcript	downstream_gene_variant	-	-	-	-	-	-	MODIFIER	3137	1	-	SNV	ELMO1	EntrezGene	-	-	-	AOAH	-
rs431842179	2:46590630	A	420735	XM_015281542.2	Transcript	downstream_gene_variant	-	-	-	-	-	-	MODIFIER	3137	1	-	SNV	ELMO1	EntrezGene	-	-	-	AOAH	-
rs431842179	2:46590630	A	420735	XM_015281543.2	Transcript	downstream_gene_variant	-	-	-	-	-	-	MODIFIER	3137	1	-	SNV	ELMO1	EntrezGene	-	-	-	AOAH	-
rs431842179	2:46590630	A	420735	XM_015281544.2	Transcript	downstream_gene_variant	-	-	-	-	-	-	MODIFIER	3137	1	-	SNV	ELMO1	EntrezGene	-	-	-	AOAH	-
rs431842179	2:46590630	A	420735	XM_015281545.2	Transcript	downstream_gene_variant	-	-	-	-	-	-	MODIFIER	3137	1	-	SNV	ELMO1	EntrezGene	-	-	-	AOAH	-
rs431842179	2:46590630	A	420735	XM_015281546.2	Transcript	downstream_gene_variant	-	-	-	-	-	-	MODIFIER	3137	1	-	SNV	ELMO1	EntrezGene	-	-	-	AOAH	-
rs431842179	2:46590630	A	420735	XM_025147231.1	Transcript	downstream_gene_variant	-	-	-	-	-	-	MODIFIER	3137	1	-	SNV	ELMO1	EntrezGene	-	-	-	AOAH	-
rs316534168	2:27454015	C	772367	XM_004939325.3	Transcript	intron_variant	-	-	-	-	-	-	MODIFIER	-	-1	-	SNV	DGKB	EntrezGene	-	-	-	ETV1	-
rs316534168	2:27454015	C	772367	XM_004939326.3	Transcript	intron_variant	-	-	-	-	-	-	MODIFIER	-	-1	-	SNV	DGKB	EntrezGene	-	-	-	ETV1	-
rs316534168	2:27454015	C	772367	XM_015281875.2	Transcript	intron_variant	-	-	-	-	-	-	MODIFIER	-	-1	-	SNV	DGKB	EntrezGene	-	-	-	ETV1	-
rs316534168	2:27454015	C	772367	XM_015281876.2	Transcript	intron_variant	-	-	-	-	-	-	MODIFIER	-	-1	-	SNV	DGKB	EntrezGene	-	-	-	ETV1	-
rs316534168	2:27454015	C	772367	XM_015281877.2	Transcript	intron_variant	-	-	-	-	-	-	MODIFIER	-	-1	-	SNV	DGKB	EntrezGene	-	-	-	ETV1	-
rs316534168	2:27454015	C	772367	XM_015281879.2	Transcript	intron_variant	-	-	-	-	-	-	MODIFIER	-	-1	-	SNV	DGKB	EntrezGene	-	-	-	ETV1	-
rs316534168	2:27454015	C	772367	XM_025147405.1	Transcript	intron_variant	-	-	-	-	-	-	MODIFIER	-	-1	-	SNV	DGKB	EntrezGene	-	-	-	ETV1	-
rs316534168	2:27454015	C	772367	XM_025147406.1	Transcript	intron_variant	-	-	-	-	-	-	MODIFIER	-	-1	-	SNV	DGKB	EntrezGene	-	-	-	ETV1	-
rs16611918	7:33397298	T	-	NM_001318466.1	Transcript	intron_variant,non_coding_transcript_variant	-	-	-	-	-	-	MODIFIER	-	-1	-	SNV	-	-	-	-	-	ZEB2	-
rs16611918	7:33397298	T	102465740	NR_105641.1	Transcript	upstream_gene_variant	-	-	-	-	-	-	MODIFIER	2875	1	-	SNV	MIR7473	EntrezGene	-	-	-	ZEB2	-
rs16611918	7:33397298	T	424306	XM_015289887.2	Transcript	intron_variant	-	-	-	-	-	-	MODIFIER	-	-1	-	SNV	ZEB2	EntrezGene	-	-	-	ZEB2	-
rs16611918	7:33397298	T	424306	XM_015289889.2	Transcript	intron_variant	-	-	-	-	-	-	MODIFIER	-	-1	-	SNV	ZEB2	EntrezGene	-	-	-	ZEB2	-
rs16611918	7:33397298	T	424306	XM_025152245.1	Transcript	intron_variant	-	-	-	-	-	-	MODIFIER	-	-1	-	SNV	ZEB2	EntrezGene	-	-	-	ZEB2	-
rs16611918	7:33397298	T	424306	XM_025152246.1	Transcript	intron_variant	-	-	-	-	-	-	MODIFIER	-	-1	-	SNV	ZEB2	EntrezGene	-	-	-	ZEB2	-
rs14467680	4:50062836	A	422645	XM_004941179.3	Transcript	intron_variant	-	-	-	-	-	-	MODIFIER	-	1	-	SNV	RUFY3	EntrezGene	-	-	-	RUFY3	-
rs14467680	4:50062836	A	422645	XM_015276412.2	Transcript	intron_variant	-	-	-	-	-	-	MODIFIER	-	1	-	SNV	RUFY3	EntrezGene	-	-	-	RUFY3	-
rs14467680	4:50062836	A	422645	XM_015276413.2	Transcript	intron_variant	-	-	-	-	-	-	MODIFIER	-	1	-	SNV	RUFY3	EntrezGene	-	-	-	RUFY3	-
rs14467680	4:50062836	A	422645	XM_015276414.2	Transcript	intron_variant	-	-	-	-	-	-	MODIFIER	-	1	-	SNV	RUFY3	EntrezGene	-	-	-	RUFY3	-
rs14467680	4:50062836	A	422645	XM_015276415.2	Transcript	intron_variant	-	-	-	-	-	-	MODIFIER	-	1	-	SNV	RUFY3	EntrezGene	-	-	-	RUFY3	-
rs14467680	4:50062836	A	422645	XM_015276416.1	Transcript	intron_variant	-	-	-	-	-	-	MODIFIER	-	1	-	SNV	RUFY3	EntrezGene	-	-	-	RUFY3	-
rs14467680	4:50062836	A	422645	XM_015276417.2	Transcript	intron_variant	-	-	-	-	-	-	MODIFIER	-	1	-	SNV	RUFY3	EntrezGene	-	-	-	RUFY3	-
rs14467680	4:50062836	A	422645	XM_420599.6	Transcript	intron_variant	-	-	-	-	-	-	MODIFIER	-	1	-	SNV	RUFY3	EntrezGene	-	-	-	RUFY3	-
rs14467680	4:50062836	A	422645	XR_001463561.2	Transcript	intron_variant,non_coding_transcript_variant	-	-	-	-	-	-	MODIFIER	-	1	-	SNV	RUFY3	EntrezGene	-	-	-	RUFY3	-
rs14606888	7:11137142-11137143	A	-	NM_001008474.1	Transcript	intron_variant,non_coding_transcript_variant	-	-	-	-	-	-	MODIFIER	-	1	-	insertion	-	-	-	-	-	SPATS2L	-
rs14606888	7:11137142-11137143	A	424067	XM_015289414.2	Transcript	intron_variant	-	-	-	-	-	-	MODIFIER	-	1	-	insertion	SPATS2L	EntrezGene	-	-	-	SPATS2L	-
rs14606888	7:11137142-11137143	A	424067	XM_015289415.2	Transcript	intron_variant	-	-	-	-	-	-	MODIFIER	-	1	-	insertion	SPATS2L	EntrezGene	-	-	-	SPATS2L	-
rs14606888	7:11137142-11137143	A	424067	XM_015289416.2	Transcript	intron_variant	-	-	-	-	-	-	MODIFIER	-	1	-	insertion	SPATS2L	EntrezGene	-	-	-	SPATS2L	-
rs14606888	7:11137142-11137143	A	424067	XM_025152171.1	Transcript	intron_variant	-	-	-	-	-	-	MODIFIER	-	1	-	insertion	SPATS2L	EntrezGene	-	-	-	SPATS2L	-
rs14606888	7:11137142-11137143	A	424067	XM_025152172.1	Transcript	intron_variant	-	-	-	-	-	-	MODIFIER	-	1	-	insertion	SPATS2L	EntrezGene	-	-	-	SPATS2L	-
rs14606888	7:11137142-11137143	A	424067	XM_025152173.1	Transcript	intron_variant	-	-	-	-	-	-	MODIFIER	-	1	-	insertion	SPATS2L	EntrezGene	-	-	-	SPATS2L	-
rs14606888	7:11137142-11137143	A	424067	XM_025152174.1	Transcript	intron_variant	-	-	-	-	-	-	MODIFIER	-	1	-	insertion	SPATS2L	EntrezGene	-	-	-	SPATS2L	-
rs14606888	7:11137142-11137143	A	424067	XM_025152175.1	Transcript	intron_variant	-	-	-	-	-	-	MODIFIER	-	1	-	insertion	SPATS2L	EntrezGene	-	-	-	SPATS2L	-
rs312977324	2:27460395	T	772367	XM_004939325.3	Transcript	intron_variant	-	-	-	-	-	-	MODIFIER	-	-1	-	SNV	DGKB	EntrezGene	-	-	-	ETV1	-
rs312977324	2:27460395	T	772367	XM_004939326.3	Transcript	intron_variant	-	-	-	-	-	-	MODIFIER	-	-1	-	SNV	DGKB	EntrezGene	-	-	-	ETV1	-
rs312977324	2:27460395	T	772367	XM_015281875.2	Transcript	intron_variant	-	-	-	-	-	-	MODIFIER	-	-1	-	SNV	DGKB	EntrezGene	-	-	-	ETV1	-
rs312977324	2:27460395	T	772367	XM_015281876.2	Transcript	intron_variant	-	-	-	-	-	-	MODIFIER	-	-1	-	SNV	DGKB	EntrezGene	-	-	-	ETV1	-
rs312977324	2:27460395	T	772367	XM_015281877.2	Transcript	intron_variant	-	-	-	-	-	-	MODIFIER	-	-1	-	SNV	DGKB	EntrezGene	-	-	-	ETV1	-
rs312977324	2:27460395	T	772367	XM_015281879.2	Transcript	intron_variant	-	-	-	-	-	-	MODIFIER	-	-1	-	SNV	DGKB	EntrezGene	-	-	-	ETV1	-
rs312977324	2:27460395	T	772367	XM_015281880.2	Transcript	downstream_gene_variant	-	-	-	-	-	-	MODIFIER	1277	-1	-	SNV	DGKB	EntrezGene	-	-	-	ETV1	-
rs312977324	2:27460395	T	772367	XM_025147405.1	Transcript	intron_variant	-	-	-	-	-	-	MODIFIER	-	-1	-	SNV	DGKB	EntrezGene	-	-	-	ETV1	-
rs312977324	2:27460395	T	772367	XM_025147406.1	Transcript	intron_variant	-	-	-	-	-	-	MODIFIER	-	-1	-	SNV	DGKB	EntrezGene	-	-	-	ETV1	-
rs14177376	2:46597211	C	-	-	-	intergenic_variant	-	-	-	-	-	-	MODIFIER	-	-	-	SNV	-	-	-	-	-	AOAH	-
rs14517615	5:14132917	T	107053402	XR_001466597.2	Transcript	downstream_gene_variant	-	-	-	-	-	-	MODIFIER	3201	-1	-	SNV	LOC107053402	EntrezGene	-	-	-	TNNT3	-
rs736925020	5:43921496	A	772210	XM_001235375.4	Transcript	intron_variant	-	-	-	-	-	-	MODIFIER	-	1	-	SNV	KCNK13	EntrezGene	-	-	-	KCNK13	-
rs736925020	5:43921496	A	423403	XM_025151003.1	Transcript	downstream_gene_variant	-	-	-	-	-	-	MODIFIER	4748	1	-	SNV	TDP1	EntrezGene	-	-	-	KCNK13	-
3_36728586	3:36728586	A	-	NM_205399.1	Transcript	intron_variant,non_coding_transcript_variant	-	-	-	-	-	-	MODIFIER	-	-1	-	SNV	-	-	-	-	-	GREM2	-
9_15806797	9:15806797	A	-	NM_001329497.1	Transcript	upstream_gene_variant	-	-	-	-	-	-	MODIFIER	470	-1	-	SNV	-	-	-	-	-	CYP2AB4	-
9_15806797	9:15806797	A	429153	XM_426708.6	Transcript	intron_variant	-	-	-	-	-	-	MODIFIER	-	-1	-	SNV	CYP2AB4	EntrezGene	-	-	-	CYP2AB4	-
rs733634440	4:51803877	A	-	-	-	intergenic_variant	-	-	-	-	-	-	MODIFIER	-	-	-	SNV	-	-	-	-	-	SULT1E1	-
rs314071751	6:18745728	T	423775	XM_015288443.2	Transcript	intron_variant	-	-	-	-	-	-	MODIFIER	-	-1	-	SNV	ANTXRL	EntrezGene	-	-	-	ANXA8	-
rs431894606	2:46589025	C	-	NM_001030994.1	Transcript	downstream_gene_variant	-	-	-	-	-	-	MODIFIER	1542	1	-	SNV	-	-	-	-	-	AOAH	-
rs431894606	2:46589025	C	420735	XM_015281536.2	Transcript	downstream_gene_variant	-	-	-	-	-	-	MODIFIER	1532	1	-	SNV	ELMO1	EntrezGene	-	-	-	AOAH	-
rs431894606	2:46589025	C	420735	XM_015281537.2	Transcript	downstream_gene_variant	-	-	-	-	-	-	MODIFIER	1532	1	-	SNV	ELMO1	EntrezGene	-	-	-	AOAH	-
rs431894606	2:46589025	C	420735	XM_015281538.2	Transcript	downstream_gene_variant	-	-	-	-	-	-	MODIFIER	1532	1	-	SNV	ELMO1	EntrezGene	-	-	-	AOAH	-
rs431894606	2:46589025	C	420735	XM_015281539.2	Transcript	downstream_gene_variant	-	-	-	-	-	-	MODIFIER	1532	1	-	SNV	ELMO1	EntrezGene	-	-	-	AOAH	-
rs431894606	2:46589025	C	420735	XM_015281540.2	Transcript	downstream_gene_variant	-	-	-	-	-	-	MODIFIER	1532	1	-	SNV	ELMO1	EntrezGene	-	-	-	AOAH	-
rs431894606	2:46589025	C	420735	XM_015281541.2	Transcript	downstream_gene_variant	-	-	-	-	-	-	MODIFIER	1532	1	-	SNV	ELMO1	EntrezGene	-	-	-	AOAH	-
rs431894606	2:46589025	C	420735	XM_015281542.2	Transcript	downstream_gene_variant	-	-	-	-	-	-	MODIFIER	1532	1	-	SNV	ELMO1	EntrezGene	-	-	-	AOAH	-
rs431894606	2:46589025	C	420735	XM_015281543.2	Transcript	downstream_gene_variant	-	-	-	-	-	-	MODIFIER	1532	1	-	SNV	ELMO1	EntrezGene	-	-	-	AOAH	-
rs431894606	2:46589025	C	420735	XM_015281544.2	Transcript	downstream_gene_variant	-	-	-	-	-	-	MODIFIER	1532	1	-	SNV	ELMO1	EntrezGene	-	-	-	AOAH	-
rs431894606	2:46589025	C	420735	XM_015281545.2	Transcript	downstream_gene_variant	-	-	-	-	-	-	MODIFIER	1532	1	-	SNV	ELMO1	EntrezGene	-	-	-	AOAH	-
rs431894606	2:46589025	C	420735	XM_015281546.2	Transcript	downstream_gene_variant	-	-	-	-	-	-	MODIFIER	1532	1	-	SNV	ELMO1	EntrezGene	-	-	-	AOAH	-
rs431894606	2:46589025	C	420735	XM_025147231.1	Transcript	downstream_gene_variant	-	-	-	-	-	-	MODIFIER	1532	1	-	SNV	ELMO1	EntrezGene	-	-	-	AOAH	-
rs312790765	9:14306137	A	-	-	-	intergenic_variant	-	-	-	-	-	-	MODIFIER	-	-	-	SNV	-	-	-	-	-	TP63	-
rs312582811	2:42100756	A	112531721	XR_003073634.1	Transcript	intron_variant,non_coding_transcript_variant	-	-	-	-	-	-	MODIFIER	-	-1	-	SNV	LOC112531721	EntrezGene	-	-	-	CPNE4	-
rs317892087	4:50115839	A	-	-	-	intergenic_variant	-	-	-	-	-	-	MODIFIER	-	-	-	SNV	-	-	-	-	-	GRSF1	-
rs314863514	5:16747529	A	107053422	XR_003075502.1	Transcript	non_coding_transcript_exon_variant	7460	-	-	-	-	-	MODIFIER	-	-1	-	SNV	LOC107053422	EntrezGene	-	-	-	GAL	-
4_50027189	4:50027189	A	422645	XM_015276412.2	Transcript	upstream_gene_variant	-	-	-	-	-	-	MODIFIER	601	1	-	SNV	RUFY3	EntrezGene	-	-	-	RUFY3	-
4_50027189	4:50027189	A	422645	XM_015276413.2	Transcript	upstream_gene_variant	-	-	-	-	-	-	MODIFIER	602	1	-	SNV	RUFY3	EntrezGene	-	-	-	RUFY3	-
4_50027189	4:50027189	A	422645	XM_015276414.2	Transcript	upstream_gene_variant	-	-	-	-	-	-	MODIFIER	931	1	-	SNV	RUFY3	EntrezGene	-	-	-	RUFY3	-
4_50027189	4:50027189	A	422645	XM_015276415.2	Transcript	upstream_gene_variant	-	-	-	-	-	-	MODIFIER	599	1	-	SNV	RUFY3	EntrezGene	-	-	-	RUFY3	-
4_50027189	4:50027189	A	422644	XM_015276419.2	Transcript	downstream_gene_variant	-	-	-	-	-	-	MODIFIER	2931	1	-	SNV	UTP3	EntrezGene	-	-	-	RUFY3	-
4_50027189	4:50027189	A	422645	XR_001463561.2	Transcript	upstream_gene_variant	-	-	-	-	-	-	MODIFIER	600	1	-	SNV	RUFY3	EntrezGene	-	-	-	RUFY3	-
rs740529937	2:27455779	C	772367	XM_004939325.3	Transcript	intron_variant	-	-	-	-	-	-	MODIFIER	-	-1	-	SNV	DGKB	EntrezGene	-	-	-	ETV1	-
rs740529937	2:27455779	C	772367	XM_004939326.3	Transcript	intron_variant	-	-	-	-	-	-	MODIFIER	-	-1	-	SNV	DGKB	EntrezGene	-	-	-	ETV1	-
rs740529937	2:27455779	C	772367	XM_015281875.2	Transcript	intron_variant	-	-	-	-	-	-	MODIFIER	-	-1	-	SNV	DGKB	EntrezGene	-	-	-	ETV1	-
rs740529937	2:27455779	C	772367	XM_015281876.2	Transcript	intron_variant	-	-	-	-	-	-	MODIFIER	-	-1	-	SNV	DGKB	EntrezGene	-	-	-	ETV1	-
rs740529937	2:27455779	C	772367	XM_015281877.2	Transcript	intron_variant	-	-	-	-	-	-	MODIFIER	-	-1	-	SNV	DGKB	EntrezGene	-	-	-	ETV1	-
rs740529937	2:27455779	C	772367	XM_015281879.2	Transcript	intron_variant	-	-	-	-	-	-	MODIFIER	-	-1	-	SNV	DGKB	EntrezGene	-	-	-	ETV1	-
rs740529937	2:27455779	C	772367	XM_025147405.1	Transcript	intron_variant	-	-	-	-	-	-	MODIFIER	-	-1	-	SNV	DGKB	EntrezGene	-	-	-	ETV1	-
rs740529937	2:27455779	C	772367	XM_025147406.1	Transcript	intron_variant	-	-	-	-	-	-	MODIFIER	-	-1	-	SNV	DGKB	EntrezGene	-	-	-	ETV1	-
rs14590935	6:30478913	A	-	-	-	intergenic_variant	-	-	-	-	-	-	MODIFIER	-	-	-	SNV	-	-	-	-	-	RAB11FIP2	-
rs316287014	5:16713802	A	-	NM_001031183.1	Transcript	intron_variant,non_coding_transcript_variant	-	-	-	-	-	-	MODIFIER	-	1	-	SNV	-	-	-	-	-	PPP6R3	-
rs316287014	5:16713802	A	423116	XM_015286778.2	Transcript	intron_variant	-	-	-	-	-	-	MODIFIER	-	1	-	SNV	PPP6R3	EntrezGene	-	-	-	PPP6R3	-
rs316287014	5:16713802	A	423116	XM_015286779.1	Transcript	intron_variant	-	-	-	-	-	-	MODIFIER	-	1	-	SNV	PPP6R3	EntrezGene	-	-	-	PPP6R3	-
rs316287014	5:16713802	A	423116	XM_015286780.2	Transcript	intron_variant	-	-	-	-	-	-	MODIFIER	-	1	-	SNV	PPP6R3	EntrezGene	-	-	-	PPP6R3	-
rs316287014	5:16713802	A	423116	XM_015286781.2	Transcript	intron_variant	-	-	-	-	-	-	MODIFIER	-	1	-	SNV	PPP6R3	EntrezGene	-	-	-	PPP6R3	-
rs316287014	5:16713802	A	423116	XM_015286782.2	Transcript	intron_variant	-	-	-	-	-	-	MODIFIER	-	1	-	SNV	PPP6R3	EntrezGene	-	-	-	PPP6R3	-
rs316287014	5:16713802	A	423116	XM_015286783.2	Transcript	intron_variant	-	-	-	-	-	-	MODIFIER	-	1	-	SNV	PPP6R3	EntrezGene	-	-	-	PPP6R3	-
rs316287014	5:16713802	A	423116	XM_015286784.2	Transcript	intron_variant	-	-	-	-	-	-	MODIFIER	-	1	-	SNV	PPP6R3	EntrezGene	-	-	-	PPP6R3	-
rs316287014	5:16713802	A	423116	XM_015286785.1	Transcript	intron_variant	-	-	-	-	-	-	MODIFIER	-	1	-	SNV	PPP6R3	EntrezGene	-	-	-	PPP6R3	-
rs316287014	5:16713802	A	423116	XM_015286788.2	Transcript	intron_variant	-	-	-	-	-	-	MODIFIER	-	1	-	SNV	PPP6R3	EntrezGene	-	-	-	PPP6R3	-
rs316287014	5:16713802	A	423116	XM_015286789.2	Transcript	intron_variant	-	-	-	-	-	-	MODIFIER	-	1	-	SNV	PPP6R3	EntrezGene	-	-	-	PPP6R3	-
rs316287014	5:16713802	A	423116	XM_025150695.1	Transcript	intron_variant	-	-	-	-	-	-	MODIFIER	-	1	-	SNV	PPP6R3	EntrezGene	-	-	-	PPP6R3	-
rs316287014	5:16713802	A	423116	XR_001466615.2	Transcript	intron_variant,non_coding_transcript_variant	-	-	-	-	-	-	MODIFIER	-	1	-	SNV	PPP6R3	EntrezGene	-	-	-	PPP6R3	-
rs316268000	2:27470370	T	772367	XM_004939325.3	Transcript	intron_variant	-	-	-	-	-	-	MODIFIER	-	-1	-	SNV	DGKB	EntrezGene	-	-	-	ETV1	-
rs316268000	2:27470370	T	772367	XM_004939326.3	Transcript	intron_variant	-	-	-	-	-	-	MODIFIER	-	-1	-	SNV	DGKB	EntrezGene	-	-	-	ETV1	-
rs316268000	2:27470370	T	772367	XM_015281875.2	Transcript	intron_variant	-	-	-	-	-	-	MODIFIER	-	-1	-	SNV	DGKB	EntrezGene	-	-	-	ETV1	-
rs316268000	2:27470370	T	772367	XM_015281876.2	Transcript	intron_variant	-	-	-	-	-	-	MODIFIER	-	-1	-	SNV	DGKB	EntrezGene	-	-	-	ETV1	-
rs316268000	2:27470370	T	772367	XM_015281877.2	Transcript	intron_variant	-	-	-	-	-	-	MODIFIER	-	-1	-	SNV	DGKB	EntrezGene	-	-	-	ETV1	-
rs316268000	2:27470370	T	772367	XM_015281879.2	Transcript	intron_variant	-	-	-	-	-	-	MODIFIER	-	-1	-	SNV	DGKB	EntrezGene	-	-	-	ETV1	-
rs316268000	2:27470370	T	772367	XM_015281880.2	Transcript	intron_variant	-	-	-	-	-	-	MODIFIER	-	-1	-	SNV	DGKB	EntrezGene	-	-	-	ETV1	-
rs316268000	2:27470370	T	772367	XM_025147405.1	Transcript	intron_variant	-	-	-	-	-	-	MODIFIER	-	-1	-	SNV	DGKB	EntrezGene	-	-	-	ETV1	-
rs316268000	2:27470370	T	772367	XM_025147406.1	Transcript	intron_variant	-	-	-	-	-	-	MODIFIER	-	-1	-	SNV	DGKB	EntrezGene	-	-	-	ETV1	-
rs313432740	7:33397335	A	-	NM_001318466.1	Transcript	intron_variant,non_coding_transcript_variant	-	-	-	-	-	-	MODIFIER	-	-1	-	SNV	-	-	-	-	-	ZEB2	-
rs313432740	7:33397335	A	102465740	NR_105641.1	Transcript	upstream_gene_variant	-	-	-	-	-	-	MODIFIER	2838	1	-	SNV	MIR7473	EntrezGene	-	-	-	ZEB2	-
rs313432740	7:33397335	A	424306	XM_015289887.2	Transcript	intron_variant	-	-	-	-	-	-	MODIFIER	-	-1	-	SNV	ZEB2	EntrezGene	-	-	-	ZEB2	-
rs313432740	7:33397335	A	424306	XM_015289889.2	Transcript	intron_variant	-	-	-	-	-	-	MODIFIER	-	-1	-	SNV	ZEB2	EntrezGene	-	-	-	ZEB2	-
rs313432740	7:33397335	A	424306	XM_025152245.1	Transcript	intron_variant	-	-	-	-	-	-	MODIFIER	-	-1	-	SNV	ZEB2	EntrezGene	-	-	-	ZEB2	-
rs313432740	7:33397335	A	424306	XM_025152246.1	Transcript	intron_variant	-	-	-	-	-	-	MODIFIER	-	-1	-	SNV	ZEB2	EntrezGene	-	-	-	ZEB2	-
rs733483356	2:142639011	A	-	-	-	intergenic_variant	-	-	-	-	-	-	MODIFIER	-	-	-	SNV	-	-	-	-	-	ZFAT	-
rs317675971	1:193361709	A	112531598	XM_025146928.1	Transcript	intron_variant	-	-	-	-	-	-	MODIFIER	-	1	-	SNV	LOC112531598	EntrezGene	-	-	-	LOC112531598	-
rs431838404	2:46585390	T	-	NM_001030994.1	Transcript	intron_variant,non_coding_transcript_variant	-	-	-	-	-	-	MODIFIER	-	1	-	SNV	-	-	-	-	-	AOAH	-
rs431838404	2:46585390	T	420735	XM_015281536.2	Transcript	intron_variant	-	-	-	-	-	-	MODIFIER	-	1	-	SNV	ELMO1	EntrezGene	-	-	-	AOAH	-
rs431838404	2:46585390	T	420735	XM_015281537.2	Transcript	intron_variant	-	-	-	-	-	-	MODIFIER	-	1	-	SNV	ELMO1	EntrezGene	-	-	-	AOAH	-
rs431838404	2:46585390	T	420735	XM_015281538.2	Transcript	intron_variant	-	-	-	-	-	-	MODIFIER	-	1	-	SNV	ELMO1	EntrezGene	-	-	-	AOAH	-
rs431838404	2:46585390	T	420735	XM_015281539.2	Transcript	intron_variant	-	-	-	-	-	-	MODIFIER	-	1	-	SNV	ELMO1	EntrezGene	-	-	-	AOAH	-
rs431838404	2:46585390	T	420735	XM_015281540.2	Transcript	intron_variant	-	-	-	-	-	-	MODIFIER	-	1	-	SNV	ELMO1	EntrezGene	-	-	-	AOAH	-
rs431838404	2:46585390	T	420735	XM_015281541.2	Transcript	intron_variant	-	-	-	-	-	-	MODIFIER	-	1	-	SNV	ELMO1	EntrezGene	-	-	-	AOAH	-
rs431838404	2:46585390	T	420735	XM_015281542.2	Transcript	intron_variant	-	-	-	-	-	-	MODIFIER	-	1	-	SNV	ELMO1	EntrezGene	-	-	-	AOAH	-
rs431838404	2:46585390	T	420735	XM_015281543.2	Transcript	intron_variant	-	-	-	-	-	-	MODIFIER	-	1	-	SNV	ELMO1	EntrezGene	-	-	-	AOAH	-
rs431838404	2:46585390	T	420735	XM_015281544.2	Transcript	intron_variant	-	-	-	-	-	-	MODIFIER	-	1	-	SNV	ELMO1	EntrezGene	-	-	-	AOAH	-
rs431838404	2:46585390	T	420735	XM_015281545.2	Transcript	intron_variant	-	-	-	-	-	-	MODIFIER	-	1	-	SNV	ELMO1	EntrezGene	-	-	-	AOAH	-
rs431838404	2:46585390	T	420735	XM_015281546.2	Transcript	intron_variant	-	-	-	-	-	-	MODIFIER	-	1	-	SNV	ELMO1	EntrezGene	-	-	-	AOAH	-
rs431838404	2:46585390	T	420735	XM_025147231.1	Transcript	intron_variant	-	-	-	-	-	-	MODIFIER	-	1	-	SNV	ELMO1	EntrezGene	-	-	-	AOAH	-
rs731524377	2:27450336	A	772367	XM_004939325.3	Transcript	intron_variant	-	-	-	-	-	-	MODIFIER	-	-1	-	SNV	DGKB	EntrezGene	-	-	-	ETV1	-
rs731524377	2:27450336	A	772367	XM_004939326.3	Transcript	intron_variant	-	-	-	-	-	-	MODIFIER	-	-1	-	SNV	DGKB	EntrezGene	-	-	-	ETV1	-
rs731524377	2:27450336	A	772367	XM_015281875.2	Transcript	intron_variant	-	-	-	-	-	-	MODIFIER	-	-1	-	SNV	DGKB	EntrezGene	-	-	-	ETV1	-
rs731524377	2:27450336	A	772367	XM_015281876.2	Transcript	intron_variant	-	-	-	-	-	-	MODIFIER	-	-1	-	SNV	DGKB	EntrezGene	-	-	-	ETV1	-
rs731524377	2:27450336	A	772367	XM_015281877.2	Transcript	intron_variant	-	-	-	-	-	-	MODIFIER	-	-1	-	SNV	DGKB	EntrezGene	-	-	-	ETV1	-
rs731524377	2:27450336	A	772367	XM_015281879.2	Transcript	intron_variant	-	-	-	-	-	-	MODIFIER	-	-1	-	SNV	DGKB	EntrezGene	-	-	-	ETV1	-
rs731524377	2:27450336	A	772367	XM_025147405.1	Transcript	intron_variant	-	-	-	-	-	-	MODIFIER	-	-1	-	SNV	DGKB	EntrezGene	-	-	-	ETV1	-
rs731524377	2:27450336	A	772367	XM_025147406.1	Transcript	intron_variant	-	-	-	-	-	-	MODIFIER	-	-1	-	SNV	DGKB	EntrezGene	-	-	-	ETV1	-
rs737578179	1:193357863	A	112531598	XM_025146928.1	Transcript	intron_variant	-	-	-	-	-	-	MODIFIER	-	1	-	SNV	LOC112531598	EntrezGene	-	-	-	LOC112531598	-
rs431870313	2:46579498	A	-	NM_001030994.1	Transcript	intron_variant,non_coding_transcript_variant	-	-	-	-	-	-	MODIFIER	-	1	-	SNV	-	-	-	-	-	AOAH	-
rs431870313	2:46579498	A	420735	XM_015281536.2	Transcript	intron_variant	-	-	-	-	-	-	MODIFIER	-	1	-	SNV	ELMO1	EntrezGene	-	-	-	AOAH	-
rs431870313	2:46579498	A	420735	XM_015281537.2	Transcript	intron_variant	-	-	-	-	-	-	MODIFIER	-	1	-	SNV	ELMO1	EntrezGene	-	-	-	AOAH	-
rs431870313	2:46579498	A	420735	XM_015281538.2	Transcript	intron_variant	-	-	-	-	-	-	MODIFIER	-	1	-	SNV	ELMO1	EntrezGene	-	-	-	AOAH	-
rs431870313	2:46579498	A	420735	XM_015281539.2	Transcript	intron_variant	-	-	-	-	-	-	MODIFIER	-	1	-	SNV	ELMO1	EntrezGene	-	-	-	AOAH	-
rs431870313	2:46579498	A	420735	XM_015281540.2	Transcript	intron_variant	-	-	-	-	-	-	MODIFIER	-	1	-	SNV	ELMO1	EntrezGene	-	-	-	AOAH	-
rs431870313	2:46579498	A	420735	XM_015281541.2	Transcript	intron_variant	-	-	-	-	-	-	MODIFIER	-	1	-	SNV	ELMO1	EntrezGene	-	-	-	AOAH	-
rs431870313	2:46579498	A	420735	XM_015281542.2	Transcript	intron_variant	-	-	-	-	-	-	MODIFIER	-	1	-	SNV	ELMO1	EntrezGene	-	-	-	AOAH	-
rs431870313	2:46579498	A	420735	XM_015281543.2	Transcript	intron_variant	-	-	-	-	-	-	MODIFIER	-	1	-	SNV	ELMO1	EntrezGene	-	-	-	AOAH	-
rs431870313	2:46579498	A	420735	XM_015281544.2	Transcript	intron_variant	-	-	-	-	-	-	MODIFIER	-	1	-	SNV	ELMO1	EntrezGene	-	-	-	AOAH	-
rs431870313	2:46579498	A	420735	XM_015281545.2	Transcript	intron_variant	-	-	-	-	-	-	MODIFIER	-	1	-	SNV	ELMO1	EntrezGene	-	-	-	AOAH	-
rs431870313	2:46579498	A	420735	XM_015281546.2	Transcript	intron_variant	-	-	-	-	-	-	MODIFIER	-	1	-	SNV	ELMO1	EntrezGene	-	-	-	AOAH	-
rs431870313	2:46579498	A	420735	XM_025147231.1	Transcript	intron_variant	-	-	-	-	-	-	MODIFIER	-	1	-	SNV	ELMO1	EntrezGene	-	-	-	AOAH	-
2_46577259	2:46577259-46577260	T	-	NM_001030994.1	Transcript	intron_variant,non_coding_transcript_variant	-	-	-	-	-	-	MODIFIER	-	1	-	insertion	-	-	-	-	-	AOAH	-
2_46577259	2:46577259-46577260	T	420735	XM_015281536.2	Transcript	intron_variant	-	-	-	-	-	-	MODIFIER	-	1	-	insertion	ELMO1	EntrezGene	-	-	-	AOAH	-
2_46577259	2:46577259-46577260	T	420735	XM_015281537.2	Transcript	intron_variant	-	-	-	-	-	-	MODIFIER	-	1	-	insertion	ELMO1	EntrezGene	-	-	-	AOAH	-
2_46577259	2:46577259-46577260	T	420735	XM_015281538.2	Transcript	intron_variant	-	-	-	-	-	-	MODIFIER	-	1	-	insertion	ELMO1	EntrezGene	-	-	-	AOAH	-
2_46577259	2:46577259-46577260	T	420735	XM_015281539.2	Transcript	intron_variant	-	-	-	-	-	-	MODIFIER	-	1	-	insertion	ELMO1	EntrezGene	-	-	-	AOAH	-
2_46577259	2:46577259-46577260	T	420735	XM_015281540.2	Transcript	intron_variant	-	-	-	-	-	-	MODIFIER	-	1	-	insertion	ELMO1	EntrezGene	-	-	-	AOAH	-
2_46577259	2:46577259-46577260	T	420735	XM_015281541.2	Transcript	intron_variant	-	-	-	-	-	-	MODIFIER	-	1	-	insertion	ELMO1	EntrezGene	-	-	-	AOAH	-
2_46577259	2:46577259-46577260	T	420735	XM_015281542.2	Transcript	intron_variant	-	-	-	-	-	-	MODIFIER	-	1	-	insertion	ELMO1	EntrezGene	-	-	-	AOAH	-
2_46577259	2:46577259-46577260	T	420735	XM_015281543.2	Transcript	intron_variant	-	-	-	-	-	-	MODIFIER	-	1	-	insertion	ELMO1	EntrezGene	-	-	-	AOAH	-
2_46577259	2:46577259-46577260	T	420735	XM_015281544.2	Transcript	intron_variant	-	-	-	-	-	-	MODIFIER	-	1	-	insertion	ELMO1	EntrezGene	-	-	-	AOAH	-
2_46577259	2:46577259-46577260	T	420735	XM_015281545.2	Transcript	intron_variant	-	-	-	-	-	-	MODIFIER	-	1	-	insertion	ELMO1	EntrezGene	-	-	-	AOAH	-
2_46577259	2:46577259-46577260	T	420735	XM_015281546.2	Transcript	intron_variant	-	-	-	-	-	-	MODIFIER	-	1	-	insertion	ELMO1	EntrezGene	-	-	-	AOAH	-
2_46577259	2:46577259-46577260	T	420735	XM_025147231.1	Transcript	intron_variant	-	-	-	-	-	-	MODIFIER	-	1	-	insertion	ELMO1	EntrezGene	-	-	-	AOAH	-
rs734931903	2:46591316	A	-	NM_001030994.1	Transcript	downstream_gene_variant	-	-	-	-	-	-	MODIFIER	3833	1	-	SNV	-	-	-	-	-	AOAH	-
rs734931903	2:46591316	A	420735	XM_015281536.2	Transcript	downstream_gene_variant	-	-	-	-	-	-	MODIFIER	3823	1	-	SNV	ELMO1	EntrezGene	-	-	-	AOAH	-
rs734931903	2:46591316	A	420735	XM_015281537.2	Transcript	downstream_gene_variant	-	-	-	-	-	-	MODIFIER	3823	1	-	SNV	ELMO1	EntrezGene	-	-	-	AOAH	-
rs734931903	2:46591316	A	420735	XM_015281538.2	Transcript	downstream_gene_variant	-	-	-	-	-	-	MODIFIER	3823	1	-	SNV	ELMO1	EntrezGene	-	-	-	AOAH	-
rs734931903	2:46591316	A	420735	XM_015281539.2	Transcript	downstream_gene_variant	-	-	-	-	-	-	MODIFIER	3823	1	-	SNV	ELMO1	EntrezGene	-	-	-	AOAH	-
rs734931903	2:46591316	A	420735	XM_015281540.2	Transcript	downstream_gene_variant	-	-	-	-	-	-	MODIFIER	3823	1	-	SNV	ELMO1	EntrezGene	-	-	-	AOAH	-
rs734931903	2:46591316	A	420735	XM_015281541.2	Transcript	downstream_gene_variant	-	-	-	-	-	-	MODIFIER	3823	1	-	SNV	ELMO1	EntrezGene	-	-	-	AOAH	-
rs734931903	2:46591316	A	420735	XM_015281542.2	Transcript	downstream_gene_variant	-	-	-	-	-	-	MODIFIER	3823	1	-	SNV	ELMO1	EntrezGene	-	-	-	AOAH	-
rs734931903	2:46591316	A	420735	XM_015281543.2	Transcript	downstream_gene_variant	-	-	-	-	-	-	MODIFIER	3823	1	-	SNV	ELMO1	EntrezGene	-	-	-	AOAH	-
rs734931903	2:46591316	A	420735	XM_015281544.2	Transcript	downstream_gene_variant	-	-	-	-	-	-	MODIFIER	3823	1	-	SNV	ELMO1	EntrezGene	-	-	-	AOAH	-
rs734931903	2:46591316	A	420735	XM_015281545.2	Transcript	downstream_gene_variant	-	-	-	-	-	-	MODIFIER	3823	1	-	SNV	ELMO1	EntrezGene	-	-	-	AOAH	-
rs734931903	2:46591316	A	420735	XM_015281546.2	Transcript	downstream_gene_variant	-	-	-	-	-	-	MODIFIER	3823	1	-	SNV	ELMO1	EntrezGene	-	-	-	AOAH	-
rs734931903	2:46591316	A	420735	XM_025147231.1	Transcript	downstream_gene_variant	-	-	-	-	-	-	MODIFIER	3823	1	-	SNV	ELMO1	EntrezGene	-	-	-	AOAH	-
rs739052720	26:1422337	T	-	NM_001171886.1	Transcript	downstream_gene_variant	-	-	-	-	-	-	MODIFIER	1812	-1	-	SNV	-	-	-	-	-	SLC16A4	-
rs739052720	26:1422337	T	428257	XM_004934870.3	Transcript	upstream_gene_variant	-	-	-	-	-	-	MODIFIER	417	1	-	SNV	PROK1	EntrezGene	-	-	-	SLC16A4	-
rs739052720	26:1422337	T	419809	XM_004934872.3	Transcript	intron_variant	-	-	-	-	-	-	MODIFIER	-	-1	-	SNV	SLC16A4	EntrezGene	-	-	-	SLC16A4	-
rs739052720	26:1422337	T	419811	XM_015298898.2	Transcript	downstream_gene_variant	-	-	-	-	-	-	MODIFIER	1805	-1	-	SNV	LAMTOR5	EntrezGene	-	-	-	SLC16A4	-
rs739052720	26:1422337	T	419809	XM_025143797.1	Transcript	intron_variant	-	-	-	-	-	-	MODIFIER	-	-1	-	SNV	SLC16A4	EntrezGene	-	-	-	SLC16A4	-
rs739052720	26:1422337	T	112530323	XR_003071883.1	Transcript	downstream_gene_variant	-	-	-	-	-	-	MODIFIER	3901	1	-	SNV	LOC112530323	EntrezGene	-	-	-	SLC16A4	-
rs312536646	2:27479507	T	772367	XM_004939325.3	Transcript	intron_variant	-	-	-	-	-	-	MODIFIER	-	-1	-	SNV	DGKB	EntrezGene	-	-	-	ETV1	-
rs312536646	2:27479507	T	772367	XM_004939326.3	Transcript	intron_variant	-	-	-	-	-	-	MODIFIER	-	-1	-	SNV	DGKB	EntrezGene	-	-	-	ETV1	-
rs312536646	2:27479507	T	772367	XM_015281875.2	Transcript	intron_variant	-	-	-	-	-	-	MODIFIER	-	-1	-	SNV	DGKB	EntrezGene	-	-	-	ETV1	-
rs312536646	2:27479507	T	772367	XM_015281876.2	Transcript	intron_variant	-	-	-	-	-	-	MODIFIER	-	-1	-	SNV	DGKB	EntrezGene	-	-	-	ETV1	-
rs312536646	2:27479507	T	772367	XM_015281877.2	Transcript	intron_variant	-	-	-	-	-	-	MODIFIER	-	-1	-	SNV	DGKB	EntrezGene	-	-	-	ETV1	-
rs312536646	2:27479507	T	772367	XM_015281879.2	Transcript	intron_variant	-	-	-	-	-	-	MODIFIER	-	-1	-	SNV	DGKB	EntrezGene	-	-	-	ETV1	-
rs312536646	2:27479507	T	772367	XM_015281880.2	Transcript	intron_variant	-	-	-	-	-	-	MODIFIER	-	-1	-	SNV	DGKB	EntrezGene	-	-	-	ETV1	-
rs312536646	2:27479507	T	772367	XM_025147405.1	Transcript	intron_variant	-	-	-	-	-	-	MODIFIER	-	-1	-	SNV	DGKB	EntrezGene	-	-	-	ETV1	-
rs312536646	2:27479507	T	772367	XM_025147406.1	Transcript	intron_variant	-	-	-	-	-	-	MODIFIER	-	-1	-	SNV	DGKB	EntrezGene	-	-	-	ETV1	-
rs732446499	2:35422624	A	-	-	-	intergenic_variant	-	-	-	-	-	-	MODIFIER	-	-	-	SNV	-	-	-	-	-	KCNH8	-
rs731403395	4:50065490	C	422645	XM_004941179.3	Transcript	intron_variant	-	-	-	-	-	-	MODIFIER	-	1	-	SNV	RUFY3	EntrezGene	-	-	-	RUFY3	-
rs731403395	4:50065490	C	422645	XM_015276412.2	Transcript	intron_variant	-	-	-	-	-	-	MODIFIER	-	1	-	SNV	RUFY3	EntrezGene	-	-	-	RUFY3	-
rs731403395	4:50065490	C	422645	XM_015276413.2	Transcript	intron_variant	-	-	-	-	-	-	MODIFIER	-	1	-	SNV	RUFY3	EntrezGene	-	-	-	RUFY3	-
rs731403395	4:50065490	C	422645	XM_015276414.2	Transcript	intron_variant	-	-	-	-	-	-	MODIFIER	-	1	-	SNV	RUFY3	EntrezGene	-	-	-	RUFY3	-
rs731403395	4:50065490	C	422645	XM_015276415.2	Transcript	intron_variant	-	-	-	-	-	-	MODIFIER	-	1	-	SNV	RUFY3	EntrezGene	-	-	-	RUFY3	-
rs731403395	4:50065490	C	422645	XM_015276416.1	Transcript	intron_variant	-	-	-	-	-	-	MODIFIER	-	1	-	SNV	RUFY3	EntrezGene	-	-	-	RUFY3	-
rs731403395	4:50065490	C	422645	XM_015276417.2	Transcript	intron_variant	-	-	-	-	-	-	MODIFIER	-	1	-	SNV	RUFY3	EntrezGene	-	-	-	RUFY3	-
rs731403395	4:50065490	C	422645	XM_420599.6	Transcript	intron_variant	-	-	-	-	-	-	MODIFIER	-	1	-	SNV	RUFY3	EntrezGene	-	-	-	RUFY3	-
rs731403395	4:50065490	C	422645	XR_001463561.2	Transcript	intron_variant,non_coding_transcript_variant	-	-	-	-	-	-	MODIFIER	-	1	-	SNV	RUFY3	EntrezGene	-	-	-	RUFY3	-
6_30475051	6:30475051	T	-	-	-	intergenic_variant	-	-	-	-	-	-	MODIFIER	-	-	-	SNV	-	-	-	-	-	RAB11FIP2	-
rs312852278	12:12048565	A	416060	XM_015293146.2	Transcript	downstream_gene_variant	-	-	-	-	-	-	MODIFIER	2400	-1	-	SNV	WDR6	EntrezGene	-	-	-	DALRD3	-
rs312852278	12:12048565	A	416059	XM_015293318.2	Transcript	intron_variant	-	-	-	-	-	-	MODIFIER	-	1	-	SNV	DALRD3	EntrezGene	-	-	-	DALRD3	-
rs312852278	12:12048565	A	107054424	XM_015293320.2	Transcript	upstream_gene_variant	-	-	-	-	-	-	MODIFIER	4492	-1	-	SNV	NDUFAF3	EntrezGene	-	-	-	DALRD3	-
rs312852278	12:12048565	A	416059	XM_025154546.1	Transcript	intron_variant	-	-	-	-	-	-	MODIFIER	-	1	-	SNV	DALRD3	EntrezGene	-	-	-	DALRD3	-
rs312852278	12:12048565	A	416059	XM_025154547.1	Transcript	intron_variant	-	-	-	-	-	-	MODIFIER	-	1	-	SNV	DALRD3	EntrezGene	-	-	-	DALRD3	-
rs312852278	12:12048565	A	107054424	XM_025154548.1	Transcript	upstream_gene_variant	-	-	-	-	-	-	MODIFIER	4449	-1	-	SNV	NDUFAF3	EntrezGene	-	-	-	DALRD3	-
rs312852278	12:12048565	A	107054424	XM_025154549.1	Transcript	upstream_gene_variant	-	-	-	-	-	-	MODIFIER	4449	-1	-	SNV	NDUFAF3	EntrezGene	-	-	-	DALRD3	-
rs312852278	12:12048565	A	107054424	XM_025154550.1	Transcript	upstream_gene_variant	-	-	-	-	-	-	MODIFIER	4449	-1	-	SNV	NDUFAF3	EntrezGene	-	-	-	DALRD3	-
rs741358756	4:63113154	A	422731	XM_025149824.1	Transcript	intron_variant	-	-	-	-	-	-	MODIFIER	-	1	-	SNV	MTMR7	EntrezGene	-	-	-	MTMR7	-
rs741358756	4:63113154	A	422731	XM_420686.6	Transcript	intron_variant	-	-	-	-	-	-	MODIFIER	-	1	-	SNV	MTMR7	EntrezGene	-	-	-	MTMR7	-
rs431833616	2:46602574	C	420737	XM_004939531.3	Transcript	upstream_gene_variant	-	-	-	-	-	-	MODIFIER	1152	1	-	SNV	AOAH	EntrezGene	-	-	-	AOAH	-
rs431833616	2:46602574	C	420737	XM_004939533.3	Transcript	upstream_gene_variant	-	-	-	-	-	-	MODIFIER	1726	1	-	SNV	AOAH	EntrezGene	-	-	-	AOAH	-
rs431833616	2:46602574	C	420737	XM_418835.5	Transcript	upstream_gene_variant	-	-	-	-	-	-	MODIFIER	1157	1	-	SNV	AOAH	EntrezGene	-	-	-	AOAH	-
rs741535239	2:46605179	A	420737	XM_004939531.3	Transcript	intron_variant	-	-	-	-	-	-	MODIFIER	-	1	-	SNV	AOAH	EntrezGene	-	-	-	AOAH	-
rs741535239	2:46605179	A	420737	XM_004939533.3	Transcript	intron_variant	-	-	-	-	-	-	MODIFIER	-	1	-	SNV	AOAH	EntrezGene	-	-	-	AOAH	-
rs741535239	2:46605179	A	420737	XM_418835.5	Transcript	intron_variant	-	-	-	-	-	-	MODIFIER	-	1	-	SNV	AOAH	EntrezGene	-	-	-	AOAH	-
rs15334367	1:87111893	T	-	-	-	intergenic_variant	-	-	-	-	-	-	MODIFIER	-	-	-	SNV	-	-	-	-	-	ZPLD1	-
rs431849547	2:46591786	C	-	NM_001030994.1	Transcript	downstream_gene_variant	-	-	-	-	-	-	MODIFIER	4303	1	-	SNV	-	-	-	-	-	AOAH	-
rs431849547	2:46591786	C	420735	XM_015281536.2	Transcript	downstream_gene_variant	-	-	-	-	-	-	MODIFIER	4293	1	-	SNV	ELMO1	EntrezGene	-	-	-	AOAH	-
rs431849547	2:46591786	C	420735	XM_015281537.2	Transcript	downstream_gene_variant	-	-	-	-	-	-	MODIFIER	4293	1	-	SNV	ELMO1	EntrezGene	-	-	-	AOAH	-
rs431849547	2:46591786	C	420735	XM_015281538.2	Transcript	downstream_gene_variant	-	-	-	-	-	-	MODIFIER	4293	1	-	SNV	ELMO1	EntrezGene	-	-	-	AOAH	-
rs431849547	2:46591786	C	420735	XM_015281539.2	Transcript	downstream_gene_variant	-	-	-	-	-	-	MODIFIER	4293	1	-	SNV	ELMO1	EntrezGene	-	-	-	AOAH	-
rs431849547	2:46591786	C	420735	XM_015281540.2	Transcript	downstream_gene_variant	-	-	-	-	-	-	MODIFIER	4293	1	-	SNV	ELMO1	EntrezGene	-	-	-	AOAH	-
rs431849547	2:46591786	C	420735	XM_015281541.2	Transcript	downstream_gene_variant	-	-	-	-	-	-	MODIFIER	4293	1	-	SNV	ELMO1	EntrezGene	-	-	-	AOAH	-
rs431849547	2:46591786	C	420735	XM_015281542.2	Transcript	downstream_gene_variant	-	-	-	-	-	-	MODIFIER	4293	1	-	SNV	ELMO1	EntrezGene	-	-	-	AOAH	-
rs431849547	2:46591786	C	420735	XM_015281543.2	Transcript	downstream_gene_variant	-	-	-	-	-	-	MODIFIER	4293	1	-	SNV	ELMO1	EntrezGene	-	-	-	AOAH	-
rs431849547	2:46591786	C	420735	XM_015281544.2	Transcript	downstream_gene_variant	-	-	-	-	-	-	MODIFIER	4293	1	-	SNV	ELMO1	EntrezGene	-	-	-	AOAH	-
rs431849547	2:46591786	C	420735	XM_015281545.2	Transcript	downstream_gene_variant	-	-	-	-	-	-	MODIFIER	4293	1	-	SNV	ELMO1	EntrezGene	-	-	-	AOAH	-
rs431849547	2:46591786	C	420735	XM_015281546.2	Transcript	downstream_gene_variant	-	-	-	-	-	-	MODIFIER	4293	1	-	SNV	ELMO1	EntrezGene	-	-	-	AOAH	-
rs431849547	2:46591786	C	420735	XM_025147231.1	Transcript	downstream_gene_variant	-	-	-	-	-	-	MODIFIER	4293	1	-	SNV	ELMO1	EntrezGene	-	-	-	AOAH	-
rs735542925	8:23514942	A	772083	XM_001235270.5	Transcript	intron_variant	-	-	-	-	-	-	MODIFIER	-	-1	-	SNV	AGBL4	EntrezGene	-	-	-	AGBL4	-
rs735542925	8:23514942	A	772083	XM_015291228.2	Transcript	intron_variant	-	-	-	-	-	-	MODIFIER	-	-1	-	SNV	AGBL4	EntrezGene	-	-	-	AGBL4	-
rs735542925	8:23514942	A	772083	XM_015291230.2	Transcript	intron_variant	-	-	-	-	-	-	MODIFIER	-	-1	-	SNV	AGBL4	EntrezGene	-	-	-	AGBL4	-
rs735542925	8:23514942	A	772083	XM_025153112.1	Transcript	intron_variant	-	-	-	-	-	-	MODIFIER	-	-1	-	SNV	AGBL4	EntrezGene	-	-	-	AGBL4	-
rs735542925	8:23514942	A	112532900	XR_003076435.1	Transcript	intron_variant,non_coding_transcript_variant	-	-	-	-	-	-	MODIFIER	-	1	-	SNV	LOC112532900	EntrezGene	-	-	-	AGBL4	-
rs315453739	7:32000232	T	424301	XM_004943007.3	Transcript	intron_variant	-	-	-	-	-	-	MODIFIER	-	-1	-	SNV	LRP1B	EntrezGene	-	-	-	LOC424300	-
rs315453739	7:32000232	T	424301	XM_015289890.2	Transcript	intron_variant	-	-	-	-	-	-	MODIFIER	-	-1	-	SNV	LRP1B	EntrezGene	-	-	-	LOC424300	-
rs315453739	7:32000232	T	424301	XM_015289891.2	Transcript	intron_variant	-	-	-	-	-	-	MODIFIER	-	-1	-	SNV	LRP1B	EntrezGene	-	-	-	LOC424300	-
rs315453739	7:32000232	T	424301	XM_422146.6	Transcript	intron_variant	-	-	-	-	-	-	MODIFIER	-	-1	-	SNV	LRP1B	EntrezGene	-	-	-	LOC424300	-
rs733130976	2:36991034	A	776043	XM_015281797.2	Transcript	intron_variant	-	-	-	-	-	-	MODIFIER	-	1	-	SNV	UBE2E2	EntrezGene	-	-	-	UBE2E2	-
rs733130976	2:36991034	A	776043	XM_015281799.2	Transcript	intron_variant	-	-	-	-	-	-	MODIFIER	-	1	-	SNV	UBE2E2	EntrezGene	-	-	-	UBE2E2	-
rs733130976	2:36991034	A	776043	XM_025147467.1	Transcript	intron_variant	-	-	-	-	-	-	MODIFIER	-	1	-	SNV	UBE2E2	EntrezGene	-	-	-	UBE2E2	-
rs316322426	4:50116825	T	-	-	-	intergenic_variant	-	-	-	-	-	-	MODIFIER	-	-	-	SNV	-	-	-	-	-	GRSF1	-
rs732163405	12:18840784	A	-	NM_001174059.1	Transcript	intron_variant,non_coding_transcript_variant	-	-	-	-	-	-	MODIFIER	-	1	-	SNV	-	-	-	-	-	ITPR1	-
rs732163405	12:18840784	A	395412	XM_015292941.2	Transcript	intron_variant	-	-	-	-	-	-	MODIFIER	-	1	-	SNV	ITPR1	EntrezGene	-	-	-	ITPR1	-
rs732163405	12:18840784	A	395412	XM_015292942.2	Transcript	intron_variant	-	-	-	-	-	-	MODIFIER	-	1	-	SNV	ITPR1	EntrezGene	-	-	-	ITPR1	-
rs732163405	12:18840784	A	395412	XM_015292943.2	Transcript	intron_variant	-	-	-	-	-	-	MODIFIER	-	1	-	SNV	ITPR1	EntrezGene	-	-	-	ITPR1	-
rs732163405	12:18840784	A	395412	XM_015292944.2	Transcript	intron_variant	-	-	-	-	-	-	MODIFIER	-	1	-	SNV	ITPR1	EntrezGene	-	-	-	ITPR1	-
rs732163405	12:18840784	A	395412	XM_015292945.2	Transcript	intron_variant	-	-	-	-	-	-	MODIFIER	-	1	-	SNV	ITPR1	EntrezGene	-	-	-	ITPR1	-
rs732163405	12:18840784	A	395412	XM_015292946.2	Transcript	intron_variant	-	-	-	-	-	-	MODIFIER	-	1	-	SNV	ITPR1	EntrezGene	-	-	-	ITPR1	-
rs732163405	12:18840784	A	395412	XM_015292947.2	Transcript	intron_variant	-	-	-	-	-	-	MODIFIER	-	1	-	SNV	ITPR1	EntrezGene	-	-	-	ITPR1	-
rs732163405	12:18840784	A	395412	XM_015292948.2	Transcript	intron_variant	-	-	-	-	-	-	MODIFIER	-	1	-	SNV	ITPR1	EntrezGene	-	-	-	ITPR1	-
rs732163405	12:18840784	A	395412	XM_015292949.2	Transcript	intron_variant	-	-	-	-	-	-	MODIFIER	-	1	-	SNV	ITPR1	EntrezGene	-	-	-	ITPR1	-
rs732163405	12:18840784	A	395412	XM_015292950.2	Transcript	upstream_gene_variant	-	-	-	-	-	-	MODIFIER	974	1	-	SNV	ITPR1	EntrezGene	-	-	-	ITPR1	-
rs732163405	12:18840784	A	395412	XM_015292951.2	Transcript	intron_variant	-	-	-	-	-	-	MODIFIER	-	1	-	SNV	ITPR1	EntrezGene	-	-	-	ITPR1	-
rs732163405	12:18840784	A	395412	XM_015292952.2	Transcript	intron_variant	-	-	-	-	-	-	MODIFIER	-	1	-	SNV	ITPR1	EntrezGene	-	-	-	ITPR1	-
rs732163405	12:18840784	A	395412	XM_015292953.2	Transcript	intron_variant	-	-	-	-	-	-	MODIFIER	-	1	-	SNV	ITPR1	EntrezGene	-	-	-	ITPR1	-
rs732163405	12:18840784	A	395412	XM_025154415.1	Transcript	intron_variant	-	-	-	-	-	-	MODIFIER	-	1	-	SNV	ITPR1	EntrezGene	-	-	-	ITPR1	-
rs314812636	4:50014775	A	-	NM_204263.1	Transcript	intron_variant,non_coding_transcript_variant	-	-	-	-	-	-	MODIFIER	-	-1	-	SNV	-	-	-	-	-	UTP3	-
rs314812636	4:50014775	A	422643	XM_004941173.3	Transcript	downstream_gene_variant	-	-	-	-	-	-	MODIFIER	1858	1	-	SNV	LOC422643	EntrezGene	-	-	-	UTP3	-
rs314812636	4:50014775	A	422643	XM_025150104.1	Transcript	downstream_gene_variant	-	-	-	-	-	-	MODIFIER	1858	1	-	SNV	LOC422643	EntrezGene	-	-	-	UTP3	-
rs313856175	3:43176329	T	421574	XM_015284335.2	Transcript	intron_variant	-	-	-	-	-	-	MODIFIER	-	1	-	SNV	PDE10A	EntrezGene	-	-	-	PDE10A	-
rs313856175	3:43176329	T	421574	XM_025149418.1	Transcript	intron_variant	-	-	-	-	-	-	MODIFIER	-	1	-	SNV	PDE10A	EntrezGene	-	-	-	PDE10A	-
8_19678256	8:19678256-19678257	A	407778	XM_025152773.1	Transcript	intron_variant	-	-	-	-	-	-	MODIFIER	-	-1	-	insertion	ST6GALNAC5	EntrezGene	-	-	-	ST6GALNAC5	-
8_19678256	8:19678256-19678257	A	407778	XM_025152774.1	Transcript	upstream_gene_variant	-	-	-	-	-	-	MODIFIER	4637	-1	-	insertion	ST6GALNAC5	EntrezGene	-	-	-	ST6GALNAC5	-
8_19678256	8:19678256-19678257	A	407778	XM_025152775.1	Transcript	intron_variant	-	-	-	-	-	-	MODIFIER	-	-1	-	insertion	ST6GALNAC5	EntrezGene	-	-	-	ST6GALNAC5	-
8_19678256	8:19678256-19678257	A	407778	XM_025152776.1	Transcript	intron_variant	-	-	-	-	-	-	MODIFIER	-	-1	-	insertion	ST6GALNAC5	EntrezGene	-	-	-	ST6GALNAC5	-
8_19678256	8:19678256-19678257	A	407778	XM_025152777.1	Transcript	intron_variant	-	-	-	-	-	-	MODIFIER	-	-1	-	insertion	ST6GALNAC5	EntrezGene	-	-	-	ST6GALNAC5	-
rs740633021	3:104391861	T	-	NM_001006420.1	Transcript	intron_variant,non_coding_transcript_variant	-	-	-	-	-	-	MODIFIER	-	-1	-	SNV	-	-	-	-	-	NRBP1	-
rs740633021	3:104391861	T	421985	XM_015284979.2	Transcript	intron_variant	-	-	-	-	-	-	MODIFIER	-	-1	-	SNV	NRBP1	EntrezGene	-	-	-	NRBP1	-
rs740633021	3:104391861	T	421985	XM_015284980.2	Transcript	intron_variant	-	-	-	-	-	-	MODIFIER	-	-1	-	SNV	NRBP1	EntrezGene	-	-	-	NRBP1	-
rs740633021	3:104391861	T	421985	XM_015284981.2	Transcript	intron_variant	-	-	-	-	-	-	MODIFIER	-	-1	-	SNV	NRBP1	EntrezGene	-	-	-	NRBP1	-
rs740633021	3:104391861	T	421985	XM_015284982.2	Transcript	intron_variant	-	-	-	-	-	-	MODIFIER	-	-1	-	SNV	NRBP1	EntrezGene	-	-	-	NRBP1	-
rs740633021	3:104391861	T	421985	XM_015284983.2	Transcript	intron_variant	-	-	-	-	-	-	MODIFIER	-	-1	-	SNV	NRBP1	EntrezGene	-	-	-	NRBP1	-
rs740633021	3:104391861	T	107053158	XR_001466178.1	Transcript	upstream_gene_variant	-	-	-	-	-	-	MODIFIER	1522	1	-	SNV	LOC107053158	EntrezGene	-	-	-	NRBP1	-
2_26892255	2:26892255-26892256	AAACAAACA	107052566	XR_001465142.2	Transcript	intron_variant,non_coding_transcript_variant	-	-	-	-	-	-	MODIFIER	-	1	-	insertion	LOC107052566	EntrezGene	-	-	-	ARL4A	-
rs318159922	26:4766416	C	768582	XM_015298959.2	Transcript	upstream_gene_variant	-	-	-	-	-	-	MODIFIER	4904	-1	-	SNV	TREM-B2	EntrezGene	-	-	-	TREM-B2	-
rs318159922	26:4766416	C	100858470	XR_003071925.1	Transcript	non_coding_transcript_exon_variant	3484	-	-	-	-	-	MODIFIER	-	1	-	SNV	LOC100858470	EntrezGene	-	-	-	TREM-B2	-
rs313150194	2:10085859	A	420456	XM_015282142.2	Transcript	intron_variant	-	-	-	-	-	-	MODIFIER	-	-1	-	SNV	DIP2C	EntrezGene	-	-	-	ZMYND11	-
rs734258930	4:50065455	A	422645	XM_004941179.3	Transcript	intron_variant	-	-	-	-	-	-	MODIFIER	-	1	-	SNV	RUFY3	EntrezGene	-	-	-	RUFY3	-
rs734258930	4:50065455	A	422645	XM_015276412.2	Transcript	intron_variant	-	-	-	-	-	-	MODIFIER	-	1	-	SNV	RUFY3	EntrezGene	-	-	-	RUFY3	-
rs734258930	4:50065455	A	422645	XM_015276413.2	Transcript	intron_variant	-	-	-	-	-	-	MODIFIER	-	1	-	SNV	RUFY3	EntrezGene	-	-	-	RUFY3	-
rs734258930	4:50065455	A	422645	XM_015276414.2	Transcript	intron_variant	-	-	-	-	-	-	MODIFIER	-	1	-	SNV	RUFY3	EntrezGene	-	-	-	RUFY3	-
rs734258930	4:50065455	A	422645	XM_015276415.2	Transcript	intron_variant	-	-	-	-	-	-	MODIFIER	-	1	-	SNV	RUFY3	EntrezGene	-	-	-	RUFY3	-
rs734258930	4:50065455	A	422645	XM_015276416.1	Transcript	intron_variant	-	-	-	-	-	-	MODIFIER	-	1	-	SNV	RUFY3	EntrezGene	-	-	-	RUFY3	-
rs734258930	4:50065455	A	422645	XM_015276417.2	Transcript	intron_variant	-	-	-	-	-	-	MODIFIER	-	1	-	SNV	RUFY3	EntrezGene	-	-	-	RUFY3	-
rs734258930	4:50065455	A	422645	XM_420599.6	Transcript	intron_variant	-	-	-	-	-	-	MODIFIER	-	1	-	SNV	RUFY3	EntrezGene	-	-	-	RUFY3	-
rs734258930	4:50065455	A	422645	XR_001463561.2	Transcript	intron_variant,non_coding_transcript_variant	-	-	-	-	-	-	MODIFIER	-	1	-	SNV	RUFY3	EntrezGene	-	-	-	RUFY3	-
rs735886283	2:27460034	T	772367	XM_004939325.3	Transcript	intron_variant	-	-	-	-	-	-	MODIFIER	-	-1	-	SNV	DGKB	EntrezGene	-	-	-	ETV1	-
rs735886283	2:27460034	T	772367	XM_004939326.3	Transcript	intron_variant	-	-	-	-	-	-	MODIFIER	-	-1	-	SNV	DGKB	EntrezGene	-	-	-	ETV1	-
rs735886283	2:27460034	T	772367	XM_015281875.2	Transcript	intron_variant	-	-	-	-	-	-	MODIFIER	-	-1	-	SNV	DGKB	EntrezGene	-	-	-	ETV1	-
rs735886283	2:27460034	T	772367	XM_015281876.2	Transcript	intron_variant	-	-	-	-	-	-	MODIFIER	-	-1	-	SNV	DGKB	EntrezGene	-	-	-	ETV1	-
rs735886283	2:27460034	T	772367	XM_015281877.2	Transcript	intron_variant	-	-	-	-	-	-	MODIFIER	-	-1	-	SNV	DGKB	EntrezGene	-	-	-	ETV1	-
rs735886283	2:27460034	T	772367	XM_015281879.2	Transcript	intron_variant	-	-	-	-	-	-	MODIFIER	-	-1	-	SNV	DGKB	EntrezGene	-	-	-	ETV1	-
rs735886283	2:27460034	T	772367	XM_015281880.2	Transcript	downstream_gene_variant	-	-	-	-	-	-	MODIFIER	1638	-1	-	SNV	DGKB	EntrezGene	-	-	-	ETV1	-
rs735886283	2:27460034	T	772367	XM_025147405.1	Transcript	intron_variant	-	-	-	-	-	-	MODIFIER	-	-1	-	SNV	DGKB	EntrezGene	-	-	-	ETV1	-
rs735886283	2:27460034	T	772367	XM_025147406.1	Transcript	intron_variant	-	-	-	-	-	-	MODIFIER	-	-1	-	SNV	DGKB	EntrezGene	-	-	-	ETV1	-
rs316274232	5:16712410	A	-	NM_001031183.1	Transcript	intron_variant,non_coding_transcript_variant	-	-	-	-	-	-	MODIFIER	-	1	-	SNV	-	-	-	-	-	PPP6R3	-
rs316274232	5:16712410	A	423116	XM_015286778.2	Transcript	intron_variant	-	-	-	-	-	-	MODIFIER	-	1	-	SNV	PPP6R3	EntrezGene	-	-	-	PPP6R3	-
rs316274232	5:16712410	A	423116	XM_015286779.1	Transcript	intron_variant	-	-	-	-	-	-	MODIFIER	-	1	-	SNV	PPP6R3	EntrezGene	-	-	-	PPP6R3	-
rs316274232	5:16712410	A	423116	XM_015286780.2	Transcript	intron_variant	-	-	-	-	-	-	MODIFIER	-	1	-	SNV	PPP6R3	EntrezGene	-	-	-	PPP6R3	-
rs316274232	5:16712410	A	423116	XM_015286781.2	Transcript	intron_variant	-	-	-	-	-	-	MODIFIER	-	1	-	SNV	PPP6R3	EntrezGene	-	-	-	PPP6R3	-
rs316274232	5:16712410	A	423116	XM_015286782.2	Transcript	intron_variant	-	-	-	-	-	-	MODIFIER	-	1	-	SNV	PPP6R3	EntrezGene	-	-	-	PPP6R3	-
rs316274232	5:16712410	A	423116	XM_015286783.2	Transcript	intron_variant	-	-	-	-	-	-	MODIFIER	-	1	-	SNV	PPP6R3	EntrezGene	-	-	-	PPP6R3	-
rs316274232	5:16712410	A	423116	XM_015286784.2	Transcript	intron_variant	-	-	-	-	-	-	MODIFIER	-	1	-	SNV	PPP6R3	EntrezGene	-	-	-	PPP6R3	-
rs316274232	5:16712410	A	423116	XM_015286785.1	Transcript	intron_variant	-	-	-	-	-	-	MODIFIER	-	1	-	SNV	PPP6R3	EntrezGene	-	-	-	PPP6R3	-
rs316274232	5:16712410	A	423116	XM_015286788.2	Transcript	intron_variant	-	-	-	-	-	-	MODIFIER	-	1	-	SNV	PPP6R3	EntrezGene	-	-	-	PPP6R3	-
rs316274232	5:16712410	A	423116	XM_015286789.2	Transcript	intron_variant	-	-	-	-	-	-	MODIFIER	-	1	-	SNV	PPP6R3	EntrezGene	-	-	-	PPP6R3	-
rs316274232	5:16712410	A	423116	XM_025150695.1	Transcript	intron_variant	-	-	-	-	-	-	MODIFIER	-	1	-	SNV	PPP6R3	EntrezGene	-	-	-	PPP6R3	-
rs316274232	5:16712410	A	423116	XR_001466615.2	Transcript	intron_variant,non_coding_transcript_variant	-	-	-	-	-	-	MODIFIER	-	1	-	SNV	PPP6R3	EntrezGene	-	-	-	PPP6R3	-
rs13543537	2:27465696	A	772367	XM_004939325.3	Transcript	intron_variant	-	-	-	-	-	-	MODIFIER	-	-1	-	SNV	DGKB	EntrezGene	-	-	-	ETV1	-
rs13543537	2:27465696	A	772367	XM_004939326.3	Transcript	intron_variant	-	-	-	-	-	-	MODIFIER	-	-1	-	SNV	DGKB	EntrezGene	-	-	-	ETV1	-
rs13543537	2:27465696	A	772367	XM_015281875.2	Transcript	intron_variant	-	-	-	-	-	-	MODIFIER	-	-1	-	SNV	DGKB	EntrezGene	-	-	-	ETV1	-
rs13543537	2:27465696	A	772367	XM_015281876.2	Transcript	intron_variant	-	-	-	-	-	-	MODIFIER	-	-1	-	SNV	DGKB	EntrezGene	-	-	-	ETV1	-
rs13543537	2:27465696	A	772367	XM_015281877.2	Transcript	intron_variant	-	-	-	-	-	-	MODIFIER	-	-1	-	SNV	DGKB	EntrezGene	-	-	-	ETV1	-
rs13543537	2:27465696	A	772367	XM_015281879.2	Transcript	intron_variant	-	-	-	-	-	-	MODIFIER	-	-1	-	SNV	DGKB	EntrezGene	-	-	-	ETV1	-
rs13543537	2:27465696	A	772367	XM_015281880.2	Transcript	intron_variant	-	-	-	-	-	-	MODIFIER	-	-1	-	SNV	DGKB	EntrezGene	-	-	-	ETV1	-
rs13543537	2:27465696	A	772367	XM_025147405.1	Transcript	intron_variant	-	-	-	-	-	-	MODIFIER	-	-1	-	SNV	DGKB	EntrezGene	-	-	-	ETV1	-
rs13543537	2:27465696	A	772367	XM_025147406.1	Transcript	intron_variant	-	-	-	-	-	-	MODIFIER	-	-1	-	SNV	DGKB	EntrezGene	-	-	-	ETV1	-
rs317100154	7:31987873	T	424301	XM_004943007.3	Transcript	intron_variant	-	-	-	-	-	-	MODIFIER	-	-1	-	SNV	LRP1B	EntrezGene	-	-	-	LOC424300	-
rs317100154	7:31987873	T	424301	XM_015289890.2	Transcript	intron_variant	-	-	-	-	-	-	MODIFIER	-	-1	-	SNV	LRP1B	EntrezGene	-	-	-	LOC424300	-
rs317100154	7:31987873	T	424301	XM_015289891.2	Transcript	intron_variant	-	-	-	-	-	-	MODIFIER	-	-1	-	SNV	LRP1B	EntrezGene	-	-	-	LOC424300	-
rs317100154	7:31987873	T	424301	XM_422146.6	Transcript	intron_variant	-	-	-	-	-	-	MODIFIER	-	-1	-	SNV	LRP1B	EntrezGene	-	-	-	LOC424300	-
rs317639305	7:36094810	T	424321	XM_015290194.2	Transcript	intron_variant	-	-	-	-	-	-	MODIFIER	-	1	-	SNV	GPD2	EntrezGene	-	-	-	GPD2	-
rs317639305	7:36094810	T	424321	XM_015290195.2	Transcript	intron_variant	-	-	-	-	-	-	MODIFIER	-	1	-	SNV	GPD2	EntrezGene	-	-	-	GPD2	-
rs317639305	7:36094810	T	424321	XM_015290197.1	Transcript	intron_variant	-	-	-	-	-	-	MODIFIER	-	1	-	SNV	GPD2	EntrezGene	-	-	-	GPD2	-
rs317639305	7:36094810	T	424321	XM_015290198.2	Transcript	intron_variant	-	-	-	-	-	-	MODIFIER	-	1	-	SNV	GPD2	EntrezGene	-	-	-	GPD2	-
rs317639305	7:36094810	T	424321	XR_003076061.1	Transcript	intron_variant,non_coding_transcript_variant	-	-	-	-	-	-	MODIFIER	-	1	-	SNV	GPD2	EntrezGene	-	-	-	GPD2	-
rs739878244	6:30477157	A	-	-	-	intergenic_variant	-	-	-	-	-	-	MODIFIER	-	-	-	SNV	-	-	-	-	-	RAB11FIP2	-
27_5835248	27:5835248	T	-	NM_001146133.1	Transcript	intron_variant,non_coding_transcript_variant	-	-	-	-	-	-	MODIFIER	-	-1	-	SNV	-	-	-	-	-	MPP3	-
rs314720461	7:33331494	T	-	NM_001318466.1	Transcript	intron_variant,non_coding_transcript_variant	-	-	-	-	-	-	MODIFIER	-	-1	-	SNV	-	-	-	-	-	GTDC1	-
rs314720461	7:33331494	T	424306	XM_015289887.2	Transcript	intron_variant	-	-	-	-	-	-	MODIFIER	-	-1	-	SNV	ZEB2	EntrezGene	-	-	-	GTDC1	-
rs314720461	7:33331494	T	424306	XM_015289889.2	Transcript	intron_variant	-	-	-	-	-	-	MODIFIER	-	-1	-	SNV	ZEB2	EntrezGene	-	-	-	GTDC1	-
rs314720461	7:33331494	T	424306	XM_025152245.1	Transcript	intron_variant	-	-	-	-	-	-	MODIFIER	-	-1	-	SNV	ZEB2	EntrezGene	-	-	-	GTDC1	-
rs314720461	7:33331494	T	424306	XM_025152246.1	Transcript	intron_variant	-	-	-	-	-	-	MODIFIER	-	-1	-	SNV	ZEB2	EntrezGene	-	-	-	GTDC1	-
rs14170915	2:42106635	T	112531721	XR_003073633.1	Transcript	downstream_gene_variant	-	-	-	-	-	-	MODIFIER	2834	-1	-	SNV	LOC112531721	EntrezGene	-	-	-	CPNE4	-
rs14170915	2:42106635	T	112531721	XR_003073634.1	Transcript	intron_variant,non_coding_transcript_variant	-	-	-	-	-	-	MODIFIER	-	-1	-	SNV	LOC112531721	EntrezGene	-	-	-	CPNE4	-
rs14170915	2:42106635	T	112531721	XR_003073635.1	Transcript	downstream_gene_variant	-	-	-	-	-	-	MODIFIER	2833	-1	-	SNV	LOC112531721	EntrezGene	-	-	-	CPNE4	-
rs733776847	5:43925017	C	772210	XM_001235375.4	Transcript	intron_variant	-	-	-	-	-	-	MODIFIER	-	1	-	SNV	KCNK13	EntrezGene	-	-	-	KCNK13	-
rs15672587	5:16735935	C	-	NM_001031183.1	Transcript	downstream_gene_variant	-	-	-	-	-	-	MODIFIER	363	1	-	SNV	-	-	-	-	-	GAL	-
rs15672587	5:16735935	C	423116	XM_015286778.2	Transcript	downstream_gene_variant	-	-	-	-	-	-	MODIFIER	362	1	-	SNV	PPP6R3	EntrezGene	-	-	-	GAL	-
rs15672587	5:16735935	C	423116	XM_015286779.1	Transcript	downstream_gene_variant	-	-	-	-	-	-	MODIFIER	362	1	-	SNV	PPP6R3	EntrezGene	-	-	-	GAL	-
rs15672587	5:16735935	C	423116	XM_015286780.2	Transcript	downstream_gene_variant	-	-	-	-	-	-	MODIFIER	362	1	-	SNV	PPP6R3	EntrezGene	-	-	-	GAL	-
rs15672587	5:16735935	C	423116	XM_015286781.2	Transcript	downstream_gene_variant	-	-	-	-	-	-	MODIFIER	362	1	-	SNV	PPP6R3	EntrezGene	-	-	-	GAL	-
rs15672587	5:16735935	C	423116	XM_015286782.2	Transcript	downstream_gene_variant	-	-	-	-	-	-	MODIFIER	3146	1	-	SNV	PPP6R3	EntrezGene	-	-	-	GAL	-
rs15672587	5:16735935	C	423116	XM_015286783.2	Transcript	downstream_gene_variant	-	-	-	-	-	-	MODIFIER	362	1	-	SNV	PPP6R3	EntrezGene	-	-	-	GAL	-
rs15672587	5:16735935	C	423116	XM_015286784.2	Transcript	downstream_gene_variant	-	-	-	-	-	-	MODIFIER	362	1	-	SNV	PPP6R3	EntrezGene	-	-	-	GAL	-
rs15672587	5:16735935	C	423116	XM_015286785.1	Transcript	downstream_gene_variant	-	-	-	-	-	-	MODIFIER	362	1	-	SNV	PPP6R3	EntrezGene	-	-	-	GAL	-
rs15672587	5:16735935	C	423116	XM_015286788.2	Transcript	downstream_gene_variant	-	-	-	-	-	-	MODIFIER	3146	1	-	SNV	PPP6R3	EntrezGene	-	-	-	GAL	-
rs15672587	5:16735935	C	423116	XM_015286789.2	Transcript	downstream_gene_variant	-	-	-	-	-	-	MODIFIER	362	1	-	SNV	PPP6R3	EntrezGene	-	-	-	GAL	-
rs15672587	5:16735935	C	423116	XM_025150695.1	Transcript	downstream_gene_variant	-	-	-	-	-	-	MODIFIER	362	1	-	SNV	PPP6R3	EntrezGene	-	-	-	GAL	-
rs15672587	5:16735935	C	423116	XR_001466615.2	Transcript	downstream_gene_variant	-	-	-	-	-	-	MODIFIER	362	1	-	SNV	PPP6R3	EntrezGene	-	-	-	GAL	-
rs15672587	5:16735935	C	107053422	XR_003075502.1	Transcript	non_coding_transcript_exon_variant	16113	-	-	-	-	-	MODIFIER	-	-1	-	SNV	LOC107053422	EntrezGene	-	-	-	GAL	-
rs313415828	1:163825190	A	418824	XM_015276853.2	Transcript	intron_variant	-	-	-	-	-	-	MODIFIER	-	1	-	SNV	DIAPH3	EntrezGene	-	-	-	DIAPH3	-
rs313415828	1:163825190	A	418824	XM_025146783.1	Transcript	intron_variant	-	-	-	-	-	-	MODIFIER	-	1	-	SNV	DIAPH3	EntrezGene	-	-	-	DIAPH3	-
6_30470893	6:30470893	T	107053724	XR_001467251.1	Transcript	downstream_gene_variant	-	-	-	-	-	-	MODIFIER	2151	1	-	SNV	LOC107053724	EntrezGene	-	-	-	RAB11FIP2	-
rs431833525	2:46571472	C	-	NM_001030994.1	Transcript	intron_variant,non_coding_transcript_variant	-	-	-	-	-	-	MODIFIER	-	1	-	SNV	-	-	-	-	-	AOAH	-
rs431833525	2:46571472	C	420735	XM_015281536.2	Transcript	intron_variant	-	-	-	-	-	-	MODIFIER	-	1	-	SNV	ELMO1	EntrezGene	-	-	-	AOAH	-
rs431833525	2:46571472	C	420735	XM_015281537.2	Transcript	intron_variant	-	-	-	-	-	-	MODIFIER	-	1	-	SNV	ELMO1	EntrezGene	-	-	-	AOAH	-
rs431833525	2:46571472	C	420735	XM_015281538.2	Transcript	intron_variant	-	-	-	-	-	-	MODIFIER	-	1	-	SNV	ELMO1	EntrezGene	-	-	-	AOAH	-
rs431833525	2:46571472	C	420735	XM_015281539.2	Transcript	intron_variant	-	-	-	-	-	-	MODIFIER	-	1	-	SNV	ELMO1	EntrezGene	-	-	-	AOAH	-
rs431833525	2:46571472	C	420735	XM_015281540.2	Transcript	intron_variant	-	-	-	-	-	-	MODIFIER	-	1	-	SNV	ELMO1	EntrezGene	-	-	-	AOAH	-
rs431833525	2:46571472	C	420735	XM_015281541.2	Transcript	intron_variant	-	-	-	-	-	-	MODIFIER	-	1	-	SNV	ELMO1	EntrezGene	-	-	-	AOAH	-
rs431833525	2:46571472	C	420735	XM_015281542.2	Transcript	intron_variant	-	-	-	-	-	-	MODIFIER	-	1	-	SNV	ELMO1	EntrezGene	-	-	-	AOAH	-
rs431833525	2:46571472	C	420735	XM_015281543.2	Transcript	intron_variant	-	-	-	-	-	-	MODIFIER	-	1	-	SNV	ELMO1	EntrezGene	-	-	-	AOAH	-
rs431833525	2:46571472	C	420735	XM_015281544.2	Transcript	intron_variant	-	-	-	-	-	-	MODIFIER	-	1	-	SNV	ELMO1	EntrezGene	-	-	-	AOAH	-
rs431833525	2:46571472	C	420735	XM_015281545.2	Transcript	intron_variant	-	-	-	-	-	-	MODIFIER	-	1	-	SNV	ELMO1	EntrezGene	-	-	-	AOAH	-
rs431833525	2:46571472	C	420735	XM_015281546.2	Transcript	intron_variant	-	-	-	-	-	-	MODIFIER	-	1	-	SNV	ELMO1	EntrezGene	-	-	-	AOAH	-
rs431833525	2:46571472	C	420735	XM_025147231.1	Transcript	intron_variant	-	-	-	-	-	-	MODIFIER	-	1	-	SNV	ELMO1	EntrezGene	-	-	-	AOAH	-
rs741783387	2:27455822	A	772367	XM_004939325.3	Transcript	intron_variant	-	-	-	-	-	-	MODIFIER	-	-1	-	SNV	DGKB	EntrezGene	-	-	-	ETV1	-
rs741783387	2:27455822	A	772367	XM_004939326.3	Transcript	intron_variant	-	-	-	-	-	-	MODIFIER	-	-1	-	SNV	DGKB	EntrezGene	-	-	-	ETV1	-
rs741783387	2:27455822	A	772367	XM_015281875.2	Transcript	intron_variant	-	-	-	-	-	-	MODIFIER	-	-1	-	SNV	DGKB	EntrezGene	-	-	-	ETV1	-
rs741783387	2:27455822	A	772367	XM_015281876.2	Transcript	intron_variant	-	-	-	-	-	-	MODIFIER	-	-1	-	SNV	DGKB	EntrezGene	-	-	-	ETV1	-
rs741783387	2:27455822	A	772367	XM_015281877.2	Transcript	intron_variant	-	-	-	-	-	-	MODIFIER	-	-1	-	SNV	DGKB	EntrezGene	-	-	-	ETV1	-
rs741783387	2:27455822	A	772367	XM_015281879.2	Transcript	intron_variant	-	-	-	-	-	-	MODIFIER	-	-1	-	SNV	DGKB	EntrezGene	-	-	-	ETV1	-
rs741783387	2:27455822	A	772367	XM_025147405.1	Transcript	intron_variant	-	-	-	-	-	-	MODIFIER	-	-1	-	SNV	DGKB	EntrezGene	-	-	-	ETV1	-
rs741783387	2:27455822	A	772367	XM_025147406.1	Transcript	intron_variant	-	-	-	-	-	-	MODIFIER	-	-1	-	SNV	DGKB	EntrezGene	-	-	-	ETV1	-
rs315295934	2:31445250	T	-	-	-	intergenic_variant	-	-	-	-	-	-	MODIFIER	-	-	-	SNV	-	-	-	-	-	MPP6	-
rs317760137	4:50064706	A	422645	XM_004941179.3	Transcript	intron_variant	-	-	-	-	-	-	MODIFIER	-	1	-	SNV	RUFY3	EntrezGene	-	-	-	RUFY3	-
rs317760137	4:50064706	A	422645	XM_015276412.2	Transcript	intron_variant	-	-	-	-	-	-	MODIFIER	-	1	-	SNV	RUFY3	EntrezGene	-	-	-	RUFY3	-
rs317760137	4:50064706	A	422645	XM_015276413.2	Transcript	intron_variant	-	-	-	-	-	-	MODIFIER	-	1	-	SNV	RUFY3	EntrezGene	-	-	-	RUFY3	-
rs317760137	4:50064706	A	422645	XM_015276414.2	Transcript	intron_variant	-	-	-	-	-	-	MODIFIER	-	1	-	SNV	RUFY3	EntrezGene	-	-	-	RUFY3	-
rs317760137	4:50064706	A	422645	XM_015276415.2	Transcript	intron_variant	-	-	-	-	-	-	MODIFIER	-	1	-	SNV	RUFY3	EntrezGene	-	-	-	RUFY3	-
rs317760137	4:50064706	A	422645	XM_015276416.1	Transcript	intron_variant	-	-	-	-	-	-	MODIFIER	-	1	-	SNV	RUFY3	EntrezGene	-	-	-	RUFY3	-
rs317760137	4:50064706	A	422645	XM_015276417.2	Transcript	intron_variant	-	-	-	-	-	-	MODIFIER	-	1	-	SNV	RUFY3	EntrezGene	-	-	-	RUFY3	-
rs317760137	4:50064706	A	422645	XM_420599.6	Transcript	intron_variant	-	-	-	-	-	-	MODIFIER	-	1	-	SNV	RUFY3	EntrezGene	-	-	-	RUFY3	-
rs317760137	4:50064706	A	422645	XR_001463561.2	Transcript	intron_variant,non_coding_transcript_variant	-	-	-	-	-	-	MODIFIER	-	1	-	SNV	RUFY3	EntrezGene	-	-	-	RUFY3	-
rs316549006	4:76599890	A	-	NM_001201388.1	Transcript	downstream_gene_variant	-	-	-	-	-	-	MODIFIER	3807	-1	-	SNV	-	-	-	-	-	FGFBP1	-
rs731090919	3:42857101	A	421570	XM_025149054.1	Transcript	intron_variant	-	-	-	-	-	-	MODIFIER	-	1	-	SNV	RPS6KA2	EntrezGene	-	-	-	RPS6KA2	-
rs731090919	3:42857101	A	421570	XM_419611.5	Transcript	intron_variant	-	-	-	-	-	-	MODIFIER	-	1	-	SNV	RPS6KA2	EntrezGene	-	-	-	RPS6KA2	-
rs15980336	2:46582147	A	-	NM_001030994.1	Transcript	intron_variant,non_coding_transcript_variant	-	-	-	-	-	-	MODIFIER	-	1	-	SNV	-	-	-	-	-	AOAH	-
rs15980336	2:46582147	A	420735	XM_015281536.2	Transcript	intron_variant	-	-	-	-	-	-	MODIFIER	-	1	-	SNV	ELMO1	EntrezGene	-	-	-	AOAH	-
rs15980336	2:46582147	A	420735	XM_015281537.2	Transcript	intron_variant	-	-	-	-	-	-	MODIFIER	-	1	-	SNV	ELMO1	EntrezGene	-	-	-	AOAH	-
rs15980336	2:46582147	A	420735	XM_015281538.2	Transcript	intron_variant	-	-	-	-	-	-	MODIFIER	-	1	-	SNV	ELMO1	EntrezGene	-	-	-	AOAH	-
rs15980336	2:46582147	A	420735	XM_015281539.2	Transcript	intron_variant	-	-	-	-	-	-	MODIFIER	-	1	-	SNV	ELMO1	EntrezGene	-	-	-	AOAH	-
rs15980336	2:46582147	A	420735	XM_015281540.2	Transcript	intron_variant	-	-	-	-	-	-	MODIFIER	-	1	-	SNV	ELMO1	EntrezGene	-	-	-	AOAH	-
rs15980336	2:46582147	A	420735	XM_015281541.2	Transcript	intron_variant	-	-	-	-	-	-	MODIFIER	-	1	-	SNV	ELMO1	EntrezGene	-	-	-	AOAH	-
rs15980336	2:46582147	A	420735	XM_015281542.2	Transcript	intron_variant	-	-	-	-	-	-	MODIFIER	-	1	-	SNV	ELMO1	EntrezGene	-	-	-	AOAH	-
rs15980336	2:46582147	A	420735	XM_015281543.2	Transcript	intron_variant	-	-	-	-	-	-	MODIFIER	-	1	-	SNV	ELMO1	EntrezGene	-	-	-	AOAH	-
rs15980336	2:46582147	A	420735	XM_015281544.2	Transcript	intron_variant	-	-	-	-	-	-	MODIFIER	-	1	-	SNV	ELMO1	EntrezGene	-	-	-	AOAH	-
rs15980336	2:46582147	A	420735	XM_015281545.2	Transcript	intron_variant	-	-	-	-	-	-	MODIFIER	-	1	-	SNV	ELMO1	EntrezGene	-	-	-	AOAH	-
rs15980336	2:46582147	A	420735	XM_015281546.2	Transcript	intron_variant	-	-	-	-	-	-	MODIFIER	-	1	-	SNV	ELMO1	EntrezGene	-	-	-	AOAH	-
rs15980336	2:46582147	A	420735	XM_025147231.1	Transcript	intron_variant	-	-	-	-	-	-	MODIFIER	-	1	-	SNV	ELMO1	EntrezGene	-	-	-	AOAH	-
rs312848336	2:27455598	T	772367	XM_004939325.3	Transcript	intron_variant	-	-	-	-	-	-	MODIFIER	-	-1	-	SNV	DGKB	EntrezGene	-	-	-	ETV1	-
rs312848336	2:27455598	T	772367	XM_004939326.3	Transcript	intron_variant	-	-	-	-	-	-	MODIFIER	-	-1	-	SNV	DGKB	EntrezGene	-	-	-	ETV1	-
rs312848336	2:27455598	T	772367	XM_015281875.2	Transcript	intron_variant	-	-	-	-	-	-	MODIFIER	-	-1	-	SNV	DGKB	EntrezGene	-	-	-	ETV1	-
rs312848336	2:27455598	T	772367	XM_015281876.2	Transcript	intron_variant	-	-	-	-	-	-	MODIFIER	-	-1	-	SNV	DGKB	EntrezGene	-	-	-	ETV1	-
rs312848336	2:27455598	T	772367	XM_015281877.2	Transcript	intron_variant	-	-	-	-	-	-	MODIFIER	-	-1	-	SNV	DGKB	EntrezGene	-	-	-	ETV1	-
rs312848336	2:27455598	T	772367	XM_015281879.2	Transcript	intron_variant	-	-	-	-	-	-	MODIFIER	-	-1	-	SNV	DGKB	EntrezGene	-	-	-	ETV1	-
rs312848336	2:27455598	T	772367	XM_025147405.1	Transcript	intron_variant	-	-	-	-	-	-	MODIFIER	-	-1	-	SNV	DGKB	EntrezGene	-	-	-	ETV1	-
rs312848336	2:27455598	T	772367	XM_025147406.1	Transcript	intron_variant	-	-	-	-	-	-	MODIFIER	-	-1	-	SNV	DGKB	EntrezGene	-	-	-	ETV1	-
rs313108671	5:16743765	A	107053422	XR_003075502.1	Transcript	non_coding_transcript_exon_variant	11224	-	-	-	-	-	MODIFIER	-	-1	-	SNV	LOC107053422	EntrezGene	-	-	-	GAL	-
rs741735038	2:27457956	T	772367	XM_004939325.3	Transcript	intron_variant	-	-	-	-	-	-	MODIFIER	-	-1	-	SNV	DGKB	EntrezGene	-	-	-	ETV1	-
rs741735038	2:27457956	T	772367	XM_004939326.3	Transcript	intron_variant	-	-	-	-	-	-	MODIFIER	-	-1	-	SNV	DGKB	EntrezGene	-	-	-	ETV1	-
rs741735038	2:27457956	T	772367	XM_015281875.2	Transcript	intron_variant	-	-	-	-	-	-	MODIFIER	-	-1	-	SNV	DGKB	EntrezGene	-	-	-	ETV1	-
rs741735038	2:27457956	T	772367	XM_015281876.2	Transcript	intron_variant	-	-	-	-	-	-	MODIFIER	-	-1	-	SNV	DGKB	EntrezGene	-	-	-	ETV1	-
rs741735038	2:27457956	T	772367	XM_015281877.2	Transcript	intron_variant	-	-	-	-	-	-	MODIFIER	-	-1	-	SNV	DGKB	EntrezGene	-	-	-	ETV1	-
rs741735038	2:27457956	T	772367	XM_015281879.2	Transcript	intron_variant	-	-	-	-	-	-	MODIFIER	-	-1	-	SNV	DGKB	EntrezGene	-	-	-	ETV1	-
rs741735038	2:27457956	T	772367	XM_015281880.2	Transcript	downstream_gene_variant	-	-	-	-	-	-	MODIFIER	3716	-1	-	SNV	DGKB	EntrezGene	-	-	-	ETV1	-
rs741735038	2:27457956	T	772367	XM_025147405.1	Transcript	intron_variant	-	-	-	-	-	-	MODIFIER	-	-1	-	SNV	DGKB	EntrezGene	-	-	-	ETV1	-
rs741735038	2:27457956	T	772367	XM_025147406.1	Transcript	intron_variant	-	-	-	-	-	-	MODIFIER	-	-1	-	SNV	DGKB	EntrezGene	-	-	-	ETV1	-
rs431828644	2:46592222	A	-	NM_001030994.1	Transcript	downstream_gene_variant	-	-	-	-	-	-	MODIFIER	4739	1	-	SNV	-	-	-	-	-	AOAH	-
rs431828644	2:46592222	A	420735	XM_015281536.2	Transcript	downstream_gene_variant	-	-	-	-	-	-	MODIFIER	4729	1	-	SNV	ELMO1	EntrezGene	-	-	-	AOAH	-
rs431828644	2:46592222	A	420735	XM_015281537.2	Transcript	downstream_gene_variant	-	-	-	-	-	-	MODIFIER	4729	1	-	SNV	ELMO1	EntrezGene	-	-	-	AOAH	-
rs431828644	2:46592222	A	420735	XM_015281538.2	Transcript	downstream_gene_variant	-	-	-	-	-	-	MODIFIER	4729	1	-	SNV	ELMO1	EntrezGene	-	-	-	AOAH	-
rs431828644	2:46592222	A	420735	XM_015281539.2	Transcript	downstream_gene_variant	-	-	-	-	-	-	MODIFIER	4729	1	-	SNV	ELMO1	EntrezGene	-	-	-	AOAH	-
rs431828644	2:46592222	A	420735	XM_015281540.2	Transcript	downstream_gene_variant	-	-	-	-	-	-	MODIFIER	4729	1	-	SNV	ELMO1	EntrezGene	-	-	-	AOAH	-
rs431828644	2:46592222	A	420735	XM_015281541.2	Transcript	downstream_gene_variant	-	-	-	-	-	-	MODIFIER	4729	1	-	SNV	ELMO1	EntrezGene	-	-	-	AOAH	-
rs431828644	2:46592222	A	420735	XM_015281542.2	Transcript	downstream_gene_variant	-	-	-	-	-	-	MODIFIER	4729	1	-	SNV	ELMO1	EntrezGene	-	-	-	AOAH	-
rs431828644	2:46592222	A	420735	XM_015281543.2	Transcript	downstream_gene_variant	-	-	-	-	-	-	MODIFIER	4729	1	-	SNV	ELMO1	EntrezGene	-	-	-	AOAH	-
rs431828644	2:46592222	A	420735	XM_015281544.2	Transcript	downstream_gene_variant	-	-	-	-	-	-	MODIFIER	4729	1	-	SNV	ELMO1	EntrezGene	-	-	-	AOAH	-
rs431828644	2:46592222	A	420735	XM_015281545.2	Transcript	downstream_gene_variant	-	-	-	-	-	-	MODIFIER	4729	1	-	SNV	ELMO1	EntrezGene	-	-	-	AOAH	-
rs431828644	2:46592222	A	420735	XM_015281546.2	Transcript	downstream_gene_variant	-	-	-	-	-	-	MODIFIER	4729	1	-	SNV	ELMO1	EntrezGene	-	-	-	AOAH	-
rs431828644	2:46592222	A	420735	XM_025147231.1	Transcript	downstream_gene_variant	-	-	-	-	-	-	MODIFIER	4729	1	-	SNV	ELMO1	EntrezGene	-	-	-	AOAH	-
rs739281617	1:87109631	T	-	-	-	intergenic_variant	-	-	-	-	-	-	MODIFIER	-	-	-	SNV	-	-	-	-	-	ZPLD1	-
rs741597702	2:27461550	A	772367	XM_004939325.3	Transcript	intron_variant	-	-	-	-	-	-	MODIFIER	-	-1	-	SNV	DGKB	EntrezGene	-	-	-	ETV1	-
rs741597702	2:27461550	A	772367	XM_004939326.3	Transcript	intron_variant	-	-	-	-	-	-	MODIFIER	-	-1	-	SNV	DGKB	EntrezGene	-	-	-	ETV1	-
rs741597702	2:27461550	A	772367	XM_015281875.2	Transcript	intron_variant	-	-	-	-	-	-	MODIFIER	-	-1	-	SNV	DGKB	EntrezGene	-	-	-	ETV1	-
rs741597702	2:27461550	A	772367	XM_015281876.2	Transcript	intron_variant	-	-	-	-	-	-	MODIFIER	-	-1	-	SNV	DGKB	EntrezGene	-	-	-	ETV1	-
rs741597702	2:27461550	A	772367	XM_015281877.2	Transcript	intron_variant	-	-	-	-	-	-	MODIFIER	-	-1	-	SNV	DGKB	EntrezGene	-	-	-	ETV1	-
rs741597702	2:27461550	A	772367	XM_015281879.2	Transcript	intron_variant	-	-	-	-	-	-	MODIFIER	-	-1	-	SNV	DGKB	EntrezGene	-	-	-	ETV1	-
rs741597702	2:27461550	A	772367	XM_015281880.2	Transcript	downstream_gene_variant	-	-	-	-	-	-	MODIFIER	122	-1	-	SNV	DGKB	EntrezGene	-	-	-	ETV1	-
rs741597702	2:27461550	A	772367	XM_025147405.1	Transcript	intron_variant	-	-	-	-	-	-	MODIFIER	-	-1	-	SNV	DGKB	EntrezGene	-	-	-	ETV1	-
rs741597702	2:27461550	A	772367	XM_025147406.1	Transcript	intron_variant	-	-	-	-	-	-	MODIFIER	-	-1	-	SNV	DGKB	EntrezGene	-	-	-	ETV1	-
rs739939533	6:18747556	T	423775	XM_015288443.2	Transcript	intron_variant	-	-	-	-	-	-	MODIFIER	-	-1	-	SNV	ANTXRL	EntrezGene	-	-	-	ANXA8	-
rs15062060	2:10054371	T	420456	XM_015282142.2	Transcript	intron_variant	-	-	-	-	-	-	MODIFIER	-	-1	-	SNV	DIP2C	EntrezGene	-	-	-	ZMYND11	-
rs313126853	4:50107095	A	-	-	-	intergenic_variant	-	-	-	-	-	-	MODIFIER	-	-	-	SNV	-	-	-	-	-	GRSF1	-
rs313025190	7:11148470	T	-	NM_001008474.1	Transcript	intron_variant,non_coding_transcript_variant	-	-	-	-	-	-	MODIFIER	-	1	-	SNV	-	-	-	-	-	KCTD18	-
rs313025190	7:11148470	T	424067	XM_015289414.2	Transcript	intron_variant	-	-	-	-	-	-	MODIFIER	-	1	-	SNV	SPATS2L	EntrezGene	-	-	-	KCTD18	-
rs313025190	7:11148470	T	424067	XM_015289415.2	Transcript	intron_variant	-	-	-	-	-	-	MODIFIER	-	1	-	SNV	SPATS2L	EntrezGene	-	-	-	KCTD18	-
rs313025190	7:11148470	T	424067	XM_015289416.2	Transcript	intron_variant	-	-	-	-	-	-	MODIFIER	-	1	-	SNV	SPATS2L	EntrezGene	-	-	-	KCTD18	-
rs313025190	7:11148470	T	424067	XM_025152171.1	Transcript	intron_variant	-	-	-	-	-	-	MODIFIER	-	1	-	SNV	SPATS2L	EntrezGene	-	-	-	KCTD18	-
rs313025190	7:11148470	T	424067	XM_025152172.1	Transcript	intron_variant	-	-	-	-	-	-	MODIFIER	-	1	-	SNV	SPATS2L	EntrezGene	-	-	-	KCTD18	-
rs313025190	7:11148470	T	424067	XM_025152173.1	Transcript	intron_variant	-	-	-	-	-	-	MODIFIER	-	1	-	SNV	SPATS2L	EntrezGene	-	-	-	KCTD18	-
rs313025190	7:11148470	T	424067	XM_025152174.1	Transcript	intron_variant	-	-	-	-	-	-	MODIFIER	-	1	-	SNV	SPATS2L	EntrezGene	-	-	-	KCTD18	-
rs313025190	7:11148470	T	424067	XM_025152175.1	Transcript	intron_variant	-	-	-	-	-	-	MODIFIER	-	1	-	SNV	SPATS2L	EntrezGene	-	-	-	KCTD18	-
rs316776472	2:42109300	C	112531721	XR_003073633.1	Transcript	downstream_gene_variant	-	-	-	-	-	-	MODIFIER	169	-1	-	SNV	LOC112531721	EntrezGene	-	-	-	CPNE4	-
rs316776472	2:42109300	C	112531721	XR_003073634.1	Transcript	intron_variant,non_coding_transcript_variant	-	-	-	-	-	-	MODIFIER	-	-1	-	SNV	LOC112531721	EntrezGene	-	-	-	CPNE4	-
rs316776472	2:42109300	C	112531721	XR_003073635.1	Transcript	downstream_gene_variant	-	-	-	-	-	-	MODIFIER	168	-1	-	SNV	LOC112531721	EntrezGene	-	-	-	CPNE4	-
rs15095779	2:46603595	T	420737	XM_004939531.3	Transcript	upstream_gene_variant	-	-	-	-	-	-	MODIFIER	131	1	-	SNV	AOAH	EntrezGene	-	-	-	AOAH	-
rs15095779	2:46603595	T	420737	XM_004939533.3	Transcript	upstream_gene_variant	-	-	-	-	-	-	MODIFIER	705	1	-	SNV	AOAH	EntrezGene	-	-	-	AOAH	-
rs15095779	2:46603595	T	420737	XM_418835.5	Transcript	upstream_gene_variant	-	-	-	-	-	-	MODIFIER	136	1	-	SNV	AOAH	EntrezGene	-	-	-	AOAH	-
rs313225666	6:22530135	A	423824	XM_004942165.3	Transcript	intron_variant	-	-	-	-	-	-	MODIFIER	-	-1	-	SNV	KNDC1	EntrezGene	-	-	-	KNDC1	-
rs313225666	6:22530135	A	423824	XM_421694.6	Transcript	intron_variant	-	-	-	-	-	-	MODIFIER	-	-1	-	SNV	KNDC1	EntrezGene	-	-	-	KNDC1	-
rs315609983	2:27469061	A	772367	XM_004939325.3	Transcript	intron_variant	-	-	-	-	-	-	MODIFIER	-	-1	-	SNV	DGKB	EntrezGene	-	-	-	ETV1	-
rs315609983	2:27469061	A	772367	XM_004939326.3	Transcript	intron_variant	-	-	-	-	-	-	MODIFIER	-	-1	-	SNV	DGKB	EntrezGene	-	-	-	ETV1	-
rs315609983	2:27469061	A	772367	XM_015281875.2	Transcript	intron_variant	-	-	-	-	-	-	MODIFIER	-	-1	-	SNV	DGKB	EntrezGene	-	-	-	ETV1	-
rs315609983	2:27469061	A	772367	XM_015281876.2	Transcript	intron_variant	-	-	-	-	-	-	MODIFIER	-	-1	-	SNV	DGKB	EntrezGene	-	-	-	ETV1	-
rs315609983	2:27469061	A	772367	XM_015281877.2	Transcript	intron_variant	-	-	-	-	-	-	MODIFIER	-	-1	-	SNV	DGKB	EntrezGene	-	-	-	ETV1	-
rs315609983	2:27469061	A	772367	XM_015281879.2	Transcript	intron_variant	-	-	-	-	-	-	MODIFIER	-	-1	-	SNV	DGKB	EntrezGene	-	-	-	ETV1	-
rs315609983	2:27469061	A	772367	XM_015281880.2	Transcript	intron_variant	-	-	-	-	-	-	MODIFIER	-	-1	-	SNV	DGKB	EntrezGene	-	-	-	ETV1	-
rs315609983	2:27469061	A	772367	XM_025147405.1	Transcript	intron_variant	-	-	-	-	-	-	MODIFIER	-	-1	-	SNV	DGKB	EntrezGene	-	-	-	ETV1	-
rs315609983	2:27469061	A	772367	XM_025147406.1	Transcript	intron_variant	-	-	-	-	-	-	MODIFIER	-	-1	-	SNV	DGKB	EntrezGene	-	-	-	ETV1	-
rs736894163	4:50063181	T	422645	XM_004941179.3	Transcript	intron_variant	-	-	-	-	-	-	MODIFIER	-	1	-	SNV	RUFY3	EntrezGene	-	-	-	RUFY3	-
rs736894163	4:50063181	T	422645	XM_015276412.2	Transcript	intron_variant	-	-	-	-	-	-	MODIFIER	-	1	-	SNV	RUFY3	EntrezGene	-	-	-	RUFY3	-
rs736894163	4:50063181	T	422645	XM_015276413.2	Transcript	intron_variant	-	-	-	-	-	-	MODIFIER	-	1	-	SNV	RUFY3	EntrezGene	-	-	-	RUFY3	-
rs736894163	4:50063181	T	422645	XM_015276414.2	Transcript	intron_variant	-	-	-	-	-	-	MODIFIER	-	1	-	SNV	RUFY3	EntrezGene	-	-	-	RUFY3	-
rs736894163	4:50063181	T	422645	XM_015276415.2	Transcript	intron_variant	-	-	-	-	-	-	MODIFIER	-	1	-	SNV	RUFY3	EntrezGene	-	-	-	RUFY3	-
rs736894163	4:50063181	T	422645	XM_015276416.1	Transcript	intron_variant	-	-	-	-	-	-	MODIFIER	-	1	-	SNV	RUFY3	EntrezGene	-	-	-	RUFY3	-
rs736894163	4:50063181	T	422645	XM_015276417.2	Transcript	intron_variant	-	-	-	-	-	-	MODIFIER	-	1	-	SNV	RUFY3	EntrezGene	-	-	-	RUFY3	-
rs736894163	4:50063181	T	422645	XM_420599.6	Transcript	intron_variant	-	-	-	-	-	-	MODIFIER	-	1	-	SNV	RUFY3	EntrezGene	-	-	-	RUFY3	-
rs736894163	4:50063181	T	422645	XR_001463561.2	Transcript	intron_variant,non_coding_transcript_variant	-	-	-	-	-	-	MODIFIER	-	1	-	SNV	RUFY3	EntrezGene	-	-	-	RUFY3	-
rs739015386	5:16713983	A	-	NM_001031183.1	Transcript	intron_variant,non_coding_transcript_variant	-	-	-	-	-	-	MODIFIER	-	1	-	SNV	-	-	-	-	-	PPP6R3	-
rs739015386	5:16713983	A	423116	XM_015286778.2	Transcript	intron_variant	-	-	-	-	-	-	MODIFIER	-	1	-	SNV	PPP6R3	EntrezGene	-	-	-	PPP6R3	-
rs739015386	5:16713983	A	423116	XM_015286779.1	Transcript	intron_variant	-	-	-	-	-	-	MODIFIER	-	1	-	SNV	PPP6R3	EntrezGene	-	-	-	PPP6R3	-
rs739015386	5:16713983	A	423116	XM_015286780.2	Transcript	intron_variant	-	-	-	-	-	-	MODIFIER	-	1	-	SNV	PPP6R3	EntrezGene	-	-	-	PPP6R3	-
rs739015386	5:16713983	A	423116	XM_015286781.2	Transcript	intron_variant	-	-	-	-	-	-	MODIFIER	-	1	-	SNV	PPP6R3	EntrezGene	-	-	-	PPP6R3	-
rs739015386	5:16713983	A	423116	XM_015286782.2	Transcript	intron_variant	-	-	-	-	-	-	MODIFIER	-	1	-	SNV	PPP6R3	EntrezGene	-	-	-	PPP6R3	-
rs739015386	5:16713983	A	423116	XM_015286783.2	Transcript	intron_variant	-	-	-	-	-	-	MODIFIER	-	1	-	SNV	PPP6R3	EntrezGene	-	-	-	PPP6R3	-
rs739015386	5:16713983	A	423116	XM_015286784.2	Transcript	intron_variant	-	-	-	-	-	-	MODIFIER	-	1	-	SNV	PPP6R3	EntrezGene	-	-	-	PPP6R3	-
rs739015386	5:16713983	A	423116	XM_015286785.1	Transcript	intron_variant	-	-	-	-	-	-	MODIFIER	-	1	-	SNV	PPP6R3	EntrezGene	-	-	-	PPP6R3	-
rs739015386	5:16713983	A	423116	XM_015286788.2	Transcript	intron_variant	-	-	-	-	-	-	MODIFIER	-	1	-	SNV	PPP6R3	EntrezGene	-	-	-	PPP6R3	-
rs739015386	5:16713983	A	423116	XM_015286789.2	Transcript	intron_variant	-	-	-	-	-	-	MODIFIER	-	1	-	SNV	PPP6R3	EntrezGene	-	-	-	PPP6R3	-
rs739015386	5:16713983	A	423116	XM_025150695.1	Transcript	intron_variant	-	-	-	-	-	-	MODIFIER	-	1	-	SNV	PPP6R3	EntrezGene	-	-	-	PPP6R3	-
rs739015386	5:16713983	A	423116	XR_001466615.2	Transcript	intron_variant,non_coding_transcript_variant	-	-	-	-	-	-	MODIFIER	-	1	-	SNV	PPP6R3	EntrezGene	-	-	-	PPP6R3	-
rs15041253	18:7200031	A	417427	XM_003642346.4	Transcript	intron_variant	-	-	-	-	-	-	MODIFIER	-	1	-	SNV	HELZ	EntrezGene	-	-	-	HELZ	-
rs15041253	18:7200031	A	417427	XM_004946221.3	Transcript	intron_variant	-	-	-	-	-	-	MODIFIER	-	1	-	SNV	HELZ	EntrezGene	-	-	-	HELZ	-
rs15041253	18:7200031	A	417427	XM_004946222.3	Transcript	intron_variant	-	-	-	-	-	-	MODIFIER	-	1	-	SNV	HELZ	EntrezGene	-	-	-	HELZ	-
rs15041253	18:7200031	A	417427	XM_015279974.2	Transcript	intron_variant	-	-	-	-	-	-	MODIFIER	-	1	-	SNV	HELZ	EntrezGene	-	-	-	HELZ	-
rs15041253	18:7200031	A	417427	XM_025141652.1	Transcript	intron_variant	-	-	-	-	-	-	MODIFIER	-	1	-	SNV	HELZ	EntrezGene	-	-	-	HELZ	-
rs15041253	18:7200031	A	417427	XM_025141653.1	Transcript	intron_variant	-	-	-	-	-	-	MODIFIER	-	1	-	SNV	HELZ	EntrezGene	-	-	-	HELZ	-
rs318160717	2:46611120	C	420737	XM_004939531.3	Transcript	intron_variant	-	-	-	-	-	-	MODIFIER	-	1	-	SNV	AOAH	EntrezGene	-	-	-	AOAH	-
rs318160717	2:46611120	C	420737	XM_004939533.3	Transcript	intron_variant	-	-	-	-	-	-	MODIFIER	-	1	-	SNV	AOAH	EntrezGene	-	-	-	AOAH	-
rs318160717	2:46611120	C	420737	XM_418835.5	Transcript	intron_variant	-	-	-	-	-	-	MODIFIER	-	1	-	SNV	AOAH	EntrezGene	-	-	-	AOAH	-
rs14924386	1:178057859	A	418936	XM_025146849.1	Transcript	intron_variant	-	-	-	-	-	-	MODIFIER	-	1	-	SNV	ATP8A2	EntrezGene	-	-	-	ATP8A2	-
rs16471940	5:16737203	A	-	NM_001031183.1	Transcript	downstream_gene_variant	-	-	-	-	-	-	MODIFIER	1631	1	-	SNV	-	-	-	-	-	GAL	-
rs16471940	5:16737203	A	423116	XM_015286778.2	Transcript	downstream_gene_variant	-	-	-	-	-	-	MODIFIER	1630	1	-	SNV	PPP6R3	EntrezGene	-	-	-	GAL	-
rs16471940	5:16737203	A	423116	XM_015286779.1	Transcript	downstream_gene_variant	-	-	-	-	-	-	MODIFIER	1630	1	-	SNV	PPP6R3	EntrezGene	-	-	-	GAL	-
rs16471940	5:16737203	A	423116	XM_015286780.2	Transcript	downstream_gene_variant	-	-	-	-	-	-	MODIFIER	1630	1	-	SNV	PPP6R3	EntrezGene	-	-	-	GAL	-
rs16471940	5:16737203	A	423116	XM_015286781.2	Transcript	downstream_gene_variant	-	-	-	-	-	-	MODIFIER	1630	1	-	SNV	PPP6R3	EntrezGene	-	-	-	GAL	-
rs16471940	5:16737203	A	423116	XM_015286782.2	Transcript	downstream_gene_variant	-	-	-	-	-	-	MODIFIER	4414	1	-	SNV	PPP6R3	EntrezGene	-	-	-	GAL	-
rs16471940	5:16737203	A	423116	XM_015286783.2	Transcript	downstream_gene_variant	-	-	-	-	-	-	MODIFIER	1630	1	-	SNV	PPP6R3	EntrezGene	-	-	-	GAL	-
rs16471940	5:16737203	A	423116	XM_015286784.2	Transcript	downstream_gene_variant	-	-	-	-	-	-	MODIFIER	1630	1	-	SNV	PPP6R3	EntrezGene	-	-	-	GAL	-
rs16471940	5:16737203	A	423116	XM_015286785.1	Transcript	downstream_gene_variant	-	-	-	-	-	-	MODIFIER	1630	1	-	SNV	PPP6R3	EntrezGene	-	-	-	GAL	-
rs16471940	5:16737203	A	423116	XM_015286788.2	Transcript	downstream_gene_variant	-	-	-	-	-	-	MODIFIER	4414	1	-	SNV	PPP6R3	EntrezGene	-	-	-	GAL	-
rs16471940	5:16737203	A	423116	XM_015286789.2	Transcript	downstream_gene_variant	-	-	-	-	-	-	MODIFIER	1630	1	-	SNV	PPP6R3	EntrezGene	-	-	-	GAL	-
rs16471940	5:16737203	A	423116	XM_025150695.1	Transcript	downstream_gene_variant	-	-	-	-	-	-	MODIFIER	1630	1	-	SNV	PPP6R3	EntrezGene	-	-	-	GAL	-
rs16471940	5:16737203	A	423116	XR_001466615.2	Transcript	downstream_gene_variant	-	-	-	-	-	-	MODIFIER	1630	1	-	SNV	PPP6R3	EntrezGene	-	-	-	GAL	-
rs16471940	5:16737203	A	107053422	XR_003075502.1	Transcript	non_coding_transcript_exon_variant	14845	-	-	-	-	-	MODIFIER	-	-1	-	SNV	LOC107053422	EntrezGene	-	-	-	GAL	-
rs431886828	2:46577609	A	-	NM_001030994.1	Transcript	intron_variant,non_coding_transcript_variant	-	-	-	-	-	-	MODIFIER	-	1	-	SNV	-	-	-	-	-	AOAH	-
rs431886828	2:46577609	A	420735	XM_015281536.2	Transcript	intron_variant	-	-	-	-	-	-	MODIFIER	-	1	-	SNV	ELMO1	EntrezGene	-	-	-	AOAH	-
rs431886828	2:46577609	A	420735	XM_015281537.2	Transcript	intron_variant	-	-	-	-	-	-	MODIFIER	-	1	-	SNV	ELMO1	EntrezGene	-	-	-	AOAH	-
rs431886828	2:46577609	A	420735	XM_015281538.2	Transcript	intron_variant	-	-	-	-	-	-	MODIFIER	-	1	-	SNV	ELMO1	EntrezGene	-	-	-	AOAH	-
rs431886828	2:46577609	A	420735	XM_015281539.2	Transcript	intron_variant	-	-	-	-	-	-	MODIFIER	-	1	-	SNV	ELMO1	EntrezGene	-	-	-	AOAH	-
rs431886828	2:46577609	A	420735	XM_015281540.2	Transcript	intron_variant	-	-	-	-	-	-	MODIFIER	-	1	-	SNV	ELMO1	EntrezGene	-	-	-	AOAH	-
rs431886828	2:46577609	A	420735	XM_015281541.2	Transcript	intron_variant	-	-	-	-	-	-	MODIFIER	-	1	-	SNV	ELMO1	EntrezGene	-	-	-	AOAH	-
rs431886828	2:46577609	A	420735	XM_015281542.2	Transcript	intron_variant	-	-	-	-	-	-	MODIFIER	-	1	-	SNV	ELMO1	EntrezGene	-	-	-	AOAH	-
rs431886828	2:46577609	A	420735	XM_015281543.2	Transcript	intron_variant	-	-	-	-	-	-	MODIFIER	-	1	-	SNV	ELMO1	EntrezGene	-	-	-	AOAH	-
rs431886828	2:46577609	A	420735	XM_015281544.2	Transcript	intron_variant	-	-	-	-	-	-	MODIFIER	-	1	-	SNV	ELMO1	EntrezGene	-	-	-	AOAH	-
rs431886828	2:46577609	A	420735	XM_015281545.2	Transcript	intron_variant	-	-	-	-	-	-	MODIFIER	-	1	-	SNV	ELMO1	EntrezGene	-	-	-	AOAH	-
rs431886828	2:46577609	A	420735	XM_015281546.2	Transcript	intron_variant	-	-	-	-	-	-	MODIFIER	-	1	-	SNV	ELMO1	EntrezGene	-	-	-	AOAH	-
rs431886828	2:46577609	A	420735	XM_025147231.1	Transcript	intron_variant	-	-	-	-	-	-	MODIFIER	-	1	-	SNV	ELMO1	EntrezGene	-	-	-	AOAH	-
rs736228681	7:31994118	C	424301	XM_004943007.3	Transcript	intron_variant	-	-	-	-	-	-	MODIFIER	-	-1	-	SNV	LRP1B	EntrezGene	-	-	-	LOC424300	-
rs736228681	7:31994118	C	424301	XM_015289890.2	Transcript	intron_variant	-	-	-	-	-	-	MODIFIER	-	-1	-	SNV	LRP1B	EntrezGene	-	-	-	LOC424300	-
rs736228681	7:31994118	C	424301	XM_015289891.2	Transcript	intron_variant	-	-	-	-	-	-	MODIFIER	-	-1	-	SNV	LRP1B	EntrezGene	-	-	-	LOC424300	-
rs736228681	7:31994118	C	424301	XM_422146.6	Transcript	intron_variant	-	-	-	-	-	-	MODIFIER	-	-1	-	SNV	LRP1B	EntrezGene	-	-	-	LOC424300	-
rs313086814	2:42106408	T	112531721	XR_003073633.1	Transcript	downstream_gene_variant	-	-	-	-	-	-	MODIFIER	3061	-1	-	SNV	LOC112531721	EntrezGene	-	-	-	CPNE4	-
rs313086814	2:42106408	T	112531721	XR_003073634.1	Transcript	intron_variant,non_coding_transcript_variant	-	-	-	-	-	-	MODIFIER	-	-1	-	SNV	LOC112531721	EntrezGene	-	-	-	CPNE4	-
rs313086814	2:42106408	T	112531721	XR_003073635.1	Transcript	downstream_gene_variant	-	-	-	-	-	-	MODIFIER	3060	-1	-	SNV	LOC112531721	EntrezGene	-	-	-	CPNE4	-
rs733573076	24:4071722	A	100857875	XM_025143237.1	Transcript	intron_variant	-	-	-	-	-	-	MODIFIER	-	1	-	SNV	NECTIN1	EntrezGene	-	-	-	NECTIN1	-
rs733573076	24:4071722	A	100857875	XM_025143238.1	Transcript	intron_variant	-	-	-	-	-	-	MODIFIER	-	1	-	SNV	NECTIN1	EntrezGene	-	-	-	NECTIN1	-
rs733573076	24:4071722	A	100857875	XM_025143239.1	Transcript	intron_variant	-	-	-	-	-	-	MODIFIER	-	1	-	SNV	NECTIN1	EntrezGene	-	-	-	NECTIN1	-
rs733573076	24:4071722	A	100857875	XM_025143240.1	Transcript	intron_variant	-	-	-	-	-	-	MODIFIER	-	1	-	SNV	NECTIN1	EntrezGene	-	-	-	NECTIN1	-
rs733573076	24:4071722	A	107055059	XR_001470032.2	Transcript	downstream_gene_variant	-	-	-	-	-	-	MODIFIER	1586	-1	-	SNV	LOC107055059	EntrezGene	-	-	-	NECTIN1	-
rs733573076	24:4071722	A	107055059	XR_003071744.1	Transcript	downstream_gene_variant	-	-	-	-	-	-	MODIFIER	1586	-1	-	SNV	LOC107055059	EntrezGene	-	-	-	NECTIN1	-
rs738960353	7:31989135	T	424301	XM_004943007.3	Transcript	intron_variant	-	-	-	-	-	-	MODIFIER	-	-1	-	SNV	LRP1B	EntrezGene	-	-	-	LOC424300	-
rs738960353	7:31989135	T	424301	XM_015289890.2	Transcript	intron_variant	-	-	-	-	-	-	MODIFIER	-	-1	-	SNV	LRP1B	EntrezGene	-	-	-	LOC424300	-
rs738960353	7:31989135	T	424301	XM_015289891.2	Transcript	intron_variant	-	-	-	-	-	-	MODIFIER	-	-1	-	SNV	LRP1B	EntrezGene	-	-	-	LOC424300	-
rs738960353	7:31989135	T	424301	XM_422146.6	Transcript	intron_variant	-	-	-	-	-	-	MODIFIER	-	-1	-	SNV	LRP1B	EntrezGene	-	-	-	LOC424300	-
rs13600324	7:33398007	T	-	NM_001318466.1	Transcript	intron_variant,non_coding_transcript_variant	-	-	-	-	-	-	MODIFIER	-	-1	-	SNV	-	-	-	-	-	ZEB2	-
rs13600324	7:33398007	T	102465740	NR_105641.1	Transcript	upstream_gene_variant	-	-	-	-	-	-	MODIFIER	2166	1	-	SNV	MIR7473	EntrezGene	-	-	-	ZEB2	-
rs13600324	7:33398007	T	424306	XM_015289887.2	Transcript	intron_variant	-	-	-	-	-	-	MODIFIER	-	-1	-	SNV	ZEB2	EntrezGene	-	-	-	ZEB2	-
rs13600324	7:33398007	T	424306	XM_015289889.2	Transcript	intron_variant	-	-	-	-	-	-	MODIFIER	-	-1	-	SNV	ZEB2	EntrezGene	-	-	-	ZEB2	-
rs13600324	7:33398007	T	424306	XM_025152245.1	Transcript	intron_variant	-	-	-	-	-	-	MODIFIER	-	-1	-	SNV	ZEB2	EntrezGene	-	-	-	ZEB2	-
rs13600324	7:33398007	T	424306	XM_025152246.1	Transcript	intron_variant	-	-	-	-	-	-	MODIFIER	-	-1	-	SNV	ZEB2	EntrezGene	-	-	-	ZEB2	-
rs317661750	2:27472784	A	772367	XM_004939325.3	Transcript	intron_variant	-	-	-	-	-	-	MODIFIER	-	-1	-	SNV	DGKB	EntrezGene	-	-	-	ETV1	-
rs317661750	2:27472784	A	772367	XM_004939326.3	Transcript	intron_variant	-	-	-	-	-	-	MODIFIER	-	-1	-	SNV	DGKB	EntrezGene	-	-	-	ETV1	-
rs317661750	2:27472784	A	772367	XM_015281875.2	Transcript	intron_variant	-	-	-	-	-	-	MODIFIER	-	-1	-	SNV	DGKB	EntrezGene	-	-	-	ETV1	-
rs317661750	2:27472784	A	772367	XM_015281876.2	Transcript	intron_variant	-	-	-	-	-	-	MODIFIER	-	-1	-	SNV	DGKB	EntrezGene	-	-	-	ETV1	-
rs317661750	2:27472784	A	772367	XM_015281877.2	Transcript	intron_variant	-	-	-	-	-	-	MODIFIER	-	-1	-	SNV	DGKB	EntrezGene	-	-	-	ETV1	-
rs317661750	2:27472784	A	772367	XM_015281879.2	Transcript	intron_variant	-	-	-	-	-	-	MODIFIER	-	-1	-	SNV	DGKB	EntrezGene	-	-	-	ETV1	-
rs317661750	2:27472784	A	772367	XM_015281880.2	Transcript	intron_variant	-	-	-	-	-	-	MODIFIER	-	-1	-	SNV	DGKB	EntrezGene	-	-	-	ETV1	-
rs317661750	2:27472784	A	772367	XM_025147405.1	Transcript	intron_variant	-	-	-	-	-	-	MODIFIER	-	-1	-	SNV	DGKB	EntrezGene	-	-	-	ETV1	-
rs317661750	2:27472784	A	772367	XM_025147406.1	Transcript	intron_variant	-	-	-	-	-	-	MODIFIER	-	-1	-	SNV	DGKB	EntrezGene	-	-	-	ETV1	-
rs313292382	7:32011935	T	424301	XM_004943007.3	Transcript	intron_variant	-	-	-	-	-	-	MODIFIER	-	-1	-	SNV	LRP1B	EntrezGene	-	-	-	LOC424300	-
rs313292382	7:32011935	T	424301	XM_015289890.2	Transcript	intron_variant	-	-	-	-	-	-	MODIFIER	-	-1	-	SNV	LRP1B	EntrezGene	-	-	-	LOC424300	-
rs313292382	7:32011935	T	424301	XM_015289891.2	Transcript	intron_variant	-	-	-	-	-	-	MODIFIER	-	-1	-	SNV	LRP1B	EntrezGene	-	-	-	LOC424300	-
rs313292382	7:32011935	T	424301	XM_422146.6	Transcript	intron_variant	-	-	-	-	-	-	MODIFIER	-	-1	-	SNV	LRP1B	EntrezGene	-	-	-	LOC424300	-
rs314190948	9:14649944	T	-	NM_001031567.1	Transcript	intron_variant,non_coding_transcript_variant	-	-	-	-	-	-	MODIFIER	-	-1	-	SNV	-	-	-	-	-	LPP	-
rs314190948	9:14649944	T	429148	XM_015291432.2	Transcript	intron_variant	-	-	-	-	-	-	MODIFIER	-	-1	-	SNV	LPP	EntrezGene	-	-	-	LPP	-
rs314190948	9:14649944	T	429148	XM_015291433.2	Transcript	intron_variant	-	-	-	-	-	-	MODIFIER	-	-1	-	SNV	LPP	EntrezGene	-	-	-	LPP	-
rs314190948	9:14649944	T	429148	XM_015291435.2	Transcript	intron_variant	-	-	-	-	-	-	MODIFIER	-	-1	-	SNV	LPP	EntrezGene	-	-	-	LPP	-
rs314190948	9:14649944	T	429148	XM_015291436.2	Transcript	intron_variant	-	-	-	-	-	-	MODIFIER	-	-1	-	SNV	LPP	EntrezGene	-	-	-	LPP	-
rs314190948	9:14649944	T	429148	XM_015291437.2	Transcript	intron_variant	-	-	-	-	-	-	MODIFIER	-	-1	-	SNV	LPP	EntrezGene	-	-	-	LPP	-
rs314190948	9:14649944	T	429148	XM_015291438.2	Transcript	intron_variant	-	-	-	-	-	-	MODIFIER	-	-1	-	SNV	LPP	EntrezGene	-	-	-	LPP	-
rs314190948	9:14649944	T	429148	XM_015291439.2	Transcript	intron_variant	-	-	-	-	-	-	MODIFIER	-	-1	-	SNV	LPP	EntrezGene	-	-	-	LPP	-
rs314190948	9:14649944	T	429148	XM_015291440.2	Transcript	intron_variant	-	-	-	-	-	-	MODIFIER	-	-1	-	SNV	LPP	EntrezGene	-	-	-	LPP	-
rs314190948	9:14649944	T	429148	XM_025153408.1	Transcript	intron_variant	-	-	-	-	-	-	MODIFIER	-	-1	-	SNV	LPP	EntrezGene	-	-	-	LPP	-
rs15929233	2:27460230	A	772367	XM_004939325.3	Transcript	intron_variant	-	-	-	-	-	-	MODIFIER	-	-1	-	SNV	DGKB	EntrezGene	-	-	-	ETV1	-
rs15929233	2:27460230	A	772367	XM_004939326.3	Transcript	intron_variant	-	-	-	-	-	-	MODIFIER	-	-1	-	SNV	DGKB	EntrezGene	-	-	-	ETV1	-
rs15929233	2:27460230	A	772367	XM_015281875.2	Transcript	intron_variant	-	-	-	-	-	-	MODIFIER	-	-1	-	SNV	DGKB	EntrezGene	-	-	-	ETV1	-
rs15929233	2:27460230	A	772367	XM_015281876.2	Transcript	intron_variant	-	-	-	-	-	-	MODIFIER	-	-1	-	SNV	DGKB	EntrezGene	-	-	-	ETV1	-
rs15929233	2:27460230	A	772367	XM_015281877.2	Transcript	intron_variant	-	-	-	-	-	-	MODIFIER	-	-1	-	SNV	DGKB	EntrezGene	-	-	-	ETV1	-
rs15929233	2:27460230	A	772367	XM_015281879.2	Transcript	intron_variant	-	-	-	-	-	-	MODIFIER	-	-1	-	SNV	DGKB	EntrezGene	-	-	-	ETV1	-
rs15929233	2:27460230	A	772367	XM_015281880.2	Transcript	downstream_gene_variant	-	-	-	-	-	-	MODIFIER	1442	-1	-	SNV	DGKB	EntrezGene	-	-	-	ETV1	-
rs15929233	2:27460230	A	772367	XM_025147405.1	Transcript	intron_variant	-	-	-	-	-	-	MODIFIER	-	-1	-	SNV	DGKB	EntrezGene	-	-	-	ETV1	-
rs15929233	2:27460230	A	772367	XM_025147406.1	Transcript	intron_variant	-	-	-	-	-	-	MODIFIER	-	-1	-	SNV	DGKB	EntrezGene	-	-	-	ETV1	-
rs315633354	7:33397356	T	-	NM_001318466.1	Transcript	intron_variant,non_coding_transcript_variant	-	-	-	-	-	-	MODIFIER	-	-1	-	SNV	-	-	-	-	-	ZEB2	-
rs315633354	7:33397356	T	102465740	NR_105641.1	Transcript	upstream_gene_variant	-	-	-	-	-	-	MODIFIER	2817	1	-	SNV	MIR7473	EntrezGene	-	-	-	ZEB2	-
rs315633354	7:33397356	T	424306	XM_015289887.2	Transcript	intron_variant	-	-	-	-	-	-	MODIFIER	-	-1	-	SNV	ZEB2	EntrezGene	-	-	-	ZEB2	-
rs315633354	7:33397356	T	424306	XM_015289889.2	Transcript	intron_variant	-	-	-	-	-	-	MODIFIER	-	-1	-	SNV	ZEB2	EntrezGene	-	-	-	ZEB2	-
rs315633354	7:33397356	T	424306	XM_025152245.1	Transcript	intron_variant	-	-	-	-	-	-	MODIFIER	-	-1	-	SNV	ZEB2	EntrezGene	-	-	-	ZEB2	-
rs315633354	7:33397356	T	424306	XM_025152246.1	Transcript	intron_variant	-	-	-	-	-	-	MODIFIER	-	-1	-	SNV	ZEB2	EntrezGene	-	-	-	ZEB2	-
rs431862209	2:46587559	A	-	NM_001030994.1	Transcript	downstream_gene_variant	-	-	-	-	-	-	MODIFIER	76	1	-	SNV	-	-	-	-	-	AOAH	-
rs431862209	2:46587559	A	420735	XM_015281536.2	Transcript	downstream_gene_variant	-	-	-	-	-	-	MODIFIER	66	1	-	SNV	ELMO1	EntrezGene	-	-	-	AOAH	-
rs431862209	2:46587559	A	420735	XM_015281537.2	Transcript	downstream_gene_variant	-	-	-	-	-	-	MODIFIER	66	1	-	SNV	ELMO1	EntrezGene	-	-	-	AOAH	-
rs431862209	2:46587559	A	420735	XM_015281538.2	Transcript	downstream_gene_variant	-	-	-	-	-	-	MODIFIER	66	1	-	SNV	ELMO1	EntrezGene	-	-	-	AOAH	-
rs431862209	2:46587559	A	420735	XM_015281539.2	Transcript	downstream_gene_variant	-	-	-	-	-	-	MODIFIER	66	1	-	SNV	ELMO1	EntrezGene	-	-	-	AOAH	-
rs431862209	2:46587559	A	420735	XM_015281540.2	Transcript	downstream_gene_variant	-	-	-	-	-	-	MODIFIER	66	1	-	SNV	ELMO1	EntrezGene	-	-	-	AOAH	-
rs431862209	2:46587559	A	420735	XM_015281541.2	Transcript	downstream_gene_variant	-	-	-	-	-	-	MODIFIER	66	1	-	SNV	ELMO1	EntrezGene	-	-	-	AOAH	-
rs431862209	2:46587559	A	420735	XM_015281542.2	Transcript	downstream_gene_variant	-	-	-	-	-	-	MODIFIER	66	1	-	SNV	ELMO1	EntrezGene	-	-	-	AOAH	-
rs431862209	2:46587559	A	420735	XM_015281543.2	Transcript	downstream_gene_variant	-	-	-	-	-	-	MODIFIER	66	1	-	SNV	ELMO1	EntrezGene	-	-	-	AOAH	-
rs431862209	2:46587559	A	420735	XM_015281544.2	Transcript	downstream_gene_variant	-	-	-	-	-	-	MODIFIER	66	1	-	SNV	ELMO1	EntrezGene	-	-	-	AOAH	-
rs431862209	2:46587559	A	420735	XM_015281545.2	Transcript	downstream_gene_variant	-	-	-	-	-	-	MODIFIER	66	1	-	SNV	ELMO1	EntrezGene	-	-	-	AOAH	-
rs431862209	2:46587559	A	420735	XM_015281546.2	Transcript	downstream_gene_variant	-	-	-	-	-	-	MODIFIER	66	1	-	SNV	ELMO1	EntrezGene	-	-	-	AOAH	-
rs431862209	2:46587559	A	420735	XM_025147231.1	Transcript	downstream_gene_variant	-	-	-	-	-	-	MODIFIER	66	1	-	SNV	ELMO1	EntrezGene	-	-	-	AOAH	-
rs731512964	4:50062669	A	422645	XM_004941179.3	Transcript	intron_variant	-	-	-	-	-	-	MODIFIER	-	1	-	SNV	RUFY3	EntrezGene	-	-	-	RUFY3	-
rs731512964	4:50062669	A	422645	XM_015276412.2	Transcript	intron_variant	-	-	-	-	-	-	MODIFIER	-	1	-	SNV	RUFY3	EntrezGene	-	-	-	RUFY3	-
rs731512964	4:50062669	A	422645	XM_015276413.2	Transcript	intron_variant	-	-	-	-	-	-	MODIFIER	-	1	-	SNV	RUFY3	EntrezGene	-	-	-	RUFY3	-
rs731512964	4:50062669	A	422645	XM_015276414.2	Transcript	intron_variant	-	-	-	-	-	-	MODIFIER	-	1	-	SNV	RUFY3	EntrezGene	-	-	-	RUFY3	-
rs731512964	4:50062669	A	422645	XM_015276415.2	Transcript	intron_variant	-	-	-	-	-	-	MODIFIER	-	1	-	SNV	RUFY3	EntrezGene	-	-	-	RUFY3	-
rs731512964	4:50062669	A	422645	XM_015276416.1	Transcript	intron_variant	-	-	-	-	-	-	MODIFIER	-	1	-	SNV	RUFY3	EntrezGene	-	-	-	RUFY3	-
rs731512964	4:50062669	A	422645	XM_015276417.2	Transcript	intron_variant	-	-	-	-	-	-	MODIFIER	-	1	-	SNV	RUFY3	EntrezGene	-	-	-	RUFY3	-
rs731512964	4:50062669	A	422645	XM_420599.6	Transcript	intron_variant	-	-	-	-	-	-	MODIFIER	-	1	-	SNV	RUFY3	EntrezGene	-	-	-	RUFY3	-
rs731512964	4:50062669	A	422645	XR_001463561.2	Transcript	intron_variant,non_coding_transcript_variant	-	-	-	-	-	-	MODIFIER	-	1	-	SNV	RUFY3	EntrezGene	-	-	-	RUFY3	-
rs313607123	7:33574085	A	-	-	-	intergenic_variant	-	-	-	-	-	-	MODIFIER	-	-	-	SNV	-	-	-	-	-	ZEB2	-
rs313377417	3:43154913	T	421574	XM_025149418.1	Transcript	intron_variant	-	-	-	-	-	-	MODIFIER	-	1	-	SNV	PDE10A	EntrezGene	-	-	-	PDE10A	-
rs317651039	4:51804881	A	-	-	-	intergenic_variant	-	-	-	-	-	-	MODIFIER	-	-	-	SNV	-	-	-	-	-	SULT1E1	-
rs15929231	2:27455656	T	772367	XM_004939325.3	Transcript	intron_variant	-	-	-	-	-	-	MODIFIER	-	-1	-	SNV	DGKB	EntrezGene	-	-	-	ETV1	-
rs15929231	2:27455656	T	772367	XM_004939326.3	Transcript	intron_variant	-	-	-	-	-	-	MODIFIER	-	-1	-	SNV	DGKB	EntrezGene	-	-	-	ETV1	-
rs15929231	2:27455656	T	772367	XM_015281875.2	Transcript	intron_variant	-	-	-	-	-	-	MODIFIER	-	-1	-	SNV	DGKB	EntrezGene	-	-	-	ETV1	-
rs15929231	2:27455656	T	772367	XM_015281876.2	Transcript	intron_variant	-	-	-	-	-	-	MODIFIER	-	-1	-	SNV	DGKB	EntrezGene	-	-	-	ETV1	-
rs15929231	2:27455656	T	772367	XM_015281877.2	Transcript	intron_variant	-	-	-	-	-	-	MODIFIER	-	-1	-	SNV	DGKB	EntrezGene	-	-	-	ETV1	-
rs15929231	2:27455656	T	772367	XM_015281879.2	Transcript	intron_variant	-	-	-	-	-	-	MODIFIER	-	-1	-	SNV	DGKB	EntrezGene	-	-	-	ETV1	-
rs15929231	2:27455656	T	772367	XM_025147405.1	Transcript	intron_variant	-	-	-	-	-	-	MODIFIER	-	-1	-	SNV	DGKB	EntrezGene	-	-	-	ETV1	-
rs15929231	2:27455656	T	772367	XM_025147406.1	Transcript	intron_variant	-	-	-	-	-	-	MODIFIER	-	-1	-	SNV	DGKB	EntrezGene	-	-	-	ETV1	-
rs739185964	11:9222413	A	415762	XM_015292483.2	Transcript	downstream_gene_variant	-	-	-	-	-	-	MODIFIER	1476	-1	-	SNV	TSHZ3	EntrezGene	-	-	-	TSHZ3	-
12_12044567	12:12044567	T	-	NM_001030601.2	Transcript	downstream_gene_variant	-	-	-	-	-	-	MODIFIER	2908	1	-	SNV	-	-	-	-	-	NDUFAF3	-
12_12044567	12:12044567	T	416059	XM_015293318.2	Transcript	upstream_gene_variant	-	-	-	-	-	-	MODIFIER	2146	1	-	SNV	DALRD3	EntrezGene	-	-	-	NDUFAF3	-
12_12044567	12:12044567	T	107054424	XM_015293320.2	Transcript	upstream_gene_variant	-	-	-	-	-	-	MODIFIER	494	-1	-	SNV	NDUFAF3	EntrezGene	-	-	-	NDUFAF3	-
12_12044567	12:12044567	T	416059	XM_025154546.1	Transcript	missense_variant	547	532	178	R/C	Cgc/Tgc	-	MODERATE	-	1	-	SNV	DALRD3	EntrezGene	-	-	-	NDUFAF3	-
12_12044567	12:12044567	T	416059	XM_025154547.1	Transcript	missense_variant	547	532	178	R/C	Cgc/Tgc	-	MODERATE	-	1	-	SNV	DALRD3	EntrezGene	-	-	-	NDUFAF3	-
12_12044567	12:12044567	T	107054424	XM_025154548.1	Transcript	upstream_gene_variant	-	-	-	-	-	-	MODIFIER	451	-1	-	SNV	NDUFAF3	EntrezGene	-	-	-	NDUFAF3	-
12_12044567	12:12044567	T	107054424	XM_025154549.1	Transcript	upstream_gene_variant	-	-	-	-	-	-	MODIFIER	451	-1	-	SNV	NDUFAF3	EntrezGene	-	-	-	NDUFAF3	-
12_12044567	12:12044567	T	107054424	XM_025154550.1	Transcript	upstream_gene_variant	-	-	-	-	-	-	MODIFIER	451	-1	-	SNV	NDUFAF3	EntrezGene	-	-	-	NDUFAF3	-
rs313469288	17:8838296	A	417117	XM_004945995.2	Transcript	intron_variant	-	-	-	-	-	-	MODIFIER	-	1	-	SNV	DAB2IP	EntrezGene	-	-	-	DAB2IP	-
rs313469288	17:8838296	A	417117	XM_015279821.1	Transcript	intron_variant	-	-	-	-	-	-	MODIFIER	-	1	-	SNV	DAB2IP	EntrezGene	-	-	-	DAB2IP	-
rs313469288	17:8838296	A	417117	XM_015279822.1	Transcript	intron_variant	-	-	-	-	-	-	MODIFIER	-	1	-	SNV	DAB2IP	EntrezGene	-	-	-	DAB2IP	-
rs313469288	17:8838296	A	417117	XM_015279823.1	Transcript	intron_variant	-	-	-	-	-	-	MODIFIER	-	1	-	SNV	DAB2IP	EntrezGene	-	-	-	DAB2IP	-
rs313469288	17:8838296	A	417117	XM_015279825.2	Transcript	intron_variant	-	-	-	-	-	-	MODIFIER	-	1	-	SNV	DAB2IP	EntrezGene	-	-	-	DAB2IP	-
rs313469288	17:8838296	A	417117	XM_015279826.2	Transcript	intron_variant	-	-	-	-	-	-	MODIFIER	-	1	-	SNV	DAB2IP	EntrezGene	-	-	-	DAB2IP	-
rs313469288	17:8838296	A	417117	XM_015279828.2	Transcript	intron_variant	-	-	-	-	-	-	MODIFIER	-	1	-	SNV	DAB2IP	EntrezGene	-	-	-	DAB2IP	-
rs313469288	17:8838296	A	112529991	XR_003071007.1	Transcript	downstream_gene_variant	-	-	-	-	-	-	MODIFIER	4149	-1	-	SNV	LOC112529991	EntrezGene	-	-	-	DAB2IP	-
rs431855735	2:46597644	T	-	-	-	intergenic_variant	-	-	-	-	-	-	MODIFIER	-	-	-	SNV	-	-	-	-	-	AOAH	-
rs317183334	5:16748592	A	107053422	XR_003075502.1	Transcript	non_coding_transcript_exon_variant	6397	-	-	-	-	-	MODIFIER	-	-1	-	SNV	LOC107053422	EntrezGene	-	-	-	GAL	-
rs316588528	26:1422553	A	-	NM_001171886.1	Transcript	downstream_gene_variant	-	-	-	-	-	-	MODIFIER	1596	-1	-	SNV	-	-	-	-	-	SLC16A4	-
rs316588528	26:1422553	A	428257	XM_004934870.3	Transcript	upstream_gene_variant	-	-	-	-	-	-	MODIFIER	201	1	-	SNV	PROK1	EntrezGene	-	-	-	SLC16A4	-
rs316588528	26:1422553	A	419809	XM_004934872.3	Transcript	5_prime_UTR_variant	111	-	-	-	-	-	MODIFIER	-	-1	-	SNV	SLC16A4	EntrezGene	-	-	-	SLC16A4	-
rs316588528	26:1422553	A	419811	XM_015298898.2	Transcript	downstream_gene_variant	-	-	-	-	-	-	MODIFIER	1589	-1	-	SNV	LAMTOR5	EntrezGene	-	-	-	SLC16A4	-
rs316588528	26:1422553	A	419809	XM_025143797.1	Transcript	5_prime_UTR_variant	140	-	-	-	-	-	MODIFIER	-	-1	-	SNV	SLC16A4	EntrezGene	-	-	-	SLC16A4	-
rs316588528	26:1422553	A	112530323	XR_003071883.1	Transcript	downstream_gene_variant	-	-	-	-	-	-	MODIFIER	4117	1	-	SNV	LOC112530323	EntrezGene	-	-	-	SLC16A4	-
rs431888050	2:46576049	A	-	NM_001030994.1	Transcript	intron_variant,non_coding_transcript_variant	-	-	-	-	-	-	MODIFIER	-	1	-	SNV	-	-	-	-	-	AOAH	-
rs431888050	2:46576049	A	420735	XM_015281536.2	Transcript	intron_variant	-	-	-	-	-	-	MODIFIER	-	1	-	SNV	ELMO1	EntrezGene	-	-	-	AOAH	-
rs431888050	2:46576049	A	420735	XM_015281537.2	Transcript	intron_variant	-	-	-	-	-	-	MODIFIER	-	1	-	SNV	ELMO1	EntrezGene	-	-	-	AOAH	-
rs431888050	2:46576049	A	420735	XM_015281538.2	Transcript	intron_variant	-	-	-	-	-	-	MODIFIER	-	1	-	SNV	ELMO1	EntrezGene	-	-	-	AOAH	-
rs431888050	2:46576049	A	420735	XM_015281539.2	Transcript	intron_variant	-	-	-	-	-	-	MODIFIER	-	1	-	SNV	ELMO1	EntrezGene	-	-	-	AOAH	-
rs431888050	2:46576049	A	420735	XM_015281540.2	Transcript	intron_variant	-	-	-	-	-	-	MODIFIER	-	1	-	SNV	ELMO1	EntrezGene	-	-	-	AOAH	-
rs431888050	2:46576049	A	420735	XM_015281541.2	Transcript	intron_variant	-	-	-	-	-	-	MODIFIER	-	1	-	SNV	ELMO1	EntrezGene	-	-	-	AOAH	-
rs431888050	2:46576049	A	420735	XM_015281542.2	Transcript	intron_variant	-	-	-	-	-	-	MODIFIER	-	1	-	SNV	ELMO1	EntrezGene	-	-	-	AOAH	-
rs431888050	2:46576049	A	420735	XM_015281543.2	Transcript	intron_variant	-	-	-	-	-	-	MODIFIER	-	1	-	SNV	ELMO1	EntrezGene	-	-	-	AOAH	-
rs431888050	2:46576049	A	420735	XM_015281544.2	Transcript	intron_variant	-	-	-	-	-	-	MODIFIER	-	1	-	SNV	ELMO1	EntrezGene	-	-	-	AOAH	-
rs431888050	2:46576049	A	420735	XM_015281545.2	Transcript	intron_variant	-	-	-	-	-	-	MODIFIER	-	1	-	SNV	ELMO1	EntrezGene	-	-	-	AOAH	-
rs431888050	2:46576049	A	420735	XM_015281546.2	Transcript	intron_variant	-	-	-	-	-	-	MODIFIER	-	1	-	SNV	ELMO1	EntrezGene	-	-	-	AOAH	-
rs431888050	2:46576049	A	420735	XM_025147231.1	Transcript	intron_variant	-	-	-	-	-	-	MODIFIER	-	1	-	SNV	ELMO1	EntrezGene	-	-	-	AOAH	-
rs737647918	2:46591315	A	-	NM_001030994.1	Transcript	downstream_gene_variant	-	-	-	-	-	-	MODIFIER	3832	1	-	SNV	-	-	-	-	-	AOAH	-
rs737647918	2:46591315	A	420735	XM_015281536.2	Transcript	downstream_gene_variant	-	-	-	-	-	-	MODIFIER	3822	1	-	SNV	ELMO1	EntrezGene	-	-	-	AOAH	-
rs737647918	2:46591315	A	420735	XM_015281537.2	Transcript	downstream_gene_variant	-	-	-	-	-	-	MODIFIER	3822	1	-	SNV	ELMO1	EntrezGene	-	-	-	AOAH	-
rs737647918	2:46591315	A	420735	XM_015281538.2	Transcript	downstream_gene_variant	-	-	-	-	-	-	MODIFIER	3822	1	-	SNV	ELMO1	EntrezGene	-	-	-	AOAH	-
rs737647918	2:46591315	A	420735	XM_015281539.2	Transcript	downstream_gene_variant	-	-	-	-	-	-	MODIFIER	3822	1	-	SNV	ELMO1	EntrezGene	-	-	-	AOAH	-
rs737647918	2:46591315	A	420735	XM_015281540.2	Transcript	downstream_gene_variant	-	-	-	-	-	-	MODIFIER	3822	1	-	SNV	ELMO1	EntrezGene	-	-	-	AOAH	-
rs737647918	2:46591315	A	420735	XM_015281541.2	Transcript	downstream_gene_variant	-	-	-	-	-	-	MODIFIER	3822	1	-	SNV	ELMO1	EntrezGene	-	-	-	AOAH	-
rs737647918	2:46591315	A	420735	XM_015281542.2	Transcript	downstream_gene_variant	-	-	-	-	-	-	MODIFIER	3822	1	-	SNV	ELMO1	EntrezGene	-	-	-	AOAH	-
rs737647918	2:46591315	A	420735	XM_015281543.2	Transcript	downstream_gene_variant	-	-	-	-	-	-	MODIFIER	3822	1	-	SNV	ELMO1	EntrezGene	-	-	-	AOAH	-
rs737647918	2:46591315	A	420735	XM_015281544.2	Transcript	downstream_gene_variant	-	-	-	-	-	-	MODIFIER	3822	1	-	SNV	ELMO1	EntrezGene	-	-	-	AOAH	-
rs737647918	2:46591315	A	420735	XM_015281545.2	Transcript	downstream_gene_variant	-	-	-	-	-	-	MODIFIER	3822	1	-	SNV	ELMO1	EntrezGene	-	-	-	AOAH	-
rs737647918	2:46591315	A	420735	XM_015281546.2	Transcript	downstream_gene_variant	-	-	-	-	-	-	MODIFIER	3822	1	-	SNV	ELMO1	EntrezGene	-	-	-	AOAH	-
rs737647918	2:46591315	A	420735	XM_025147231.1	Transcript	downstream_gene_variant	-	-	-	-	-	-	MODIFIER	3822	1	-	SNV	ELMO1	EntrezGene	-	-	-	AOAH	-
7_33329884	7:33329884-33329885	CCT	-	NM_001318466.1	Transcript	intron_variant,non_coding_transcript_variant	-	-	-	-	-	-	MODIFIER	-	-1	-	insertion	-	-	-	-	-	GTDC1	-
7_33329884	7:33329884-33329885	CCT	424306	XM_015289887.2	Transcript	intron_variant	-	-	-	-	-	-	MODIFIER	-	-1	-	insertion	ZEB2	EntrezGene	-	-	-	GTDC1	-
7_33329884	7:33329884-33329885	CCT	424306	XM_015289889.2	Transcript	intron_variant	-	-	-	-	-	-	MODIFIER	-	-1	-	insertion	ZEB2	EntrezGene	-	-	-	GTDC1	-
7_33329884	7:33329884-33329885	CCT	424306	XM_025152245.1	Transcript	intron_variant	-	-	-	-	-	-	MODIFIER	-	-1	-	insertion	ZEB2	EntrezGene	-	-	-	GTDC1	-
7_33329884	7:33329884-33329885	CCT	424306	XM_025152246.1	Transcript	intron_variant	-	-	-	-	-	-	MODIFIER	-	-1	-	insertion	ZEB2	EntrezGene	-	-	-	GTDC1	-
rs735140679	2:27463418	A	772367	XM_004939325.3	Transcript	intron_variant	-	-	-	-	-	-	MODIFIER	-	-1	-	SNV	DGKB	EntrezGene	-	-	-	ETV1	-
rs735140679	2:27463418	A	772367	XM_004939326.3	Transcript	intron_variant	-	-	-	-	-	-	MODIFIER	-	-1	-	SNV	DGKB	EntrezGene	-	-	-	ETV1	-
rs735140679	2:27463418	A	772367	XM_015281875.2	Transcript	intron_variant	-	-	-	-	-	-	MODIFIER	-	-1	-	SNV	DGKB	EntrezGene	-	-	-	ETV1	-
rs735140679	2:27463418	A	772367	XM_015281876.2	Transcript	intron_variant	-	-	-	-	-	-	MODIFIER	-	-1	-	SNV	DGKB	EntrezGene	-	-	-	ETV1	-
rs735140679	2:27463418	A	772367	XM_015281877.2	Transcript	intron_variant	-	-	-	-	-	-	MODIFIER	-	-1	-	SNV	DGKB	EntrezGene	-	-	-	ETV1	-
rs735140679	2:27463418	A	772367	XM_015281879.2	Transcript	intron_variant	-	-	-	-	-	-	MODIFIER	-	-1	-	SNV	DGKB	EntrezGene	-	-	-	ETV1	-
rs735140679	2:27463418	A	772367	XM_015281880.2	Transcript	intron_variant	-	-	-	-	-	-	MODIFIER	-	-1	-	SNV	DGKB	EntrezGene	-	-	-	ETV1	-
rs735140679	2:27463418	A	772367	XM_025147405.1	Transcript	intron_variant	-	-	-	-	-	-	MODIFIER	-	-1	-	SNV	DGKB	EntrezGene	-	-	-	ETV1	-
rs735140679	2:27463418	A	772367	XM_025147406.1	Transcript	intron_variant	-	-	-	-	-	-	MODIFIER	-	-1	-	SNV	DGKB	EntrezGene	-	-	-	ETV1	-
rs15980342	2:46582458	A	-	NM_001030994.1	Transcript	intron_variant,non_coding_transcript_variant	-	-	-	-	-	-	MODIFIER	-	1	-	SNV	-	-	-	-	-	AOAH	-
rs15980342	2:46582458	A	420735	XM_015281536.2	Transcript	intron_variant	-	-	-	-	-	-	MODIFIER	-	1	-	SNV	ELMO1	EntrezGene	-	-	-	AOAH	-
rs15980342	2:46582458	A	420735	XM_015281537.2	Transcript	intron_variant	-	-	-	-	-	-	MODIFIER	-	1	-	SNV	ELMO1	EntrezGene	-	-	-	AOAH	-
rs15980342	2:46582458	A	420735	XM_015281538.2	Transcript	intron_variant	-	-	-	-	-	-	MODIFIER	-	1	-	SNV	ELMO1	EntrezGene	-	-	-	AOAH	-
rs15980342	2:46582458	A	420735	XM_015281539.2	Transcript	intron_variant	-	-	-	-	-	-	MODIFIER	-	1	-	SNV	ELMO1	EntrezGene	-	-	-	AOAH	-
rs15980342	2:46582458	A	420735	XM_015281540.2	Transcript	intron_variant	-	-	-	-	-	-	MODIFIER	-	1	-	SNV	ELMO1	EntrezGene	-	-	-	AOAH	-
rs15980342	2:46582458	A	420735	XM_015281541.2	Transcript	intron_variant	-	-	-	-	-	-	MODIFIER	-	1	-	SNV	ELMO1	EntrezGene	-	-	-	AOAH	-
rs15980342	2:46582458	A	420735	XM_015281542.2	Transcript	intron_variant	-	-	-	-	-	-	MODIFIER	-	1	-	SNV	ELMO1	EntrezGene	-	-	-	AOAH	-
rs15980342	2:46582458	A	420735	XM_015281543.2	Transcript	intron_variant	-	-	-	-	-	-	MODIFIER	-	1	-	SNV	ELMO1	EntrezGene	-	-	-	AOAH	-
rs15980342	2:46582458	A	420735	XM_015281544.2	Transcript	intron_variant	-	-	-	-	-	-	MODIFIER	-	1	-	SNV	ELMO1	EntrezGene	-	-	-	AOAH	-
rs15980342	2:46582458	A	420735	XM_015281545.2	Transcript	intron_variant	-	-	-	-	-	-	MODIFIER	-	1	-	SNV	ELMO1	EntrezGene	-	-	-	AOAH	-
rs15980342	2:46582458	A	420735	XM_015281546.2	Transcript	intron_variant	-	-	-	-	-	-	MODIFIER	-	1	-	SNV	ELMO1	EntrezGene	-	-	-	AOAH	-
rs15980342	2:46582458	A	420735	XM_025147231.1	Transcript	intron_variant	-	-	-	-	-	-	MODIFIER	-	1	-	SNV	ELMO1	EntrezGene	-	-	-	AOAH	-
rs736894106	12:2708160	T	-	NM_204652.2	Transcript	non_coding_transcript_exon_variant	954	-	-	-	-	-	MODIFIER	-	-1	-	SNV	-	-	-	-	-	GBP	-
rs736894106	12:2708160	T	415922	XM_015292901.1	Transcript	upstream_gene_variant	-	-	-	-	-	-	MODIFIER	3839	-1	-	SNV	GBP4L	EntrezGene	-	-	-	GBP	-
rs736894106	12:2708160	T	395366	XM_015292903.2	Transcript	intron_variant	-	-	-	-	-	-	MODIFIER	-	-1	-	SNV	GBP	EntrezGene	-	-	-	GBP	-
rs736894106	12:2708160	T	395366	XM_025154413.1	Transcript	synonymous_variant	1242	939	313	A	gcG/gcA	-	LOW	-	-1	-	SNV	GBP	EntrezGene	-	-	-	GBP	-
rs736894106	12:2708160	T	395366	XM_025154414.1	Transcript	synonymous_variant	792	699	233	A	gcG/gcA	-	LOW	-	-1	-	SNV	GBP	EntrezGene	-	-	-	GBP	-
rs318011492	5:14146870	T	107053402	XR_001466597.2	Transcript	intron_variant,non_coding_transcript_variant	-	-	-	-	-	-	MODIFIER	-	-1	-	SNV	LOC107053402	EntrezGene	-	-	-	TNNT3	-
rs15929227	2:27455362	C	772367	XM_004939325.3	Transcript	intron_variant	-	-	-	-	-	-	MODIFIER	-	-1	-	SNV	DGKB	EntrezGene	-	-	-	ETV1	-
rs15929227	2:27455362	C	772367	XM_004939326.3	Transcript	intron_variant	-	-	-	-	-	-	MODIFIER	-	-1	-	SNV	DGKB	EntrezGene	-	-	-	ETV1	-
rs15929227	2:27455362	C	772367	XM_015281875.2	Transcript	intron_variant	-	-	-	-	-	-	MODIFIER	-	-1	-	SNV	DGKB	EntrezGene	-	-	-	ETV1	-
rs15929227	2:27455362	C	772367	XM_015281876.2	Transcript	intron_variant	-	-	-	-	-	-	MODIFIER	-	-1	-	SNV	DGKB	EntrezGene	-	-	-	ETV1	-
rs15929227	2:27455362	C	772367	XM_015281877.2	Transcript	intron_variant	-	-	-	-	-	-	MODIFIER	-	-1	-	SNV	DGKB	EntrezGene	-	-	-	ETV1	-
rs15929227	2:27455362	C	772367	XM_015281879.2	Transcript	intron_variant	-	-	-	-	-	-	MODIFIER	-	-1	-	SNV	DGKB	EntrezGene	-	-	-	ETV1	-
rs15929227	2:27455362	C	772367	XM_025147405.1	Transcript	intron_variant	-	-	-	-	-	-	MODIFIER	-	-1	-	SNV	DGKB	EntrezGene	-	-	-	ETV1	-
rs15929227	2:27455362	C	772367	XM_025147406.1	Transcript	intron_variant	-	-	-	-	-	-	MODIFIER	-	-1	-	SNV	DGKB	EntrezGene	-	-	-	ETV1	-
rs313405458	6:30472850	A	107053724	XR_001467251.1	Transcript	downstream_gene_variant	-	-	-	-	-	-	MODIFIER	4108	1	-	SNV	LOC107053724	EntrezGene	-	-	-	RAB11FIP2	-
rs739185178	2:27460035	T	772367	XM_004939325.3	Transcript	intron_variant	-	-	-	-	-	-	MODIFIER	-	-1	-	SNV	DGKB	EntrezGene	-	-	-	ETV1	-
rs739185178	2:27460035	T	772367	XM_004939326.3	Transcript	intron_variant	-	-	-	-	-	-	MODIFIER	-	-1	-	SNV	DGKB	EntrezGene	-	-	-	ETV1	-
rs739185178	2:27460035	T	772367	XM_015281875.2	Transcript	intron_variant	-	-	-	-	-	-	MODIFIER	-	-1	-	SNV	DGKB	EntrezGene	-	-	-	ETV1	-
rs739185178	2:27460035	T	772367	XM_015281876.2	Transcript	intron_variant	-	-	-	-	-	-	MODIFIER	-	-1	-	SNV	DGKB	EntrezGene	-	-	-	ETV1	-
rs739185178	2:27460035	T	772367	XM_015281877.2	Transcript	intron_variant	-	-	-	-	-	-	MODIFIER	-	-1	-	SNV	DGKB	EntrezGene	-	-	-	ETV1	-
rs739185178	2:27460035	T	772367	XM_015281879.2	Transcript	intron_variant	-	-	-	-	-	-	MODIFIER	-	-1	-	SNV	DGKB	EntrezGene	-	-	-	ETV1	-
rs739185178	2:27460035	T	772367	XM_015281880.2	Transcript	downstream_gene_variant	-	-	-	-	-	-	MODIFIER	1637	-1	-	SNV	DGKB	EntrezGene	-	-	-	ETV1	-
rs739185178	2:27460035	T	772367	XM_025147405.1	Transcript	intron_variant	-	-	-	-	-	-	MODIFIER	-	-1	-	SNV	DGKB	EntrezGene	-	-	-	ETV1	-
rs739185178	2:27460035	T	772367	XM_025147406.1	Transcript	intron_variant	-	-	-	-	-	-	MODIFIER	-	-1	-	SNV	DGKB	EntrezGene	-	-	-	ETV1	-
rs738734733	2:26943610	T	107052566	XR_001465142.2	Transcript	intron_variant,non_coding_transcript_variant	-	-	-	-	-	-	MODIFIER	-	1	-	SNV	LOC107052566	EntrezGene	-	-	-	ARL4A	-
rs738734733	2:26943610	T	112531691	XR_003073577.1	Transcript	upstream_gene_variant	-	-	-	-	-	-	MODIFIER	3894	-1	-	SNV	LOC112531691	EntrezGene	-	-	-	ARL4A	-
rs15929241	2:27464933	T	772367	XM_004939325.3	Transcript	intron_variant	-	-	-	-	-	-	MODIFIER	-	-1	-	SNV	DGKB	EntrezGene	-	-	-	ETV1	-
rs15929241	2:27464933	T	772367	XM_004939326.3	Transcript	intron_variant	-	-	-	-	-	-	MODIFIER	-	-1	-	SNV	DGKB	EntrezGene	-	-	-	ETV1	-
rs15929241	2:27464933	T	772367	XM_015281875.2	Transcript	intron_variant	-	-	-	-	-	-	MODIFIER	-	-1	-	SNV	DGKB	EntrezGene	-	-	-	ETV1	-
rs15929241	2:27464933	T	772367	XM_015281876.2	Transcript	intron_variant	-	-	-	-	-	-	MODIFIER	-	-1	-	SNV	DGKB	EntrezGene	-	-	-	ETV1	-
rs15929241	2:27464933	T	772367	XM_015281877.2	Transcript	intron_variant	-	-	-	-	-	-	MODIFIER	-	-1	-	SNV	DGKB	EntrezGene	-	-	-	ETV1	-
rs15929241	2:27464933	T	772367	XM_015281879.2	Transcript	intron_variant	-	-	-	-	-	-	MODIFIER	-	-1	-	SNV	DGKB	EntrezGene	-	-	-	ETV1	-
rs15929241	2:27464933	T	772367	XM_015281880.2	Transcript	intron_variant	-	-	-	-	-	-	MODIFIER	-	-1	-	SNV	DGKB	EntrezGene	-	-	-	ETV1	-
rs15929241	2:27464933	T	772367	XM_025147405.1	Transcript	intron_variant	-	-	-	-	-	-	MODIFIER	-	-1	-	SNV	DGKB	EntrezGene	-	-	-	ETV1	-
rs15929241	2:27464933	T	772367	XM_025147406.1	Transcript	intron_variant	-	-	-	-	-	-	MODIFIER	-	-1	-	SNV	DGKB	EntrezGene	-	-	-	ETV1	-
rs314787980	5:16748410	T	107053422	XR_003075502.1	Transcript	non_coding_transcript_exon_variant	6579	-	-	-	-	-	MODIFIER	-	-1	-	SNV	LOC107053422	EntrezGene	-	-	-	GAL	-
rs431839718	2:46591037	A	-	NM_001030994.1	Transcript	downstream_gene_variant	-	-	-	-	-	-	MODIFIER	3554	1	-	SNV	-	-	-	-	-	AOAH	-
rs431839718	2:46591037	A	420735	XM_015281536.2	Transcript	downstream_gene_variant	-	-	-	-	-	-	MODIFIER	3544	1	-	SNV	ELMO1	EntrezGene	-	-	-	AOAH	-
rs431839718	2:46591037	A	420735	XM_015281537.2	Transcript	downstream_gene_variant	-	-	-	-	-	-	MODIFIER	3544	1	-	SNV	ELMO1	EntrezGene	-	-	-	AOAH	-
rs431839718	2:46591037	A	420735	XM_015281538.2	Transcript	downstream_gene_variant	-	-	-	-	-	-	MODIFIER	3544	1	-	SNV	ELMO1	EntrezGene	-	-	-	AOAH	-
rs431839718	2:46591037	A	420735	XM_015281539.2	Transcript	downstream_gene_variant	-	-	-	-	-	-	MODIFIER	3544	1	-	SNV	ELMO1	EntrezGene	-	-	-	AOAH	-
rs431839718	2:46591037	A	420735	XM_015281540.2	Transcript	downstream_gene_variant	-	-	-	-	-	-	MODIFIER	3544	1	-	SNV	ELMO1	EntrezGene	-	-	-	AOAH	-
rs431839718	2:46591037	A	420735	XM_015281541.2	Transcript	downstream_gene_variant	-	-	-	-	-	-	MODIFIER	3544	1	-	SNV	ELMO1	EntrezGene	-	-	-	AOAH	-
rs431839718	2:46591037	A	420735	XM_015281542.2	Transcript	downstream_gene_variant	-	-	-	-	-	-	MODIFIER	3544	1	-	SNV	ELMO1	EntrezGene	-	-	-	AOAH	-
rs431839718	2:46591037	A	420735	XM_015281543.2	Transcript	downstream_gene_variant	-	-	-	-	-	-	MODIFIER	3544	1	-	SNV	ELMO1	EntrezGene	-	-	-	AOAH	-
rs431839718	2:46591037	A	420735	XM_015281544.2	Transcript	downstream_gene_variant	-	-	-	-	-	-	MODIFIER	3544	1	-	SNV	ELMO1	EntrezGene	-	-	-	AOAH	-
rs431839718	2:46591037	A	420735	XM_015281545.2	Transcript	downstream_gene_variant	-	-	-	-	-	-	MODIFIER	3544	1	-	SNV	ELMO1	EntrezGene	-	-	-	AOAH	-
rs431839718	2:46591037	A	420735	XM_015281546.2	Transcript	downstream_gene_variant	-	-	-	-	-	-	MODIFIER	3544	1	-	SNV	ELMO1	EntrezGene	-	-	-	AOAH	-
rs431839718	2:46591037	A	420735	XM_025147231.1	Transcript	downstream_gene_variant	-	-	-	-	-	-	MODIFIER	3544	1	-	SNV	ELMO1	EntrezGene	-	-	-	AOAH	-
6_30475118	6:30475118	T	-	-	-	intergenic_variant	-	-	-	-	-	-	MODIFIER	-	-	-	SNV	-	-	-	-	-	RAB11FIP2	-
rs731179955	2:27469003	T	772367	XM_004939325.3	Transcript	intron_variant	-	-	-	-	-	-	MODIFIER	-	-1	-	SNV	DGKB	EntrezGene	-	-	-	ETV1	-
rs731179955	2:27469003	T	772367	XM_004939326.3	Transcript	intron_variant	-	-	-	-	-	-	MODIFIER	-	-1	-	SNV	DGKB	EntrezGene	-	-	-	ETV1	-
rs731179955	2:27469003	T	772367	XM_015281875.2	Transcript	intron_variant	-	-	-	-	-	-	MODIFIER	-	-1	-	SNV	DGKB	EntrezGene	-	-	-	ETV1	-
rs731179955	2:27469003	T	772367	XM_015281876.2	Transcript	intron_variant	-	-	-	-	-	-	MODIFIER	-	-1	-	SNV	DGKB	EntrezGene	-	-	-	ETV1	-
rs731179955	2:27469003	T	772367	XM_015281877.2	Transcript	intron_variant	-	-	-	-	-	-	MODIFIER	-	-1	-	SNV	DGKB	EntrezGene	-	-	-	ETV1	-
rs731179955	2:27469003	T	772367	XM_015281879.2	Transcript	intron_variant	-	-	-	-	-	-	MODIFIER	-	-1	-	SNV	DGKB	EntrezGene	-	-	-	ETV1	-
rs731179955	2:27469003	T	772367	XM_015281880.2	Transcript	intron_variant	-	-	-	-	-	-	MODIFIER	-	-1	-	SNV	DGKB	EntrezGene	-	-	-	ETV1	-
rs731179955	2:27469003	T	772367	XM_025147405.1	Transcript	intron_variant	-	-	-	-	-	-	MODIFIER	-	-1	-	SNV	DGKB	EntrezGene	-	-	-	ETV1	-
rs731179955	2:27469003	T	772367	XM_025147406.1	Transcript	intron_variant	-	-	-	-	-	-	MODIFIER	-	-1	-	SNV	DGKB	EntrezGene	-	-	-	ETV1	-
rs317943183	7:33574193	T	-	-	-	intergenic_variant	-	-	-	-	-	-	MODIFIER	-	-	-	SNV	-	-	-	-	-	ZEB2	-
rs737371609	3:56846133	A	100859246	XR_003074275.1	Transcript	non_coding_transcript_exon_variant	4718	-	-	-	-	-	MODIFIER	-	-1	-	SNV	LOC100859246	EntrezGene	-	-	-	RPS12	-
rs737371609	3:56846133	A	100859246	XR_003074276.1	Transcript	non_coding_transcript_exon_variant	4719	-	-	-	-	-	MODIFIER	-	-1	-	SNV	LOC100859246	EntrezGene	-	-	-	RPS12	-
rs737371609	3:56846133	A	100859246	XR_003074277.1	Transcript	non_coding_transcript_exon_variant	4719	-	-	-	-	-	MODIFIER	-	-1	-	SNV	LOC100859246	EntrezGene	-	-	-	RPS12	-
rs733963779	2:46605333	C	420737	XM_004939531.3	Transcript	intron_variant	-	-	-	-	-	-	MODIFIER	-	1	-	SNV	AOAH	EntrezGene	-	-	-	AOAH	-
rs733963779	2:46605333	C	420737	XM_004939533.3	Transcript	intron_variant	-	-	-	-	-	-	MODIFIER	-	1	-	SNV	AOAH	EntrezGene	-	-	-	AOAH	-
rs733963779	2:46605333	C	420737	XM_418835.5	Transcript	intron_variant	-	-	-	-	-	-	MODIFIER	-	1	-	SNV	AOAH	EntrezGene	-	-	-	AOAH	-
rs312782173	4:50110561	C	-	-	-	intergenic_variant	-	-	-	-	-	-	MODIFIER	-	-	-	SNV	-	-	-	-	-	GRSF1	-
rs431836461	2:46595337	T	-	-	-	intergenic_variant	-	-	-	-	-	-	MODIFIER	-	-	-	SNV	-	-	-	-	-	AOAH	-
rs13544839	10:11905508	T	-	NM_204528.1	Transcript	downstream_gene_variant	-	-	-	-	-	-	MODIFIER	4812	1	-	SNV	-	-	-	-	-	LMINA	-
rs13544839	10:11905508	T	395201	XM_015291974.2	Transcript	downstream_gene_variant	-	-	-	-	-	-	MODIFIER	4259	1	-	SNV	SH3GL3	EntrezGene	-	-	-	LMINA	-
rs13544839	10:11905508	T	415464	XM_015292030.2	Transcript	intron_variant	-	-	-	-	-	-	MODIFIER	-	-1	-	SNV	LMINA	EntrezGene	-	-	-	LMINA	-
rs13544839	10:11905508	T	415464	XM_015292031.2	Transcript	intron_variant	-	-	-	-	-	-	MODIFIER	-	-1	-	SNV	LMINA	EntrezGene	-	-	-	LMINA	-
rs15929223	2:27455215	T	772367	XM_004939325.3	Transcript	intron_variant	-	-	-	-	-	-	MODIFIER	-	-1	-	SNV	DGKB	EntrezGene	-	-	-	ETV1	-
rs15929223	2:27455215	T	772367	XM_004939326.3	Transcript	intron_variant	-	-	-	-	-	-	MODIFIER	-	-1	-	SNV	DGKB	EntrezGene	-	-	-	ETV1	-
rs15929223	2:27455215	T	772367	XM_015281875.2	Transcript	intron_variant	-	-	-	-	-	-	MODIFIER	-	-1	-	SNV	DGKB	EntrezGene	-	-	-	ETV1	-
rs15929223	2:27455215	T	772367	XM_015281876.2	Transcript	intron_variant	-	-	-	-	-	-	MODIFIER	-	-1	-	SNV	DGKB	EntrezGene	-	-	-	ETV1	-
rs15929223	2:27455215	T	772367	XM_015281877.2	Transcript	intron_variant	-	-	-	-	-	-	MODIFIER	-	-1	-	SNV	DGKB	EntrezGene	-	-	-	ETV1	-
rs15929223	2:27455215	T	772367	XM_015281879.2	Transcript	intron_variant	-	-	-	-	-	-	MODIFIER	-	-1	-	SNV	DGKB	EntrezGene	-	-	-	ETV1	-
rs15929223	2:27455215	T	772367	XM_025147405.1	Transcript	intron_variant	-	-	-	-	-	-	MODIFIER	-	-1	-	SNV	DGKB	EntrezGene	-	-	-	ETV1	-
rs15929223	2:27455215	T	772367	XM_025147406.1	Transcript	intron_variant	-	-	-	-	-	-	MODIFIER	-	-1	-	SNV	DGKB	EntrezGene	-	-	-	ETV1	-
rs315082108	5:16738071	A	-	NM_001031183.1	Transcript	downstream_gene_variant	-	-	-	-	-	-	MODIFIER	2499	1	-	SNV	-	-	-	-	-	GAL	-
rs315082108	5:16738071	A	423116	XM_015286778.2	Transcript	downstream_gene_variant	-	-	-	-	-	-	MODIFIER	2498	1	-	SNV	PPP6R3	EntrezGene	-	-	-	GAL	-
rs315082108	5:16738071	A	423116	XM_015286779.1	Transcript	downstream_gene_variant	-	-	-	-	-	-	MODIFIER	2498	1	-	SNV	PPP6R3	EntrezGene	-	-	-	GAL	-
rs315082108	5:16738071	A	423116	XM_015286780.2	Transcript	downstream_gene_variant	-	-	-	-	-	-	MODIFIER	2498	1	-	SNV	PPP6R3	EntrezGene	-	-	-	GAL	-
rs315082108	5:16738071	A	423116	XM_015286781.2	Transcript	downstream_gene_variant	-	-	-	-	-	-	MODIFIER	2498	1	-	SNV	PPP6R3	EntrezGene	-	-	-	GAL	-
rs315082108	5:16738071	A	423116	XM_015286783.2	Transcript	downstream_gene_variant	-	-	-	-	-	-	MODIFIER	2498	1	-	SNV	PPP6R3	EntrezGene	-	-	-	GAL	-
rs315082108	5:16738071	A	423116	XM_015286784.2	Transcript	downstream_gene_variant	-	-	-	-	-	-	MODIFIER	2498	1	-	SNV	PPP6R3	EntrezGene	-	-	-	GAL	-
rs315082108	5:16738071	A	423116	XM_015286785.1	Transcript	downstream_gene_variant	-	-	-	-	-	-	MODIFIER	2498	1	-	SNV	PPP6R3	EntrezGene	-	-	-	GAL	-
rs315082108	5:16738071	A	423116	XM_015286789.2	Transcript	downstream_gene_variant	-	-	-	-	-	-	MODIFIER	2498	1	-	SNV	PPP6R3	EntrezGene	-	-	-	GAL	-
rs315082108	5:16738071	A	423116	XM_025150695.1	Transcript	downstream_gene_variant	-	-	-	-	-	-	MODIFIER	2498	1	-	SNV	PPP6R3	EntrezGene	-	-	-	GAL	-
rs315082108	5:16738071	A	423116	XR_001466615.2	Transcript	downstream_gene_variant	-	-	-	-	-	-	MODIFIER	2498	1	-	SNV	PPP6R3	EntrezGene	-	-	-	GAL	-
rs315082108	5:16738071	A	107053422	XR_003075502.1	Transcript	non_coding_transcript_exon_variant	13977	-	-	-	-	-	MODIFIER	-	-1	-	SNV	LOC107053422	EntrezGene	-	-	-	GAL	-
rs741740138	2:46588479-46588480	A	-	NM_001030994.1	Transcript	downstream_gene_variant	-	-	-	-	-	-	MODIFIER	996	1	-	insertion	-	-	-	-	-	AOAH	-
rs741740138	2:46588479-46588480	A	420735	XM_015281536.2	Transcript	downstream_gene_variant	-	-	-	-	-	-	MODIFIER	986	1	-	insertion	ELMO1	EntrezGene	-	-	-	AOAH	-
rs741740138	2:46588479-46588480	A	420735	XM_015281537.2	Transcript	downstream_gene_variant	-	-	-	-	-	-	MODIFIER	986	1	-	insertion	ELMO1	EntrezGene	-	-	-	AOAH	-
rs741740138	2:46588479-46588480	A	420735	XM_015281538.2	Transcript	downstream_gene_variant	-	-	-	-	-	-	MODIFIER	986	1	-	insertion	ELMO1	EntrezGene	-	-	-	AOAH	-
rs741740138	2:46588479-46588480	A	420735	XM_015281539.2	Transcript	downstream_gene_variant	-	-	-	-	-	-	MODIFIER	986	1	-	insertion	ELMO1	EntrezGene	-	-	-	AOAH	-
rs741740138	2:46588479-46588480	A	420735	XM_015281540.2	Transcript	downstream_gene_variant	-	-	-	-	-	-	MODIFIER	986	1	-	insertion	ELMO1	EntrezGene	-	-	-	AOAH	-
rs741740138	2:46588479-46588480	A	420735	XM_015281541.2	Transcript	downstream_gene_variant	-	-	-	-	-	-	MODIFIER	986	1	-	insertion	ELMO1	EntrezGene	-	-	-	AOAH	-
rs741740138	2:46588479-46588480	A	420735	XM_015281542.2	Transcript	downstream_gene_variant	-	-	-	-	-	-	MODIFIER	986	1	-	insertion	ELMO1	EntrezGene	-	-	-	AOAH	-
rs741740138	2:46588479-46588480	A	420735	XM_015281543.2	Transcript	downstream_gene_variant	-	-	-	-	-	-	MODIFIER	986	1	-	insertion	ELMO1	EntrezGene	-	-	-	AOAH	-
rs741740138	2:46588479-46588480	A	420735	XM_015281544.2	Transcript	downstream_gene_variant	-	-	-	-	-	-	MODIFIER	986	1	-	insertion	ELMO1	EntrezGene	-	-	-	AOAH	-
rs741740138	2:46588479-46588480	A	420735	XM_015281545.2	Transcript	downstream_gene_variant	-	-	-	-	-	-	MODIFIER	986	1	-	insertion	ELMO1	EntrezGene	-	-	-	AOAH	-
rs741740138	2:46588479-46588480	A	420735	XM_015281546.2	Transcript	downstream_gene_variant	-	-	-	-	-	-	MODIFIER	986	1	-	insertion	ELMO1	EntrezGene	-	-	-	AOAH	-
rs741740138	2:46588479-46588480	A	420735	XM_025147231.1	Transcript	downstream_gene_variant	-	-	-	-	-	-	MODIFIER	986	1	-	insertion	ELMO1	EntrezGene	-	-	-	AOAH	-
rs16471852	5:16713499	T	-	NM_001031183.1	Transcript	intron_variant,non_coding_transcript_variant	-	-	-	-	-	-	MODIFIER	-	1	-	SNV	-	-	-	-	-	PPP6R3	-
rs16471852	5:16713499	T	423116	XM_015286778.2	Transcript	intron_variant	-	-	-	-	-	-	MODIFIER	-	1	-	SNV	PPP6R3	EntrezGene	-	-	-	PPP6R3	-
rs16471852	5:16713499	T	423116	XM_015286779.1	Transcript	intron_variant	-	-	-	-	-	-	MODIFIER	-	1	-	SNV	PPP6R3	EntrezGene	-	-	-	PPP6R3	-
rs16471852	5:16713499	T	423116	XM_015286780.2	Transcript	intron_variant	-	-	-	-	-	-	MODIFIER	-	1	-	SNV	PPP6R3	EntrezGene	-	-	-	PPP6R3	-
rs16471852	5:16713499	T	423116	XM_015286781.2	Transcript	intron_variant	-	-	-	-	-	-	MODIFIER	-	1	-	SNV	PPP6R3	EntrezGene	-	-	-	PPP6R3	-
rs16471852	5:16713499	T	423116	XM_015286782.2	Transcript	intron_variant	-	-	-	-	-	-	MODIFIER	-	1	-	SNV	PPP6R3	EntrezGene	-	-	-	PPP6R3	-
rs16471852	5:16713499	T	423116	XM_015286783.2	Transcript	intron_variant	-	-	-	-	-	-	MODIFIER	-	1	-	SNV	PPP6R3	EntrezGene	-	-	-	PPP6R3	-
rs16471852	5:16713499	T	423116	XM_015286784.2	Transcript	intron_variant	-	-	-	-	-	-	MODIFIER	-	1	-	SNV	PPP6R3	EntrezGene	-	-	-	PPP6R3	-
rs16471852	5:16713499	T	423116	XM_015286785.1	Transcript	intron_variant	-	-	-	-	-	-	MODIFIER	-	1	-	SNV	PPP6R3	EntrezGene	-	-	-	PPP6R3	-
rs16471852	5:16713499	T	423116	XM_015286788.2	Transcript	intron_variant	-	-	-	-	-	-	MODIFIER	-	1	-	SNV	PPP6R3	EntrezGene	-	-	-	PPP6R3	-
rs16471852	5:16713499	T	423116	XM_015286789.2	Transcript	intron_variant	-	-	-	-	-	-	MODIFIER	-	1	-	SNV	PPP6R3	EntrezGene	-	-	-	PPP6R3	-
rs16471852	5:16713499	T	423116	XM_025150695.1	Transcript	intron_variant	-	-	-	-	-	-	MODIFIER	-	1	-	SNV	PPP6R3	EntrezGene	-	-	-	PPP6R3	-
rs16471852	5:16713499	T	423116	XR_001466615.2	Transcript	intron_variant,non_coding_transcript_variant	-	-	-	-	-	-	MODIFIER	-	1	-	SNV	PPP6R3	EntrezGene	-	-	-	PPP6R3	-
rs314728396	2:42107526	A	112531721	XR_003073633.1	Transcript	downstream_gene_variant	-	-	-	-	-	-	MODIFIER	1943	-1	-	SNV	LOC112531721	EntrezGene	-	-	-	CPNE4	-
rs314728396	2:42107526	A	112531721	XR_003073634.1	Transcript	intron_variant,non_coding_transcript_variant	-	-	-	-	-	-	MODIFIER	-	-1	-	SNV	LOC112531721	EntrezGene	-	-	-	CPNE4	-
rs314728396	2:42107526	A	112531721	XR_003073635.1	Transcript	downstream_gene_variant	-	-	-	-	-	-	MODIFIER	1942	-1	-	SNV	LOC112531721	EntrezGene	-	-	-	CPNE4	-
rs313699733	4:52613092	A	395166	XM_015276389.2	Transcript	intron_variant	-	-	-	-	-	-	MODIFIER	-	-1	-	SNV	FAT4	EntrezGene	-	-	-	FAT4	-
rs316804269	6:30471225	A	107053724	XR_001467251.1	Transcript	downstream_gene_variant	-	-	-	-	-	-	MODIFIER	2483	1	-	SNV	LOC107053724	EntrezGene	-	-	-	RAB11FIP2	-
rs735003925	5:16713982	T	-	NM_001031183.1	Transcript	intron_variant,non_coding_transcript_variant	-	-	-	-	-	-	MODIFIER	-	1	-	SNV	-	-	-	-	-	PPP6R3	-
rs735003925	5:16713982	T	423116	XM_015286778.2	Transcript	intron_variant	-	-	-	-	-	-	MODIFIER	-	1	-	SNV	PPP6R3	EntrezGene	-	-	-	PPP6R3	-
rs735003925	5:16713982	T	423116	XM_015286779.1	Transcript	intron_variant	-	-	-	-	-	-	MODIFIER	-	1	-	SNV	PPP6R3	EntrezGene	-	-	-	PPP6R3	-
rs735003925	5:16713982	T	423116	XM_015286780.2	Transcript	intron_variant	-	-	-	-	-	-	MODIFIER	-	1	-	SNV	PPP6R3	EntrezGene	-	-	-	PPP6R3	-
rs735003925	5:16713982	T	423116	XM_015286781.2	Transcript	intron_variant	-	-	-	-	-	-	MODIFIER	-	1	-	SNV	PPP6R3	EntrezGene	-	-	-	PPP6R3	-
rs735003925	5:16713982	T	423116	XM_015286782.2	Transcript	intron_variant	-	-	-	-	-	-	MODIFIER	-	1	-	SNV	PPP6R3	EntrezGene	-	-	-	PPP6R3	-
rs735003925	5:16713982	T	423116	XM_015286783.2	Transcript	intron_variant	-	-	-	-	-	-	MODIFIER	-	1	-	SNV	PPP6R3	EntrezGene	-	-	-	PPP6R3	-
rs735003925	5:16713982	T	423116	XM_015286784.2	Transcript	intron_variant	-	-	-	-	-	-	MODIFIER	-	1	-	SNV	PPP6R3	EntrezGene	-	-	-	PPP6R3	-
rs735003925	5:16713982	T	423116	XM_015286785.1	Transcript	intron_variant	-	-	-	-	-	-	MODIFIER	-	1	-	SNV	PPP6R3	EntrezGene	-	-	-	PPP6R3	-
rs735003925	5:16713982	T	423116	XM_015286788.2	Transcript	intron_variant	-	-	-	-	-	-	MODIFIER	-	1	-	SNV	PPP6R3	EntrezGene	-	-	-	PPP6R3	-
rs735003925	5:16713982	T	423116	XM_015286789.2	Transcript	intron_variant	-	-	-	-	-	-	MODIFIER	-	1	-	SNV	PPP6R3	EntrezGene	-	-	-	PPP6R3	-
[truncated: 798 more rows]

## Sheet: VEP FPD F2
Results of the VEP of genes affected by variants (-log10(p) > 5) from the F2 GWAS with the trait FPD
#Uploaded_variation	Location	Allele	Gene	Feature	Feature_type	Consequence	cDNA_position	CDS_position	Protein_position	Amino_acids	Codons	Existing_variation	IMPACT	DISTANCE	STRAND	FLAGS	VARIANT_CLASS	SYMBOL	SYMBOL_SOURCE	HGNC_ID	REFSEQ_MATCH	NEAREST	SIFT
rs315473307	10:3049755	A	-	NM_001293202.1	Transcript	non_coding_transcript_exon_variant	1349	-	-	-	-	-	MODIFIER	-	1	-	SNV	-	-	-	-	STRA6	-
rs315473307	10:3049755	A	769957	XM_001233272.5	Transcript	downstream_gene_variant	-	-	-	-	-	-	MODIFIER	4511	-1	-	SNV	ISLR	EntrezGene	-	-	STRA6	-
rs315473307	10:3049755	A	415301	XM_004943696.3	Transcript	missense_variant	1825	1150	384	A/T	Gcc/Acc	-	MODERATE	-	1	-	SNV	STRA6	EntrezGene	-	-	STRA6	tolerated(0.19)
rs315473307	10:3049755	A	415301	XM_004943697.3	Transcript	missense_variant	1812	1150	384	A/T	Gcc/Acc	-	MODERATE	-	1	-	SNV	STRA6	EntrezGene	-	-	STRA6	tolerated(0.19)
rs315473307	10:3049755	A	415301	XM_015278809.2	Transcript	missense_variant	1983	1150	384	A/T	Gcc/Acc	-	MODERATE	-	1	-	SNV	STRA6	EntrezGene	-	-	STRA6	tolerated(0.19)
rs315473307	10:3049755	A	415301	XM_015278811.2	Transcript	missense_variant	1815	1150	384	A/T	Gcc/Acc	-	MODERATE	-	1	-	SNV	STRA6	EntrezGene	-	-	STRA6	tolerated(0.19)
rs315473307	10:3049755	A	769957	XM_015279034.2	Transcript	downstream_gene_variant	-	-	-	-	-	-	MODIFIER	4511	-1	-	SNV	ISLR	EntrezGene	-	-	STRA6	-
rs315473307	10:3049755	A	769957	XM_015279035.2	Transcript	downstream_gene_variant	-	-	-	-	-	-	MODIFIER	4511	-1	-	SNV	ISLR	EntrezGene	-	-	STRA6	-
rs315473307	10:3049755	A	769957	XM_015279036.2	Transcript	downstream_gene_variant	-	-	-	-	-	-	MODIFIER	4511	-1	-	SNV	ISLR	EntrezGene	-	-	STRA6	-
rs14944609	10:5999032	G	415380	XM_015278999.2	Transcript	3_prime_UTR_variant	6805	-	-	-	-	-	MODIFIER	-	1	-	SNV	OTUD7A	EntrezGene	-	-	KLF13	-
rs14944609	10:5999032	G	415380	XM_015279000.2	Transcript	3_prime_UTR_variant	6747	-	-	-	-	-	MODIFIER	-	1	-	SNV	OTUD7A	EntrezGene	-	-	KLF13	-
rs14944609	10:5999032	G	415380	XM_015279001.2	Transcript	3_prime_UTR_variant	6727	-	-	-	-	-	MODIFIER	-	1	-	SNV	OTUD7A	EntrezGene	-	-	KLF13	-
rs14944609	10:5999032	G	415380	XM_015279002.2	Transcript	3_prime_UTR_variant	6760	-	-	-	-	-	MODIFIER	-	1	-	SNV	OTUD7A	EntrezGene	-	-	KLF13	-
rs14944609	10:5999032	G	415380	XM_015279003.2	Transcript	3_prime_UTR_variant	6956	-	-	-	-	-	MODIFIER	-	1	-	SNV	OTUD7A	EntrezGene	-	-	KLF13	-
rs14944609	10:5999032	G	415380	XM_015279004.2	Transcript	3_prime_UTR_variant	6802	-	-	-	-	-	MODIFIER	-	1	-	SNV	OTUD7A	EntrezGene	-	-	KLF13	-
rs14944609	10:5999032	G	415380	XM_025154080.1	Transcript	3_prime_UTR_variant	7091	-	-	-	-	-	MODIFIER	-	1	-	SNV	OTUD7A	EntrezGene	-	-	KLF13	-
rs14944609	10:5999032	G	415380	XM_025154081.1	Transcript	3_prime_UTR_variant	6928	-	-	-	-	-	MODIFIER	-	1	-	SNV	OTUD7A	EntrezGene	-	-	KLF13	-
rs14944609	10:5999032	G	415380	XM_025154082.1	Transcript	3_prime_UTR_variant	6807	-	-	-	-	-	MODIFIER	-	1	-	SNV	OTUD7A	EntrezGene	-	-	KLF13	-
rs14944609	10:5999032	G	415380	XM_025154083.1	Transcript	3_prime_UTR_variant	6858	-	-	-	-	-	MODIFIER	-	1	-	SNV	OTUD7A	EntrezGene	-	-	KLF13	-
rs315786446	10:11894117	G	-	NM_204528.1	Transcript	intron_variant,non_coding_transcript_variant	-	-	-	-	-	-	MODIFIER	-	1	-	SNV	-	-	-	-	SH3GL3	-
rs315786446	10:11894117	G	395201	XM_015291974.2	Transcript	intron_variant	-	-	-	-	-	-	MODIFIER	-	1	-	SNV	SH3GL3	EntrezGene	-	-	SH3GL3	-
rs315786446	10:11894117	G	107054195	XR_001468220.2	Transcript	upstream_gene_variant	-	-	-	-	-	-	MODIFIER	645	-1	-	SNV	LOC107054195	EntrezGene	-	-	SH3GL3	-
rs316575170	10:11894824	A	-	NM_204528.1	Transcript	intron_variant,non_coding_transcript_variant	-	-	-	-	-	-	MODIFIER	-	1	-	SNV	-	-	-	-	SH3GL3	-
rs316575170	10:11894824	A	395201	XM_015291974.2	Transcript	intron_variant	-	-	-	-	-	-	MODIFIER	-	1	-	SNV	SH3GL3	EntrezGene	-	-	SH3GL3	-
rs316575170	10:11894824	A	107054195	XR_001468220.2	Transcript	upstream_gene_variant	-	-	-	-	-	-	MODIFIER	1352	-1	-	SNV	LOC107054195	EntrezGene	-	-	SH3GL3	-
rs13544839	10:11905508	T	-	NM_204528.1	Transcript	downstream_gene_variant	-	-	-	-	-	-	MODIFIER	4812	1	-	SNV	-	-	-	-	LMINA	-
rs13544839	10:11905508	T	395201	XM_015291974.2	Transcript	downstream_gene_variant	-	-	-	-	-	-	MODIFIER	4259	1	-	SNV	SH3GL3	EntrezGene	-	-	LMINA	-
rs13544839	10:11905508	T	415464	XM_015292030.2	Transcript	intron_variant	-	-	-	-	-	-	MODIFIER	-	-1	-	SNV	LMINA	EntrezGene	-	-	LMINA	-
rs13544839	10:11905508	T	415464	XM_015292031.2	Transcript	intron_variant	-	-	-	-	-	-	MODIFIER	-	-1	-	SNV	LMINA	EntrezGene	-	-	LMINA	-
rs733424087	11:8332940	T	101751621	XM_015292425.2	Transcript	intron_variant	-	-	-	-	-	-	MODIFIER	-	1	-	SNV	VSTM2B	EntrezGene	-	-	VSTM2B	-
rs733424087	11:8332940	T	101751621	XM_025154297.1	Transcript	intron_variant	-	-	-	-	-	-	MODIFIER	-	1	-	SNV	VSTM2B	EntrezGene	-	-	VSTM2B	-
rs733424087	11:8332940	T	101751621	XM_025154298.1	Transcript	intron_variant	-	-	-	-	-	-	MODIFIER	-	1	-	SNV	VSTM2B	EntrezGene	-	-	VSTM2B	-
rs733424087	11:8332940	T	101751621	XR_003077246.1	Transcript	intron_variant,non_coding_transcript_variant	-	-	-	-	-	-	MODIFIER	-	1	-	SNV	VSTM2B	EntrezGene	-	-	VSTM2B	-
rs733424087	11:8332940	T	101749699	XR_003077247.1	Transcript	downstream_gene_variant	-	-	-	-	-	-	MODIFIER	2500	-1	-	SNV	LOC101749699	EntrezGene	-	-	VSTM2B	-
rs734106880	11:8371980	T	427546	XM_004944207.3	Transcript	intron_variant	-	-	-	-	-	-	MODIFIER	-	1	-	SNV	PLEKHF1	EntrezGene	-	-	PLEKHF1	-
rs734106880	11:8371980	T	427546	XM_004944208.3	Transcript	intron_variant	-	-	-	-	-	-	MODIFIER	-	1	-	SNV	PLEKHF1	EntrezGene	-	-	PLEKHF1	-
rs734106880	11:8371980	T	427546	XM_004944209.3	Transcript	intron_variant	-	-	-	-	-	-	MODIFIER	-	1	-	SNV	PLEKHF1	EntrezGene	-	-	PLEKHF1	-
rs734106880	11:8371980	T	427546	XM_004944210.3	Transcript	intron_variant	-	-	-	-	-	-	MODIFIER	-	1	-	SNV	PLEKHF1	EntrezGene	-	-	PLEKHF1	-
rs734106880	11:8371980	T	427546	XM_015292426.2	Transcript	intron_variant	-	-	-	-	-	-	MODIFIER	-	1	-	SNV	PLEKHF1	EntrezGene	-	-	PLEKHF1	-
rs734106880	11:8371980	T	427546	XM_015292427.2	Transcript	intron_variant	-	-	-	-	-	-	MODIFIER	-	1	-	SNV	PLEKHF1	EntrezGene	-	-	PLEKHF1	-
rs734106880	11:8371980	T	101749699	XR_003077247.1	Transcript	upstream_gene_variant	-	-	-	-	-	-	MODIFIER	4298	-1	-	SNV	LOC101749699	EntrezGene	-	-	PLEKHF1	-
rs736490379	11:8389046	G	-	NM_001277579.1	Transcript	downstream_gene_variant	-	-	-	-	-	-	MODIFIER	4825	-1	-	SNV	-	-	-	-	LOC100858381	-
rs736490379	11:8389046	G	-	NM_001277581.1	Transcript	downstream_gene_variant	-	-	-	-	-	-	MODIFIER	4825	-1	-	SNV	-	-	-	-	LOC100858381	-
rs736490379	11:8389046	G	-	NM_001277582.1	Transcript	downstream_gene_variant	-	-	-	-	-	-	MODIFIER	4825	-1	-	SNV	-	-	-	-	LOC100858381	-
rs736490379	11:8389046	G	-	NM_001277666.2	Transcript	downstream_gene_variant	-	-	-	-	-	-	MODIFIER	301	-1	-	SNV	-	-	-	-	LOC100858381	-
rs736490379	11:8389046	G	100858381	XM_015292387.2	Transcript	downstream_gene_variant	-	-	-	-	-	-	MODIFIER	277	-1	-	SNV	LOC100858381	EntrezGene	-	-	LOC100858381	-
rs736490379	11:8389046	G	100858381	XM_025154142.1	Transcript	downstream_gene_variant	-	-	-	-	-	-	MODIFIER	413	-1	-	SNV	LOC100858381	EntrezGene	-	-	LOC100858381	-
rs736490379	11:8389046	G	100858381	XM_025154143.1	Transcript	3_prime_UTR_variant	1220	-	-	-	-	-	MODIFIER	-	-1	-	SNV	LOC100858381	EntrezGene	-	-	LOC100858381	-
11_8389061	11:8389062-8389066	-	-	NM_001277579.1	Transcript	downstream_gene_variant	-	-	-	-	-	-	MODIFIER	4805	-1	-	deletion	-	-	-	-	LOC100858381	-
11_8389061	11:8389062-8389066	-	-	NM_001277581.1	Transcript	downstream_gene_variant	-	-	-	-	-	-	MODIFIER	4805	-1	-	deletion	-	-	-	-	LOC100858381	-
11_8389061	11:8389062-8389066	-	-	NM_001277582.1	Transcript	downstream_gene_variant	-	-	-	-	-	-	MODIFIER	4805	-1	-	deletion	-	-	-	-	LOC100858381	-
11_8389061	11:8389062-8389066	-	-	NM_001277666.2	Transcript	downstream_gene_variant	-	-	-	-	-	-	MODIFIER	281	-1	-	deletion	-	-	-	-	LOC100858381	-
11_8389061	11:8389062-8389066	-	100858381	XM_015292387.2	Transcript	downstream_gene_variant	-	-	-	-	-	-	MODIFIER	257	-1	-	deletion	LOC100858381	EntrezGene	-	-	LOC100858381	-
11_8389061	11:8389062-8389066	-	100858381	XM_025154142.1	Transcript	downstream_gene_variant	-	-	-	-	-	-	MODIFIER	393	-1	-	deletion	LOC100858381	EntrezGene	-	-	LOC100858381	-
11_8389061	11:8389062-8389066	-	100858381	XM_025154143.1	Transcript	3_prime_UTR_variant	1200-1204	-	-	-	-	-	MODIFIER	-	-1	-	deletion	LOC100858381	EntrezGene	-	-	LOC100858381	-
11_8389069	11:8389069-8389070	TATTGT	-	NM_001277579.1	Transcript	downstream_gene_variant	-	-	-	-	-	-	MODIFIER	4801	-1	-	insertion	-	-	-	-	LOC100858381	-
11_8389069	11:8389069-8389070	TATTGT	-	NM_001277581.1	Transcript	downstream_gene_variant	-	-	-	-	-	-	MODIFIER	4801	-1	-	insertion	-	-	-	-	LOC100858381	-
11_8389069	11:8389069-8389070	TATTGT	-	NM_001277582.1	Transcript	downstream_gene_variant	-	-	-	-	-	-	MODIFIER	4801	-1	-	insertion	-	-	-	-	LOC100858381	-
11_8389069	11:8389069-8389070	TATTGT	-	NM_001277666.2	Transcript	downstream_gene_variant	-	-	-	-	-	-	MODIFIER	277	-1	-	insertion	-	-	-	-	LOC100858381	-
11_8389069	11:8389069-8389070	TATTGT	100858381	XM_015292387.2	Transcript	downstream_gene_variant	-	-	-	-	-	-	MODIFIER	253	-1	-	insertion	LOC100858381	EntrezGene	-	-	LOC100858381	-
11_8389069	11:8389069-8389070	TATTGT	100858381	XM_025154142.1	Transcript	downstream_gene_variant	-	-	-	-	-	-	MODIFIER	389	-1	-	insertion	LOC100858381	EntrezGene	-	-	LOC100858381	-
11_8389069	11:8389069-8389070	TATTGT	100858381	XM_025154143.1	Transcript	3_prime_UTR_variant	1196-1197	-	-	-	-	-	MODIFIER	-	-1	-	insertion	LOC100858381	EntrezGene	-	-	LOC100858381	-
rs14022292	11:8389878	A	-	NM_001277579.1	Transcript	downstream_gene_variant	-	-	-	-	-	-	MODIFIER	3993	-1	-	SNV	-	-	-	-	LOC100858381	-
rs14022292	11:8389878	A	-	NM_001277581.1	Transcript	downstream_gene_variant	-	-	-	-	-	-	MODIFIER	3993	-1	-	SNV	-	-	-	-	LOC100858381	-
rs14022292	11:8389878	A	-	NM_001277582.1	Transcript	downstream_gene_variant	-	-	-	-	-	-	MODIFIER	3993	-1	-	SNV	-	-	-	-	LOC100858381	-
rs14022292	11:8389878	A	-	NM_001277666.2	Transcript	intron_variant,non_coding_transcript_variant	-	-	-	-	-	-	MODIFIER	-	-1	-	SNV	-	-	-	-	LOC100858381	-
rs14022292	11:8389878	A	100858381	XM_015292387.2	Transcript	intron_variant	-	-	-	-	-	-	MODIFIER	-	-1	-	SNV	LOC100858381	EntrezGene	-	-	LOC100858381	-
rs14022292	11:8389878	A	100858381	XM_025154142.1	Transcript	intron_variant	-	-	-	-	-	-	MODIFIER	-	-1	-	SNV	LOC100858381	EntrezGene	-	-	LOC100858381	-
rs14022292	11:8389878	A	100858381	XM_025154143.1	Transcript	intron_variant	-	-	-	-	-	-	MODIFIER	-	-1	-	SNV	LOC100858381	EntrezGene	-	-	LOC100858381	-
11_8390998	11:8390999	-	-	NM_001277579.1	Transcript	downstream_gene_variant	-	-	-	-	-	-	MODIFIER	2872	-1	-	deletion	-	-	-	-	LOC100858381	-
11_8390998	11:8390999	-	-	NM_001277581.1	Transcript	downstream_gene_variant	-	-	-	-	-	-	MODIFIER	2872	-1	-	deletion	-	-	-	-	LOC100858381	-
11_8390998	11:8390999	-	-	NM_001277582.1	Transcript	downstream_gene_variant	-	-	-	-	-	-	MODIFIER	2872	-1	-	deletion	-	-	-	-	LOC100858381	-
11_8390998	11:8390999	-	-	NM_001277666.2	Transcript	intron_variant,non_coding_transcript_variant	-	-	-	-	-	-	MODIFIER	-	-1	-	deletion	-	-	-	-	LOC100858381	-
11_8390998	11:8390999	-	100858381	XM_015292387.2	Transcript	intron_variant	-	-	-	-	-	-	MODIFIER	-	-1	-	deletion	LOC100858381	EntrezGene	-	-	LOC100858381	-
11_8390998	11:8390999	-	100858381	XM_025154142.1	Transcript	intron_variant	-	-	-	-	-	-	MODIFIER	-	-1	-	deletion	LOC100858381	EntrezGene	-	-	LOC100858381	-
11_8390998	11:8390999	-	100858381	XM_025154143.1	Transcript	5_prime_UTR_variant	148	-	-	-	-	-	MODIFIER	-	-1	-	deletion	LOC100858381	EntrezGene	-	-	LOC100858381	-
11_8391025	11:8391025-8391026	ATATAT	-	NM_001277579.1	Transcript	downstream_gene_variant	-	-	-	-	-	-	MODIFIER	2845	-1	-	insertion	-	-	-	-	LOC100858381	-
11_8391025	11:8391025-8391026	ATATAT	-	NM_001277581.1	Transcript	downstream_gene_variant	-	-	-	-	-	-	MODIFIER	2845	-1	-	insertion	-	-	-	-	LOC100858381	-
11_8391025	11:8391025-8391026	ATATAT	-	NM_001277582.1	Transcript	downstream_gene_variant	-	-	-	-	-	-	MODIFIER	2845	-1	-	insertion	-	-	-	-	LOC100858381	-
11_8391025	11:8391025-8391026	ATATAT	-	NM_001277666.2	Transcript	intron_variant,non_coding_transcript_variant	-	-	-	-	-	-	MODIFIER	-	-1	-	insertion	-	-	-	-	LOC100858381	-
11_8391025	11:8391025-8391026	ATATAT	100858381	XM_015292387.2	Transcript	intron_variant	-	-	-	-	-	-	MODIFIER	-	-1	-	insertion	LOC100858381	EntrezGene	-	-	LOC100858381	-
11_8391025	11:8391025-8391026	ATATAT	100858381	XM_025154142.1	Transcript	intron_variant	-	-	-	-	-	-	MODIFIER	-	-1	-	insertion	LOC100858381	EntrezGene	-	-	LOC100858381	-
11_8391025	11:8391025-8391026	ATATAT	100858381	XM_025154143.1	Transcript	5_prime_UTR_variant	121-122	-	-	-	-	-	MODIFIER	-	-1	-	insertion	LOC100858381	EntrezGene	-	-	LOC100858381	-
rs737620564	11:8524749	G	415759	XM_015292429.2	Transcript	intron_variant	-	-	-	-	-	-	MODIFIER	-	1	-	SNV	URI1	EntrezGene	-	-	URI1	-
rs314150259	11:8525470	A	415759	XM_015292429.2	Transcript	intron_variant	-	-	-	-	-	-	MODIFIER	-	1	-	SNV	URI1	EntrezGene	-	-	URI1	-
11_13577661	11:13577661-13577662	A	-	-	-	intergenic_variant	-	-	-	-	-	-	MODIFIER	-	-	-	insertion	-	-	-	-	ADAMTS18	-
rs738686018	11:15665696	C	-	-	-	intergenic_variant	-	-	-	-	-	-	MODIFIER	-	-	-	SNV	-	-	-	-	PLCG2	-
11_19117659	11:19117659-19117660	T	395682	XM_015292547.2	Transcript	intron_variant	-	-	-	-	-	-	MODIFIER	-	1	-	insertion	ZFHX3	EntrezGene	-	-	ZFHX3	-
11_19117659	11:19117659-19117660	T	395682	XM_025154147.1	Transcript	intron_variant	-	-	-	-	-	-	MODIFIER	-	1	-	insertion	ZFHX3	EntrezGene	-	-	ZFHX3	-
11_19117659	11:19117659-19117660	T	395682	XM_025154148.1	Transcript	intron_variant	-	-	-	-	-	-	MODIFIER	-	1	-	insertion	ZFHX3	EntrezGene	-	-	ZFHX3	-
rs316053086	12:4825500	T	-	NM_001030592.1	Transcript	intron_variant,non_coding_transcript_variant	-	-	-	-	-	-	MODIFIER	-	1	-	SNV	-	-	-	-	ATG7	-
rs316053086	12:4825500	T	415961	XM_015293052.2	Transcript	intron_variant	-	-	-	-	-	-	MODIFIER	-	1	-	SNV	ATG7	EntrezGene	-	-	ATG7	-
rs316053086	12:4825500	T	415961	XM_015293053.2	Transcript	intron_variant	-	-	-	-	-	-	MODIFIER	-	1	-	SNV	ATG7	EntrezGene	-	-	ATG7	-
rs316053086	12:4825500	T	415961	XM_015293054.2	Transcript	intron_variant	-	-	-	-	-	-	MODIFIER	-	1	-	SNV	ATG7	EntrezGene	-	-	ATG7	-
rs14034742	12:5538654	G	-	-	-	intergenic_variant	-	-	-	-	-	-	MODIFIER	-	-	-	SNV	-	-	-	-	LOC101750189	-
12_12044567	12:12044567	T	-	NM_001030601.2	Transcript	downstream_gene_variant	-	-	-	-	-	-	MODIFIER	2908	1	-	SNV	-	-	-	-	NDUFAF3	-
12_12044567	12:12044567	T	416059	XM_015293318.2	Transcript	upstream_gene_variant	-	-	-	-	-	-	MODIFIER	2146	1	-	SNV	DALRD3	EntrezGene	-	-	NDUFAF3	-
12_12044567	12:12044567	T	107054424	XM_015293320.2	Transcript	upstream_gene_variant	-	-	-	-	-	-	MODIFIER	494	-1	-	SNV	NDUFAF3	EntrezGene	-	-	NDUFAF3	-
12_12044567	12:12044567	T	416059	XM_025154546.1	Transcript	missense_variant	547	532	178	R/C	Cgc/Tgc	-	MODERATE	-	1	-	SNV	DALRD3	EntrezGene	-	-	NDUFAF3	-
12_12044567	12:12044567	T	416059	XM_025154547.1	Transcript	missense_variant	547	532	178	R/C	Cgc/Tgc	-	MODERATE	-	1	-	SNV	DALRD3	EntrezGene	-	-	NDUFAF3	-
12_12044567	12:12044567	T	107054424	XM_025154548.1	Transcript	upstream_gene_variant	-	-	-	-	-	-	MODIFIER	451	-1	-	SNV	NDUFAF3	EntrezGene	-	-	NDUFAF3	-
12_12044567	12:12044567	T	107054424	XM_025154549.1	Transcript	upstream_gene_variant	-	-	-	-	-	-	MODIFIER	451	-1	-	SNV	NDUFAF3	EntrezGene	-	-	NDUFAF3	-
12_12044567	12:12044567	T	107054424	XM_025154550.1	Transcript	upstream_gene_variant	-	-	-	-	-	-	MODIFIER	451	-1	-	SNV	NDUFAF3	EntrezGene	-	-	NDUFAF3	-
rs14044014	12:14347347	T	416082	XR_001468651.2	Transcript	downstream_gene_variant	-	-	-	-	-	-	MODIFIER	2896	-1	-	SNV	LOC416082	EntrezGene	-	-	ADAMTS9	-
rs14044014	12:14347347	T	101751855	XR_001468652.2	Transcript	upstream_gene_variant	-	-	-	-	-	-	MODIFIER	963	-1	-	SNV	LOC101751855	EntrezGene	-	-	ADAMTS9	-
rs14044014	12:14347347	T	112533375	XR_003077497.1	Transcript	intron_variant,non_coding_transcript_variant	-	-	-	-	-	-	MODIFIER	-	1	-	SNV	LOC112533375	EntrezGene	-	-	ADAMTS9	-
rs732163405	12:18840784	A	-	NM_001174059.1	Transcript	intron_variant,non_coding_transcript_variant	-	-	-	-	-	-	MODIFIER	-	1	-	SNV	-	-	-	-	ITPR1	-
rs732163405	12:18840784	A	395412	XM_015292941.2	Transcript	intron_variant	-	-	-	-	-	-	MODIFIER	-	1	-	SNV	ITPR1	EntrezGene	-	-	ITPR1	-
rs732163405	12:18840784	A	395412	XM_015292942.2	Transcript	intron_variant	-	-	-	-	-	-	MODIFIER	-	1	-	SNV	ITPR1	EntrezGene	-	-	ITPR1	-
rs732163405	12:18840784	A	395412	XM_015292943.2	Transcript	intron_variant	-	-	-	-	-	-	MODIFIER	-	1	-	SNV	ITPR1	EntrezGene	-	-	ITPR1	-
rs732163405	12:18840784	A	395412	XM_015292944.2	Transcript	intron_variant	-	-	-	-	-	-	MODIFIER	-	1	-	SNV	ITPR1	EntrezGene	-	-	ITPR1	-
rs732163405	12:18840784	A	395412	XM_015292945.2	Transcript	intron_variant	-	-	-	-	-	-	MODIFIER	-	1	-	SNV	ITPR1	EntrezGene	-	-	ITPR1	-
rs732163405	12:18840784	A	395412	XM_015292946.2	Transcript	intron_variant	-	-	-	-	-	-	MODIFIER	-	1	-	SNV	ITPR1	EntrezGene	-	-	ITPR1	-
rs732163405	12:18840784	A	395412	XM_015292947.2	Transcript	intron_variant	-	-	-	-	-	-	MODIFIER	-	1	-	SNV	ITPR1	EntrezGene	-	-	ITPR1	-
rs732163405	12:18840784	A	395412	XM_015292948.2	Transcript	intron_variant	-	-	-	-	-	-	MODIFIER	-	1	-	SNV	ITPR1	EntrezGene	-	-	ITPR1	-
rs732163405	12:18840784	A	395412	XM_015292949.2	Transcript	intron_variant	-	-	-	-	-	-	MODIFIER	-	1	-	SNV	ITPR1	EntrezGene	-	-	ITPR1	-
rs732163405	12:18840784	A	395412	XM_015292950.2	Transcript	upstream_gene_variant	-	-	-	-	-	-	MODIFIER	974	1	-	SNV	ITPR1	EntrezGene	-	-	ITPR1	-
rs732163405	12:18840784	A	395412	XM_015292951.2	Transcript	intron_variant	-	-	-	-	-	-	MODIFIER	-	1	-	SNV	ITPR1	EntrezGene	-	-	ITPR1	-
rs732163405	12:18840784	A	395412	XM_015292952.2	Transcript	intron_variant	-	-	-	-	-	-	MODIFIER	-	1	-	SNV	ITPR1	EntrezGene	-	-	ITPR1	-
rs732163405	12:18840784	A	395412	XM_015292953.2	Transcript	intron_variant	-	-	-	-	-	-	MODIFIER	-	1	-	SNV	ITPR1	EntrezGene	-	-	ITPR1	-
rs732163405	12:18840784	A	395412	XM_025154415.1	Transcript	intron_variant	-	-	-	-	-	-	MODIFIER	-	1	-	SNV	ITPR1	EntrezGene	-	-	ITPR1	-
rs315146834	12:18964808	C	112533364	XR_003077451.1	Transcript	non_coding_transcript_exon_variant	4766	-	-	-	-	-	MODIFIER	-	-1	-	SNV	LOC112533364	EntrezGene	-	-	ARL8B	-
rs312579842	13:3974978	T	-	NM_204714.1	Transcript	intron_variant,non_coding_transcript_variant	-	-	-	-	-	-	MODIFIER	-	-1	-	SNV	-	-	-	-	FGF18	-
rs312579842	13:3974978	T	395453	XM_015293588.2	Transcript	intron_variant	-	-	-	-	-	-	MODIFIER	-	-1	-	SNV	FGF18	EntrezGene	-	-	FGF18	-
rs312579842	13:3974978	T	395453	XM_015293589.2	Transcript	intron_variant	-	-	-	-	-	-	MODIFIER	-	-1	-	SNV	FGF18	EntrezGene	-	-	FGF18	-
rs312579842	13:3974978	T	395453	XM_015293590.2	Transcript	intron_variant	-	-	-	-	-	-	MODIFIER	-	-1	-	SNV	FGF18	EntrezGene	-	-	FGF18	-
13_8068942	13:8068942	C	-	NM_001277696.1	Transcript	upstream_gene_variant	-	-	-	-	-	-	MODIFIER	455	1	-	SNV	-	-	-	-	GABRB2	-
13_8068942	13:8068942	C	414890	XM_015293646.2	Transcript	intron_variant	-	-	-	-	-	-	MODIFIER	-	1	-	SNV	GABRB2	EntrezGene	-	-	GABRB2	-
13_8068942	13:8068942	C	414890	XM_025154824.1	Transcript	intron_variant	-	-	-	-	-	-	MODIFIER	-	1	-	SNV	GABRB2	EntrezGene	-	-	GABRB2	-
13_8068942	13:8068942	C	414890	XM_025154825.1	Transcript	intron_variant	-	-	-	-	-	-	MODIFIER	-	1	-	SNV	GABRB2	EntrezGene	-	-	GABRB2	-
13_8068942	13:8068942	C	414890	XM_025154826.1	Transcript	intron_variant	-	-	-	-	-	-	MODIFIER	-	1	-	SNV	GABRB2	EntrezGene	-	-	GABRB2	-
13_8069005	13:8069005	T	-	NM_001277696.1	Transcript	upstream_gene_variant	-	-	-	-	-	-	MODIFIER	392	1	-	SNV	-	-	-	-	GABRB2	-
13_8069005	13:8069005	T	414890	XM_015293646.2	Transcript	intron_variant	-	-	-	-	-	-	MODIFIER	-	1	-	SNV	GABRB2	EntrezGene	-	-	GABRB2	-
13_8069005	13:8069005	T	414890	XM_025154824.1	Transcript	intron_variant	-	-	-	-	-	-	MODIFIER	-	1	-	SNV	GABRB2	EntrezGene	-	-	GABRB2	-
13_8069005	13:8069005	T	414890	XM_025154825.1	Transcript	intron_variant	-	-	-	-	-	-	MODIFIER	-	1	-	SNV	GABRB2	EntrezGene	-	-	GABRB2	-
13_8069005	13:8069005	T	414890	XM_025154826.1	Transcript	intron_variant	-	-	-	-	-	-	MODIFIER	-	1	-	SNV	GABRB2	EntrezGene	-	-	GABRB2	-
rs314817595	13:9058606	G	416147	XM_025155025.1	Transcript	3_prime_UTR_variant	18384	-	-	-	-	-	MODIFIER	-	-1	-	SNV	LOC416147	EntrezGene	-	-	LOC100859549	-
rs314817595	13:9058606	G	416147	XM_025155026.1	Transcript	3_prime_UTR_variant	18309	-	-	-	-	-	MODIFIER	-	-1	-	SNV	LOC416147	EntrezGene	-	-	LOC100859549	-
rs314840898	13:11324243	G	-	NM_001030613.3	Transcript	intron_variant,non_coding_transcript_variant	-	-	-	-	-	-	MODIFIER	-	-1	-	SNV	-	-	-	-	UBLCP1	-
rs314840898	13:11324243	G	416237	XM_015293765.2	Transcript	intron_variant	-	-	-	-	-	-	MODIFIER	-	-1	-	SNV	UBLCP1	EntrezGene	-	-	UBLCP1	-
rs314840898	13:11324243	G	416237	XM_025154843.1	Transcript	intron_variant	-	-	-	-	-	-	MODIFIER	-	-1	-	SNV	UBLCP1	EntrezGene	-	-	UBLCP1	-
rs314840898	13:11324243	G	416237	XM_025154844.1	Transcript	intron_variant	-	-	-	-	-	-	MODIFIER	-	-1	-	SNV	UBLCP1	EntrezGene	-	-	UBLCP1	-
rs314840898	13:11324243	G	416237	XM_025154845.1	Transcript	intron_variant	-	-	-	-	-	-	MODIFIER	-	-1	-	SNV	UBLCP1	EntrezGene	-	-	UBLCP1	-
rs312554616	14:2898687	A	101750426	XR_003077764.1	Transcript	intron_variant,non_coding_transcript_variant	-	-	-	-	-	-	MODIFIER	-	-1	-	SNV	LOC101750426	EntrezGene	-	-	MICALL2	-
rs312554616	14:2898687	A	101750426	XR_003077765.1	Transcript	intron_variant,non_coding_transcript_variant	-	-	-	-	-	-	MODIFIER	-	-1	-	SNV	LOC101750426	EntrezGene	-	-	MICALL2	-
rs312554616	14:2898687	A	101750426	XR_003077766.1	Transcript	intron_variant,non_coding_transcript_variant	-	-	-	-	-	-	MODIFIER	-	-1	-	SNV	LOC101750426	EntrezGene	-	-	MICALL2	-
rs312554616	14:2898687	A	101750426	XR_003077767.1	Transcript	intron_variant,non_coding_transcript_variant	-	-	-	-	-	-	MODIFIER	-	-1	-	SNV	LOC101750426	EntrezGene	-	-	MICALL2	-
rs80715485	14:11145775	C	107054637	XR_001469115.2	Transcript	intron_variant,non_coding_transcript_variant	-	-	-	-	-	-	MODIFIER	-	-1	-	SNV	LOC107054637	EntrezGene	-	-	RBFOX1	-
rs80715485	14:11145775	C	107054637	XR_003077705.1	Transcript	intron_variant,non_coding_transcript_variant	-	-	-	-	-	-	MODIFIER	-	-1	-	SNV	LOC107054637	EntrezGene	-	-	RBFOX1	-
rs80715485	14:11145775	C	107054637	XR_003077706.1	Transcript	intron_variant,non_coding_transcript_variant	-	-	-	-	-	-	MODIFIER	-	-1	-	SNV	LOC107054637	EntrezGene	-	-	RBFOX1	-
rs312283910	15:10985462	T	417002	XM_004934433.3	Transcript	3_prime_UTR_variant	2915	-	-	-	-	-	MODIFIER	-	-1	-	SNV	OSBP2	EntrezGene	-	-	LOC101750822	-
rs312283910	15:10985462	T	101750822	XM_004934434.2	Transcript	upstream_gene_variant	-	-	-	-	-	-	MODIFIER	1178	-1	-	SNV	LOC101750822	EntrezGene	-	-	LOC101750822	-
rs312283910	15:10985462	T	417002	XM_025155558.1	Transcript	3_prime_UTR_variant	2965	-	-	-	-	-	MODIFIER	-	-1	-	SNV	OSBP2	EntrezGene	-	-	LOC101750822	-
rs312283910	15:10985462	T	417002	XM_415293.6	Transcript	3_prime_UTR_variant	3246	-	-	-	-	-	MODIFIER	-	-1	-	SNV	OSBP2	EntrezGene	-	-	LOC101750822	-
rs312283910	15:10985462	T	101750822	XR_001469195.1	Transcript	upstream_gene_variant	-	-	-	-	-	-	MODIFIER	1178	-1	-	SNV	LOC101750822	EntrezGene	-	-	LOC101750822	-
rs312283910	15:10985462	T	101750822	XR_001469196.1	Transcript	upstream_gene_variant	-	-	-	-	-	-	MODIFIER	1178	-1	-	SNV	LOC101750822	EntrezGene	-	-	LOC101750822	-
rs732477259	17:7443863	A	-	NM_204142.1	Transcript	intron_variant,non_coding_transcript_variant	-	-	-	-	-	-	MODIFIER	-	-1	-	SNV	-	-	-	-	LOC100858426	-
rs313469288	17:8838296	A	417117	XM_004945995.2	Transcript	intron_variant	-	-	-	-	-	-	MODIFIER	-	1	-	SNV	DAB2IP	EntrezGene	-	-	DAB2IP	-
rs313469288	17:8838296	A	417117	XM_015279821.1	Transcript	intron_variant	-	-	-	-	-	-	MODIFIER	-	1	-	SNV	DAB2IP	EntrezGene	-	-	DAB2IP	-
rs313469288	17:8838296	A	417117	XM_015279822.1	Transcript	intron_variant	-	-	-	-	-	-	MODIFIER	-	1	-	SNV	DAB2IP	EntrezGene	-	-	DAB2IP	-
rs313469288	17:8838296	A	417117	XM_015279823.1	Transcript	intron_variant	-	-	-	-	-	-	MODIFIER	-	1	-	SNV	DAB2IP	EntrezGene	-	-	DAB2IP	-
rs313469288	17:8838296	A	417117	XM_015279825.2	Transcript	intron_variant	-	-	-	-	-	-	MODIFIER	-	1	-	SNV	DAB2IP	EntrezGene	-	-	DAB2IP	-
rs313469288	17:8838296	A	417117	XM_015279826.2	Transcript	intron_variant	-	-	-	-	-	-	MODIFIER	-	1	-	SNV	DAB2IP	EntrezGene	-	-	DAB2IP	-
rs313469288	17:8838296	A	417117	XM_015279828.2	Transcript	intron_variant	-	-	-	-	-	-	MODIFIER	-	1	-	SNV	DAB2IP	EntrezGene	-	-	DAB2IP	-
rs313469288	17:8838296	A	112529991	XR_003071007.1	Transcript	downstream_gene_variant	-	-	-	-	-	-	MODIFIER	4149	-1	-	SNV	LOC112529991	EntrezGene	-	-	DAB2IP	-
rs737958390	17:9835820	C	427751	XM_015279844.1	Transcript	intron_variant	-	-	-	-	-	-	MODIFIER	-	1	-	SNV	SCAI	EntrezGene	-	-	SCAI	-
rs737958390	17:9835820	C	427751	XM_015279845.1	Transcript	intron_variant	-	-	-	-	-	-	MODIFIER	-	1	-	SNV	SCAI	EntrezGene	-	-	SCAI	-
rs737958390	17:9835820	C	427751	XM_015279846.1	Transcript	intron_variant	-	-	-	-	-	-	MODIFIER	-	1	-	SNV	SCAI	EntrezGene	-	-	SCAI	-
rs737958390	17:9835820	C	427751	XM_015279847.2	Transcript	intron_variant	-	-	-	-	-	-	MODIFIER	-	1	-	SNV	SCAI	EntrezGene	-	-	SCAI	-
rs737958390	17:9835820	C	427751	XM_015279848.2	Transcript	intron_variant	-	-	-	-	-	-	MODIFIER	-	1	-	SNV	SCAI	EntrezGene	-	-	SCAI	-
rs737958390	17:9835820	C	427751	XM_025141384.1	Transcript	intron_variant	-	-	-	-	-	-	MODIFIER	-	1	-	SNV	SCAI	EntrezGene	-	-	SCAI	-
rs737958390	17:9835820	C	427751	XM_025141385.1	Transcript	intron_variant	-	-	-	-	-	-	MODIFIER	-	1	-	SNV	SCAI	EntrezGene	-	-	SCAI	-
rs1060231214	18:4506174	T	-	NM_001012802.1	Transcript	upstream_gene_variant	-	-	-	-	-	-	MODIFIER	3033	1	-	SNV	-	-	-	-	EXOC7	-
rs1060231214	18:4506174	T	-	NM_001321535.1	Transcript	downstream_gene_variant	-	-	-	-	-	-	MODIFIER	4498	1	-	SNV	-	-	-	-	EXOC7	-
rs1060231214	18:4506174	T	417361	XM_015295150.2	Transcript	upstream_gene_variant	-	-	-	-	-	-	MODIFIER	3094	1	-	SNV	EXOC7	EntrezGene	-	-	EXOC7	-
rs1060231214	18:4506174	T	417361	XM_015295151.2	Transcript	upstream_gene_variant	-	-	-	-	-	-	MODIFIER	3094	1	-	SNV	EXOC7	EntrezGene	-	-	EXOC7	-
rs1060231214	18:4506174	T	417361	XM_015295152.2	Transcript	upstream_gene_variant	-	-	-	-	-	-	MODIFIER	3094	1	-	SNV	EXOC7	EntrezGene	-	-	EXOC7	-
rs1060231214	18:4506174	T	417361	XM_015295153.2	Transcript	upstream_gene_variant	-	-	-	-	-	-	MODIFIER	3094	1	-	SNV	EXOC7	EntrezGene	-	-	EXOC7	-
rs1060231214	18:4506174	T	417361	XM_015295154.2	Transcript	upstream_gene_variant	-	-	-	-	-	-	MODIFIER	3094	1	-	SNV	EXOC7	EntrezGene	-	-	EXOC7	-
rs1060231214	18:4506174	T	417361	XM_015295156.2	Transcript	upstream_gene_variant	-	-	-	-	-	-	MODIFIER	3028	1	-	SNV	EXOC7	EntrezGene	-	-	EXOC7	-
rs1060231214	18:4506174	T	417361	XM_015295157.2	Transcript	upstream_gene_variant	-	-	-	-	-	-	MODIFIER	3094	1	-	SNV	EXOC7	EntrezGene	-	-	EXOC7	-
rs1060231214	18:4506174	T	417361	XM_015295158.2	Transcript	upstream_gene_variant	-	-	-	-	-	-	MODIFIER	3094	1	-	SNV	EXOC7	EntrezGene	-	-	EXOC7	-
rs1060231214	18:4506174	T	417361	XM_015295159.2	Transcript	upstream_gene_variant	-	-	-	-	-	-	MODIFIER	3094	1	-	SNV	EXOC7	EntrezGene	-	-	EXOC7	-
rs1060231214	18:4506174	T	417361	XM_015295160.2	Transcript	upstream_gene_variant	-	-	-	-	-	-	MODIFIER	3094	1	-	SNV	EXOC7	EntrezGene	-	-	EXOC7	-
rs1060231214	18:4506174	T	417361	XM_015295161.2	Transcript	upstream_gene_variant	-	-	-	-	-	-	MODIFIER	3094	1	-	SNV	EXOC7	EntrezGene	-	-	EXOC7	-
rs1060231214	18:4506174	T	417361	XM_015295162.2	Transcript	upstream_gene_variant	-	-	-	-	-	-	MODIFIER	3074	1	-	SNV	EXOC7	EntrezGene	-	-	EXOC7	-
rs1060231214	18:4506174	T	417361	XM_025141595.1	Transcript	upstream_gene_variant	-	-	-	-	-	-	MODIFIER	3094	1	-	SNV	EXOC7	EntrezGene	-	-	EXOC7	-
rs1060231214	18:4506174	T	417361	XM_025141596.1	Transcript	upstream_gene_variant	-	-	-	-	-	-	MODIFIER	3041	1	-	SNV	EXOC7	EntrezGene	-	-	EXOC7	-
rs15041253	18:7200031	A	417427	XM_003642346.4	Transcript	intron_variant	-	-	-	-	-	-	MODIFIER	-	1	-	SNV	HELZ	EntrezGene	-	-	HELZ	-
rs15041253	18:7200031	A	417427	XM_004946221.3	Transcript	intron_variant	-	-	-	-	-	-	MODIFIER	-	1	-	SNV	HELZ	EntrezGene	-	-	HELZ	-
rs15041253	18:7200031	A	417427	XM_004946222.3	Transcript	intron_variant	-	-	-	-	-	-	MODIFIER	-	1	-	SNV	HELZ	EntrezGene	-	-	HELZ	-
rs15041253	18:7200031	A	417427	XM_015279974.2	Transcript	intron_variant	-	-	-	-	-	-	MODIFIER	-	1	-	SNV	HELZ	EntrezGene	-	-	HELZ	-
rs15041253	18:7200031	A	417427	XM_025141652.1	Transcript	intron_variant	-	-	-	-	-	-	MODIFIER	-	1	-	SNV	HELZ	EntrezGene	-	-	HELZ	-
rs15041253	18:7200031	A	417427	XM_025141653.1	Transcript	intron_variant	-	-	-	-	-	-	MODIFIER	-	1	-	SNV	HELZ	EntrezGene	-	-	HELZ	-
rs431843908	19:6175206	T	417583	XM_015296080.2	Transcript	intron_variant	-	-	-	-	-	-	MODIFIER	-	1	-	SNV	TAOK1	EntrezGene	-	-	TAOK1	-
rs431843908	19:6175206	T	417583	XM_015296081.2	Transcript	intron_variant	-	-	-	-	-	-	MODIFIER	-	1	-	SNV	TAOK1	EntrezGene	-	-	TAOK1	-
rs431843908	19:6175206	T	417583	XM_015296082.2	Transcript	intron_variant	-	-	-	-	-	-	MODIFIER	-	1	-	SNV	TAOK1	EntrezGene	-	-	TAOK1	-
rs431884178	19:8949826	G	417667	XM_015296166.2	Transcript	intron_variant	-	-	-	-	-	-	MODIFIER	-	-1	-	SNV	MSI2	EntrezGene	-	-	MRPS23	-
rs431884178	19:8949826	G	417667	XM_015296167.2	Transcript	intron_variant	-	-	-	-	-	-	MODIFIER	-	-1	-	SNV	MSI2	EntrezGene	-	-	MRPS23	-
rs431884178	19:8949826	G	417667	XM_015296168.2	Transcript	intron_variant	-	-	-	-	-	-	MODIFIER	-	-1	-	SNV	MSI2	EntrezGene	-	-	MRPS23	-
rs431884178	19:8949826	G	417667	XM_015296169.2	Transcript	intron_variant	-	-	-	-	-	-	MODIFIER	-	-1	-	SNV	MSI2	EntrezGene	-	-	MRPS23	-
rs431884178	19:8949826	G	417667	XM_015296170.2	Transcript	intron_variant	-	-	-	-	-	-	MODIFIER	-	-1	-	SNV	MSI2	EntrezGene	-	-	MRPS23	-
rs431884178	19:8949826	G	417667	XM_015296171.2	Transcript	intron_variant	-	-	-	-	-	-	MODIFIER	-	-1	-	SNV	MSI2	EntrezGene	-	-	MRPS23	-
rs431884178	19:8949826	G	417667	XM_015296172.2	Transcript	intron_variant	-	-	-	-	-	-	MODIFIER	-	-1	-	SNV	MSI2	EntrezGene	-	-	MRPS23	-
rs431884178	19:8949826	G	417667	XM_015296173.2	Transcript	intron_variant	-	-	-	-	-	-	MODIFIER	-	-1	-	SNV	MSI2	EntrezGene	-	-	MRPS23	-
rs431884178	19:8949826	G	417667	XM_015296175.2	Transcript	intron_variant	-	-	-	-	-	-	MODIFIER	-	-1	-	SNV	MSI2	EntrezGene	-	-	MRPS23	-
rs431884178	19:8949826	G	417667	XM_015296176.2	Transcript	intron_variant	-	-	-	-	-	-	MODIFIER	-	-1	-	SNV	MSI2	EntrezGene	-	-	MRPS23	-
rs431884178	19:8949826	G	417667	XM_015296177.2	Transcript	intron_variant	-	-	-	-	-	-	MODIFIER	-	-1	-	SNV	MSI2	EntrezGene	-	-	MRPS23	-
rs431884178	19:8949826	G	417667	XM_015296178.2	Transcript	intron_variant	-	-	-	-	-	-	MODIFIER	-	-1	-	SNV	MSI2	EntrezGene	-	-	MRPS23	-
rs431884178	19:8949826	G	417667	XM_015296179.2	Transcript	intron_variant	-	-	-	-	-	-	MODIFIER	-	-1	-	SNV	MSI2	EntrezGene	-	-	MRPS23	-
rs431884178	19:8949826	G	417667	XM_015296180.2	Transcript	intron_variant	-	-	-	-	-	-	MODIFIER	-	-1	-	SNV	MSI2	EntrezGene	-	-	MRPS23	-
rs431884178	19:8949826	G	417667	XM_015296182.2	Transcript	intron_variant	-	-	-	-	-	-	MODIFIER	-	-1	-	SNV	MSI2	EntrezGene	-	-	MRPS23	-
rs431884178	19:8949826	G	417667	XM_015296183.2	Transcript	intron_variant	-	-	-	-	-	-	MODIFIER	-	-1	-	SNV	MSI2	EntrezGene	-	-	MRPS23	-
rs431884178	19:8949826	G	417667	XM_015296185.2	Transcript	intron_variant	-	-	-	-	-	-	MODIFIER	-	-1	-	SNV	MSI2	EntrezGene	-	-	MRPS23	-
rs431884178	19:8949826	G	417667	XM_015296186.2	Transcript	downstream_gene_variant	-	-	-	-	-	-	MODIFIER	2974	-1	-	SNV	MSI2	EntrezGene	-	-	MRPS23	-
rs431884178	19:8949826	G	417667	XM_025142044.1	Transcript	intron_variant	-	-	-	-	-	-	MODIFIER	-	-1	-	SNV	MSI2	EntrezGene	-	-	MRPS23	-
rs431884178	19:8949826	G	417667	XM_025142045.1	Transcript	intron_variant	-	-	-	-	-	-	MODIFIER	-	-1	-	SNV	MSI2	EntrezGene	-	-	MRPS23	-
rs431884178	19:8949826	G	417667	XM_025142046.1	Transcript	intron_variant	-	-	-	-	-	-	MODIFIER	-	-1	-	SNV	MSI2	EntrezGene	-	-	MRPS23	-
rs431884178	19:8949826	G	417667	XR_001469488.2	Transcript	intron_variant,non_coding_transcript_variant	-	-	-	-	-	-	MODIFIER	-	-1	-	SNV	MSI2	EntrezGene	-	-	MRPS23	-
rs431884178	19:8949826	G	417667	XR_001469489.2	Transcript	intron_variant,non_coding_transcript_variant	-	-	-	-	-	-	MODIFIER	-	-1	-	SNV	MSI2	EntrezGene	-	-	MRPS23	-
rs431884178	19:8949826	G	417667	XR_001469490.2	Transcript	intron_variant,non_coding_transcript_variant	-	-	-	-	-	-	MODIFIER	-	-1	-	SNV	MSI2	EntrezGene	-	-	MRPS23	-
rs431884178	19:8949826	G	417667	XR_003071236.1	Transcript	intron_variant,non_coding_transcript_variant	-	-	-	-	-	-	MODIFIER	-	-1	-	SNV	MSI2	EntrezGene	-	-	MRPS23	-
rs315554455	1:2672353	A	418435	XM_004937457.3	Transcript	intron_variant	-	-	-	-	-	-	MODIFIER	-	1	-	SNV	CHCHD3	EntrezGene	-	-	LOC107054228	-
rs315554455	1:2672353	A	418435	XM_015292450.2	Transcript	intron_variant	-	-	-	-	-	-	MODIFIER	-	1	-	SNV	CHCHD3	EntrezGene	-	-	LOC107054228	-
rs315554455	1:2672353	A	418435	XM_015292492.2	Transcript	intron_variant	-	-	-	-	-	-	MODIFIER	-	1	-	SNV	CHCHD3	EntrezGene	-	-	LOC107054228	-
rs315554455	1:2672353	A	418435	XM_416646.6	Transcript	intron_variant	-	-	-	-	-	-	MODIFIER	-	1	-	SNV	CHCHD3	EntrezGene	-	-	LOC107054228	-
rs736586757	1:4497114	G	-	-	-	intergenic_variant	-	-	-	-	-	-	MODIFIER	-	-	-	SNV	-	-	-	-	SFMBT2	-
rs736429687	1:4498348	T	-	-	-	intergenic_variant	-	-	-	-	-	-	MODIFIER	-	-	-	SNV	-	-	-	-	SFMBT2	-
1_18263266	1:18263266-18263267	AAAAAAA	-	-	-	intergenic_variant	-	-	-	-	-	-	MODIFIER	-	-	-	insertion	-	-	-	-	BRD1	-
rs14800180	1:24084822	C	-	-	-	intergenic_variant	-	-	-	-	-	-	MODIFIER	-	-	-	SNV	-	-	-	-	KCND2	-
rs13746706	1:24084924	G	-	-	-	intergenic_variant	-	-	-	-	-	-	MODIFIER	-	-	-	SNV	-	-	-	-	KCND2	-
rs1058258727	1:26915107	C	-	NM_001030734.1	Transcript	intron_variant,non_coding_transcript_variant	-	-	-	-	-	-	MODIFIER	-	1	-	SNV	-	-	-	-	TMEM168	-
rs316912900	1:49040447	T	417969	XM_004937683.3	Transcript	intron_variant	-	-	-	-	-	-	MODIFIER	-	1	-	SNV	TTC26	EntrezGene	-	-	UBN2	-
rs316912900	1:49040447	T	417969	XM_416208.6	Transcript	intron_variant	-	-	-	-	-	-	MODIFIER	-	1	-	SNV	TTC26	EntrezGene	-	-	UBN2	-
rs316912900	1:49040447	T	417969	XR_003077675.1	Transcript	downstream_gene_variant	-	-	-	-	-	-	MODIFIER	2398	1	-	SNV	TTC26	EntrezGene	-	-	UBN2	-
rs733329723	1:82024289	T	-	-	-	intergenic_variant	-	-	-	-	-	-	MODIFIER	-	-	-	SNV	-	-	-	-	LSAMP	-
rs741447438	1:82338879	A	395687	XM_025143740.1	Transcript	intron_variant	-	-	-	-	-	-	MODIFIER	-	1	-	SNV	LSAMP	EntrezGene	-	-	LSAMP	-
rs741447438	1:82338879	A	395687	XM_025143780.1	Transcript	intron_variant	-	-	-	-	-	-	MODIFIER	-	1	-	SNV	LSAMP	EntrezGene	-	-	LSAMP	-
1_85338326	1:85338327-85338337	-	-	NM_204479.1	Transcript	intron_variant,non_coding_transcript_variant	-	-	-	-	-	-	MODIFIER	-	1	-	deletion	-	-	-	-	ST3GAL6	-
1_85338326	1:85338327-85338337	-	395138	XM_015295670.2	Transcript	intron_variant	-	-	-	-	-	-	MODIFIER	-	1	-	deletion	ST3GAL6	EntrezGene	-	-	ST3GAL6	-
1_85338326	1:85338327-85338337	-	395138	XM_015295674.2	Transcript	intron_variant	-	-	-	-	-	-	MODIFIER	-	1	-	deletion	ST3GAL6	EntrezGene	-	-	ST3GAL6	-
1_85338326	1:85338327-85338337	-	395138	XM_015295693.2	Transcript	intron_variant	-	-	-	-	-	-	MODIFIER	-	1	-	deletion	ST3GAL6	EntrezGene	-	-	ST3GAL6	-
1_85338326	1:85338327-85338337	-	395138	XM_015295701.2	Transcript	intron_variant	-	-	-	-	-	-	MODIFIER	-	1	-	deletion	ST3GAL6	EntrezGene	-	-	ST3GAL6	-
1_85338326	1:85338327-85338337	-	395138	XM_015295703.2	Transcript	intron_variant	-	-	-	-	-	-	MODIFIER	-	1	-	deletion	ST3GAL6	EntrezGene	-	-	ST3GAL6	-
1_85338326	1:85338327-85338337	-	395138	XM_015295708.2	Transcript	upstream_gene_variant	-	-	-	-	-	-	MODIFIER	3374	1	-	deletion	ST3GAL6	EntrezGene	-	-	ST3GAL6	-
1_85338326	1:85338327-85338337	-	395138	XM_015295716.2	Transcript	intron_variant	-	-	-	-	-	-	MODIFIER	-	1	-	deletion	ST3GAL6	EntrezGene	-	-	ST3GAL6	-
1_85338326	1:85338327-85338337	-	395138	XM_015295729.2	Transcript	intron_variant	-	-	-	-	-	-	MODIFIER	-	1	-	deletion	ST3GAL6	EntrezGene	-	-	ST3GAL6	-
1_85338326	1:85338327-85338337	-	395138	XM_015295735.2	Transcript	intron_variant	-	-	-	-	-	-	MODIFIER	-	1	-	deletion	ST3GAL6	EntrezGene	-	-	ST3GAL6	-
1_85338326	1:85338327-85338337	-	395138	XM_015295740.2	Transcript	intron_variant	-	-	-	-	-	-	MODIFIER	-	1	-	deletion	ST3GAL6	EntrezGene	-	-	ST3GAL6	-
1_85338326	1:85338327-85338337	-	395138	XM_025152159.1	Transcript	intron_variant	-	-	-	-	-	-	MODIFIER	-	1	-	deletion	ST3GAL6	EntrezGene	-	-	ST3GAL6	-
1_85338326	1:85338327-85338337	-	395138	XM_025152398.1	Transcript	intron_variant	-	-	-	-	-	-	MODIFIER	-	1	-	deletion	ST3GAL6	EntrezGene	-	-	ST3GAL6	-
1_85338326	1:85338327-85338337	-	395138	XM_025152408.1	Transcript	intron_variant	-	-	-	-	-	-	MODIFIER	-	1	-	deletion	ST3GAL6	EntrezGene	-	-	ST3GAL6	-
1_85338326	1:85338327-85338337	-	395138	XM_025152425.1	Transcript	intron_variant	-	-	-	-	-	-	MODIFIER	-	1	-	deletion	ST3GAL6	EntrezGene	-	-	ST3GAL6	-
1_85338326	1:85338327-85338337	-	395138	XM_025152445.1	Transcript	intron_variant	-	-	-	-	-	-	MODIFIER	-	1	-	deletion	ST3GAL6	EntrezGene	-	-	ST3GAL6	-
1_85338326	1:85338327-85338337	-	395138	XM_025152502.1	Transcript	upstream_gene_variant	-	-	-	-	-	-	MODIFIER	3368	1	-	deletion	ST3GAL6	EntrezGene	-	-	ST3GAL6	-
1_85338326	1:85338327-85338337	-	395138	XM_025152591.1	Transcript	intron_variant	-	-	-	-	-	-	MODIFIER	-	1	-	deletion	ST3GAL6	EntrezGene	-	-	ST3GAL6	-
1_85338326	1:85338327-85338337	-	107054896	XR_001469715.2	Transcript	upstream_gene_variant	-	-	-	-	-	-	MODIFIER	4125	-1	-	deletion	LOC107054896	EntrezGene	-	-	ST3GAL6	-
1_85338326	1:85338327-85338337	-	107054896	XR_001469717.2	Transcript	upstream_gene_variant	-	-	-	-	-	-	MODIFIER	4150	-1	-	deletion	LOC107054896	EntrezGene	-	-	ST3GAL6	-
1_85338326	1:85338327-85338337	-	107054896	XR_001469718.2	Transcript	upstream_gene_variant	-	-	-	-	-	-	MODIFIER	4150	-1	-	deletion	LOC107054896	EntrezGene	-	-	ST3GAL6	-
1_85338326	1:85338327-85338337	-	107054896	XR_001469719.2	Transcript	upstream_gene_variant	-	-	-	-	-	-	MODIFIER	4142	-1	-	deletion	LOC107054896	EntrezGene	-	-	ST3GAL6	-
rs739281617	1:87109631	T	-	-	-	intergenic_variant	-	-	-	-	-	-	MODIFIER	-	-	-	SNV	-	-	-	-	ZPLD1	-
rs15334367	1:87111893	C	-	-	-	intergenic_variant	-	-	-	-	-	-	MODIFIER	-	-	-	SNV	-	-	-	-	ZPLD1	-
1_95313440	1:95313440-95313441	AA	418463	XM_015298395.2	Transcript	intron_variant	-	-	-	-	-	-	MODIFIER	-	-1	-	insertion	CADM2	EntrezGene	-	-	CADM2	-
rs312741231	1:103882769	A	-	NM_001007858.1	Transcript	intron_variant,non_coding_transcript_variant	-	-	-	-	-	-	MODIFIER	-	1	-	SNV	-	-	-	-	GABPA	-
rs312741231	1:103882769	A	418478	XM_015299140.2	Transcript	intron_variant	-	-	-	-	-	-	MODIFIER	-	1	-	SNV	GABPA	EntrezGene	-	-	GABPA	-
rs312741231	1:103882769	A	418478	XM_015299146.2	Transcript	intron_variant	-	-	-	-	-	-	MODIFIER	-	1	-	SNV	GABPA	EntrezGene	-	-	GABPA	-
rs737687981	1:120370037	T	-	NM_001199277.2	Transcript	intron_variant,non_coding_transcript_variant	-	-	-	-	-	-	MODIFIER	-	-1	-	SNV	-	-	-	-	PHEX	-
rs737687981	1:120370037	T	395777	XM_015302343.2	Transcript	intron_variant	-	-	-	-	-	-	MODIFIER	-	-1	-	SNV	PHEX	EntrezGene	-	-	PHEX	-
rs741447514	1:122744592	G	-	NM_001030806.1	Transcript	intron_variant,non_coding_transcript_variant	-	-	-	-	-	-	MODIFIER	-	-1	-	SNV	-	-	-	-	REPS2	-
rs741447514	1:122744592	G	418617	XM_015273117.2	Transcript	intron_variant	-	-	-	-	-	-	MODIFIER	-	-1	-	SNV	REPS2	EntrezGene	-	-	REPS2	-
rs741447514	1:122744592	G	107049685	XR_001462042.2	Transcript	intron_variant,non_coding_transcript_variant	-	-	-	-	-	-	MODIFIER	-	1	-	SNV	LOC107049685	EntrezGene	-	-	REPS2	-
rs741447514	1:122744592	G	107049685	XR_001462043.2	Transcript	intron_variant,non_coding_transcript_variant	-	-	-	-	-	-	MODIFIER	-	1	-	SNV	LOC107049685	EntrezGene	-	-	REPS2	-
rs741447514	1:122744592	G	107049685	XR_001462045.2	Transcript	intron_variant,non_coding_transcript_variant	-	-	-	-	-	-	MODIFIER	-	1	-	SNV	LOC107049685	EntrezGene	-	-	REPS2	-
rs317931303	1:123771466	C	772019	XM_001234290.5	Transcript	intron_variant	-	-	-	-	-	-	MODIFIER	-	-1	-	SNV	GLRA2	EntrezGene	-	-	FANCB	-
rs317931303	1:123771466	C	772019	XM_003640518.4	Transcript	intron_variant	-	-	-	-	-	-	MODIFIER	-	-1	-	SNV	GLRA2	EntrezGene	-	-	FANCB	-
rs317931303	1:123771466	C	772019	XM_004934695.3	Transcript	intron_variant	-	-	-	-	-	-	MODIFIER	-	-1	-	SNV	GLRA2	EntrezGene	-	-	FANCB	-
rs317931303	1:123771466	C	772019	XM_004934696.3	Transcript	intron_variant	-	-	-	-	-	-	MODIFIER	-	-1	-	SNV	GLRA2	EntrezGene	-	-	FANCB	-
rs317931303	1:123771466	C	107049118	XM_025152138.1	Transcript	intron_variant	-	-	-	-	-	-	MODIFIER	-	-1	-	SNV	LOC107049118	EntrezGene	-	-	FANCB	-
rs13778061	1:123782683	A	772019	XM_001234290.5	Transcript	intron_variant	-	-	-	-	-	-	MODIFIER	-	-1	-	SNV	GLRA2	EntrezGene	-	-	FANCB	-
rs13778061	1:123782683	A	772019	XM_003640518.4	Transcript	intron_variant	-	-	-	-	-	-	MODIFIER	-	-1	-	SNV	GLRA2	EntrezGene	-	-	FANCB	-
rs13778061	1:123782683	A	772019	XM_004934695.3	Transcript	intron_variant	-	-	-	-	-	-	MODIFIER	-	-1	-	SNV	GLRA2	EntrezGene	-	-	FANCB	-
rs13778061	1:123782683	A	772019	XM_004934696.3	Transcript	intron_variant	-	-	-	-	-	-	MODIFIER	-	-1	-	SNV	GLRA2	EntrezGene	-	-	FANCB	-
rs13778061	1:123782683	A	107049118	XM_025152138.1	Transcript	intron_variant	-	-	-	-	-	-	MODIFIER	-	-1	-	SNV	LOC107049118	EntrezGene	-	-	FANCB	-
rs15410229	1:123782969-123782970	T	772019	XM_001234290.5	Transcript	intron_variant	-	-	-	-	-	-	MODIFIER	-	-1	-	insertion	GLRA2	EntrezGene	-	-	FANCB	-
rs15410229	1:123782969-123782970	T	772019	XM_003640518.4	Transcript	intron_variant	-	-	-	-	-	-	MODIFIER	-	-1	-	insertion	GLRA2	EntrezGene	-	-	FANCB	-
rs15410229	1:123782969-123782970	T	772019	XM_004934695.3	Transcript	intron_variant	-	-	-	-	-	-	MODIFIER	-	-1	-	insertion	GLRA2	EntrezGene	-	-	FANCB	-
rs15410229	1:123782969-123782970	T	772019	XM_004934696.3	Transcript	intron_variant	-	-	-	-	-	-	MODIFIER	-	-1	-	insertion	GLRA2	EntrezGene	-	-	FANCB	-
rs15410229	1:123782969-123782970	T	107049118	XM_025152138.1	Transcript	intron_variant	-	-	-	-	-	-	MODIFIER	-	-1	-	insertion	LOC107049118	EntrezGene	-	-	FANCB	-
rs316694559	1:123820466	C	772019	XM_001234290.5	Transcript	intron_variant	-	-	-	-	-	-	MODIFIER	-	-1	-	SNV	GLRA2	EntrezGene	-	-	GLRA2	-
rs316694559	1:123820466	C	772019	XM_003640518.4	Transcript	intron_variant	-	-	-	-	-	-	MODIFIER	-	-1	-	SNV	GLRA2	EntrezGene	-	-	GLRA2	-
rs316694559	1:123820466	C	772019	XM_004934695.3	Transcript	intron_variant	-	-	-	-	-	-	MODIFIER	-	-1	-	SNV	GLRA2	EntrezGene	-	-	GLRA2	-
rs316694559	1:123820466	C	772019	XM_004934696.3	Transcript	intron_variant	-	-	-	-	-	-	MODIFIER	-	-1	-	SNV	GLRA2	EntrezGene	-	-	GLRA2	-
rs316694559	1:123820466	C	107049118	XM_025152138.1	Transcript	intron_variant	-	-	-	-	-	-	MODIFIER	-	-1	-	SNV	LOC107049118	EntrezGene	-	-	GLRA2	-
rs315993911	1:126006702	C	-	NM_204129.1	Transcript	intron_variant,non_coding_transcript_variant	-	-	-	-	-	-	MODIFIER	-	1	-	SNV	-	-	-	-	MID1	-
rs315993911	1:126006702	C	373920	XM_025148518.1	Transcript	intron_variant	-	-	-	-	-	-	MODIFIER	-	1	-	SNV	MID1	EntrezGene	-	-	MID1	-
rs315993911	1:126006702	C	373920	XM_025148536.1	Transcript	intron_variant	-	-	-	-	-	-	MODIFIER	-	1	-	SNV	MID1	EntrezGene	-	-	MID1	-
rs315993911	1:126006702	C	373920	XM_025148549.1	Transcript	intron_variant	-	-	-	-	-	-	MODIFIER	-	1	-	SNV	MID1	EntrezGene	-	-	MID1	-
rs315993911	1:126006702	C	373920	XM_025148585.1	Transcript	intron_variant	-	-	-	-	-	-	MODIFIER	-	1	-	SNV	MID1	EntrezGene	-	-	MID1	-
rs315993911	1:126006702	C	373920	XM_025148597.1	Transcript	intron_variant	-	-	-	-	-	-	MODIFIER	-	1	-	SNV	MID1	EntrezGene	-	-	MID1	-
rs315993911	1:126006702	C	373920	XM_025148626.1	Transcript	intron_variant	-	-	-	-	-	-	MODIFIER	-	1	-	SNV	MID1	EntrezGene	-	-	MID1	-
rs315993911	1:126006702	C	373920	XM_025148644.1	Transcript	intron_variant	-	-	-	-	-	-	MODIFIER	-	1	-	SNV	MID1	EntrezGene	-	-	MID1	-
rs736487970	1:126012130	A	-	NM_204129.1	Transcript	intron_variant,non_coding_transcript_variant	-	-	-	-	-	-	MODIFIER	-	1	-	SNV	-	-	-	-	MID1	-
rs736487970	1:126012130	A	373920	XM_025148518.1	Transcript	intron_variant	-	-	-	-	-	-	MODIFIER	-	1	-	SNV	MID1	EntrezGene	-	-	MID1	-
rs736487970	1:126012130	A	373920	XM_025148536.1	Transcript	intron_variant	-	-	-	-	-	-	MODIFIER	-	1	-	SNV	MID1	EntrezGene	-	-	MID1	-
rs736487970	1:126012130	A	373920	XM_025148549.1	Transcript	intron_variant	-	-	-	-	-	-	MODIFIER	-	1	-	SNV	MID1	EntrezGene	-	-	MID1	-
rs736487970	1:126012130	A	373920	XM_025148585.1	Transcript	intron_variant	-	-	-	-	-	-	MODIFIER	-	1	-	SNV	MID1	EntrezGene	-	-	MID1	-
rs736487970	1:126012130	A	373920	XM_025148597.1	Transcript	intron_variant	-	-	-	-	-	-	MODIFIER	-	1	-	SNV	MID1	EntrezGene	-	-	MID1	-
rs736487970	1:126012130	A	373920	XM_025148626.1	Transcript	intron_variant	-	-	-	-	-	-	MODIFIER	-	1	-	SNV	MID1	EntrezGene	-	-	MID1	-
rs736487970	1:126012130	A	373920	XM_025148644.1	Transcript	intron_variant	-	-	-	-	-	-	MODIFIER	-	1	-	SNV	MID1	EntrezGene	-	-	MID1	-
1_126012304	1:126012304-126012305	T	-	NM_204129.1	Transcript	intron_variant,non_coding_transcript_variant	-	-	-	-	-	-	MODIFIER	-	1	-	insertion	-	-	-	-	MID1	-
1_126012304	1:126012304-126012305	T	373920	XM_025148518.1	Transcript	intron_variant	-	-	-	-	-	-	MODIFIER	-	1	-	insertion	MID1	EntrezGene	-	-	MID1	-
1_126012304	1:126012304-126012305	T	373920	XM_025148536.1	Transcript	intron_variant	-	-	-	-	-	-	MODIFIER	-	1	-	insertion	MID1	EntrezGene	-	-	MID1	-
1_126012304	1:126012304-126012305	T	373920	XM_025148549.1	Transcript	intron_variant	-	-	-	-	-	-	MODIFIER	-	1	-	insertion	MID1	EntrezGene	-	-	MID1	-
1_126012304	1:126012304-126012305	T	373920	XM_025148585.1	Transcript	intron_variant	-	-	-	-	-	-	MODIFIER	-	1	-	insertion	MID1	EntrezGene	-	-	MID1	-
1_126012304	1:126012304-126012305	T	373920	XM_025148597.1	Transcript	intron_variant	-	-	-	-	-	-	MODIFIER	-	1	-	insertion	MID1	EntrezGene	-	-	MID1	-
1_126012304	1:126012304-126012305	T	373920	XM_025148626.1	Transcript	intron_variant	-	-	-	-	-	-	MODIFIER	-	1	-	insertion	MID1	EntrezGene	-	-	MID1	-
1_126012304	1:126012304-126012305	T	373920	XM_025148644.1	Transcript	intron_variant	-	-	-	-	-	-	MODIFIER	-	1	-	insertion	MID1	EntrezGene	-	-	MID1	-
1_126013887	1:126013888	-	-	NM_204129.1	Transcript	intron_variant,non_coding_transcript_variant	-	-	-	-	-	-	MODIFIER	-	1	-	deletion	-	-	-	-	MID1	-
1_126013887	1:126013888	-	373920	XM_025148518.1	Transcript	intron_variant	-	-	-	-	-	-	MODIFIER	-	1	-	deletion	MID1	EntrezGene	-	-	MID1	-
1_126013887	1:126013888	-	373920	XM_025148536.1	Transcript	intron_variant	-	-	-	-	-	-	MODIFIER	-	1	-	deletion	MID1	EntrezGene	-	-	MID1	-
1_126013887	1:126013888	-	373920	XM_025148549.1	Transcript	intron_variant	-	-	-	-	-	-	MODIFIER	-	1	-	deletion	MID1	EntrezGene	-	-	MID1	-
1_126013887	1:126013888	-	373920	XM_025148585.1	Transcript	intron_variant	-	-	-	-	-	-	MODIFIER	-	1	-	deletion	MID1	EntrezGene	-	-	MID1	-
1_126013887	1:126013888	-	373920	XM_025148597.1	Transcript	intron_variant	-	-	-	-	-	-	MODIFIER	-	1	-	deletion	MID1	EntrezGene	-	-	MID1	-
1_126013887	1:126013888	-	373920	XM_025148626.1	Transcript	intron_variant	-	-	-	-	-	-	MODIFIER	-	1	-	deletion	MID1	EntrezGene	-	-	MID1	-
1_126013887	1:126013888	-	373920	XM_025148644.1	Transcript	intron_variant	-	-	-	-	-	-	MODIFIER	-	1	-	deletion	MID1	EntrezGene	-	-	MID1	-
rs737454452	1:126017076	G	-	NM_204129.1	Transcript	intron_variant,non_coding_transcript_variant	-	-	-	-	-	-	MODIFIER	-	1	-	SNV	-	-	-	-	MID1	-
rs737454452	1:126017076	G	373920	XM_025148518.1	Transcript	intron_variant	-	-	-	-	-	-	MODIFIER	-	1	-	SNV	MID1	EntrezGene	-	-	MID1	-
rs737454452	1:126017076	G	373920	XM_025148536.1	Transcript	intron_variant	-	-	-	-	-	-	MODIFIER	-	1	-	SNV	MID1	EntrezGene	-	-	MID1	-
rs737454452	1:126017076	G	373920	XM_025148549.1	Transcript	intron_variant	-	-	-	-	-	-	MODIFIER	-	1	-	SNV	MID1	EntrezGene	-	-	MID1	-
rs737454452	1:126017076	G	373920	XM_025148585.1	Transcript	intron_variant	-	-	-	-	-	-	MODIFIER	-	1	-	SNV	MID1	EntrezGene	-	-	MID1	-
rs737454452	1:126017076	G	373920	XM_025148597.1	Transcript	intron_variant	-	-	-	-	-	-	MODIFIER	-	1	-	SNV	MID1	EntrezGene	-	-	MID1	-
rs737454452	1:126017076	G	373920	XM_025148626.1	Transcript	intron_variant	-	-	-	-	-	-	MODIFIER	-	1	-	SNV	MID1	EntrezGene	-	-	MID1	-
rs737454452	1:126017076	G	373920	XM_025148644.1	Transcript	intron_variant	-	-	-	-	-	-	MODIFIER	-	1	-	SNV	MID1	EntrezGene	-	-	MID1	-
rs741208050	1:126018849	A	-	NM_204129.1	Transcript	intron_variant,non_coding_transcript_variant	-	-	-	-	-	-	MODIFIER	-	1	-	SNV	-	-	-	-	MID1	-
rs741208050	1:126018849	A	373920	XM_025148518.1	Transcript	intron_variant	-	-	-	-	-	-	MODIFIER	-	1	-	SNV	MID1	EntrezGene	-	-	MID1	-
rs741208050	1:126018849	A	373920	XM_025148536.1	Transcript	intron_variant	-	-	-	-	-	-	MODIFIER	-	1	-	SNV	MID1	EntrezGene	-	-	MID1	-
rs741208050	1:126018849	A	373920	XM_025148549.1	Transcript	intron_variant	-	-	-	-	-	-	MODIFIER	-	1	-	SNV	MID1	EntrezGene	-	-	MID1	-
rs741208050	1:126018849	A	373920	XM_025148585.1	Transcript	intron_variant	-	-	-	-	-	-	MODIFIER	-	1	-	SNV	MID1	EntrezGene	-	-	MID1	-
rs741208050	1:126018849	A	373920	XM_025148597.1	Transcript	intron_variant	-	-	-	-	-	-	MODIFIER	-	1	-	SNV	MID1	EntrezGene	-	-	MID1	-
rs741208050	1:126018849	A	373920	XM_025148626.1	Transcript	intron_variant	-	-	-	-	-	-	MODIFIER	-	1	-	SNV	MID1	EntrezGene	-	-	MID1	-
rs741208050	1:126018849	A	373920	XM_025148644.1	Transcript	intron_variant	-	-	-	-	-	-	MODIFIER	-	1	-	SNV	MID1	EntrezGene	-	-	MID1	-
rs314649871	1:143793296	A	-	-	-	intergenic_variant	-	-	-	-	-	-	MODIFIER	-	-	-	SNV	-	-	-	-	LOC107051510	-
rs732743797	1:155204077	A	-	-	-	intergenic_variant	-	-	-	-	-	-	MODIFIER	-	-	-	SNV	-	-	-	-	LOC101748913	-
rs734875447	1:155208981	T	-	-	-	intergenic_variant	-	-	-	-	-	-	MODIFIER	-	-	-	SNV	-	-	-	-	LOC101748913	-
rs741672066	1:155209061	C	-	-	-	intergenic_variant	-	-	-	-	-	-	MODIFIER	-	-	-	SNV	-	-	-	-	LOC101748913	-
1_155211674	1:155211674-155211675	AG	-	-	-	intergenic_variant	-	-	-	-	-	-	MODIFIER	-	-	-	insertion	-	-	-	-	LOC101748913	-
rs15473146	1:155212189	C	-	-	-	intergenic_variant	-	-	-	-	-	-	MODIFIER	-	-	-	SNV	-	-	-	-	LOC101748913	-
rs735487649	1:155213473	T	-	-	-	intergenic_variant	-	-	-	-	-	-	MODIFIER	-	-	-	SNV	-	-	-	-	LOC101748913	-
rs313573202	1:155279881	T	-	-	-	intergenic_variant	-	-	-	-	-	-	MODIFIER	-	-	-	SNV	-	-	-	-	SLAIN1	-
rs314909504	1:155283100	C	-	-	-	intergenic_variant	-	-	-	-	-	-	MODIFIER	-	-	-	SNV	-	-	-	-	SLAIN1	-
rs317119187	1:155393033	C	418807	XM_417002.6	Transcript	intron_variant	-	-	-	-	-	-	MODIFIER	-	-1	-	SNV	SLAIN1	EntrezGene	-	-	SLAIN1	-
rs313415828	1:163825190	A	418824	XM_015276853.2	Transcript	intron_variant	-	-	-	-	-	-	MODIFIER	-	1	-	SNV	DIAPH3	EntrezGene	-	-	DIAPH3	-
rs313415828	1:163825190	A	418824	XM_025146783.1	Transcript	intron_variant	-	-	-	-	-	-	MODIFIER	-	1	-	SNV	DIAPH3	EntrezGene	-	-	DIAPH3	-
1_167014433	1:167014434-167014435	-	-	-	-	intergenic_variant	-	-	-	-	-	-	MODIFIER	-	-	-	deletion	-	-	-	-	PCDH8	-
rs14924386	1:178057859	A	418936	XM_025146849.1	Transcript	intron_variant	-	-	-	-	-	-	MODIFIER	-	1	-	SNV	ATP8A2	EntrezGene	-	-	ATP8A2	-
rs315823774	1:188063225	T	395167	XM_015279827.2	Transcript	intron_variant	-	-	-	-	-	-	MODIFIER	-	-1	-	SNV	FAT3	EntrezGene	-	-	FAT3	-
rs315823774	1:188063225	T	395167	XM_015279842.2	Transcript	intron_variant	-	-	-	-	-	-	MODIFIER	-	-1	-	SNV	FAT3	EntrezGene	-	-	FAT3	-
rs315823774	1:188063225	T	395167	XM_015279849.2	Transcript	intron_variant	-	-	-	-	-	-	MODIFIER	-	-1	-	SNV	FAT3	EntrezGene	-	-	FAT3	-
rs315823774	1:188063225	T	395167	XM_015279853.2	Transcript	intron_variant	-	-	-	-	-	-	MODIFIER	-	-1	-	SNV	FAT3	EntrezGene	-	-	FAT3	-
rs315823774	1:188063225	T	395167	XM_015279861.2	Transcript	intron_variant	-	-	-	-	-	-	MODIFIER	-	-1	-	SNV	FAT3	EntrezGene	-	-	FAT3	-
rs315823774	1:188063225	T	395167	XM_015279865.2	Transcript	intron_variant	-	-	-	-	-	-	MODIFIER	-	-1	-	SNV	FAT3	EntrezGene	-	-	FAT3	-
rs315823774	1:188063225	T	395167	XM_025152834.1	Transcript	intron_variant	-	-	-	-	-	-	MODIFIER	-	-1	-	SNV	FAT3	EntrezGene	-	-	FAT3	-
1_191696791	1:191696791-191696792	A	425991	XM_015280728.2	Transcript	upstream_gene_variant	-	-	-	-	-	-	MODIFIER	2612	-1	-	insertion	PICALM	EntrezGene	-	-	PICALM	-
1_191696791	1:191696791-191696792	A	425991	XM_015280734.2	Transcript	upstream_gene_variant	-	-	-	-	-	-	MODIFIER	2884	-1	-	insertion	PICALM	EntrezGene	-	-	PICALM	-
1_191696791	1:191696791-191696792	A	425991	XM_015280738.2	Transcript	upstream_gene_variant	-	-	-	-	-	-	MODIFIER	2884	-1	-	insertion	PICALM	EntrezGene	-	-	PICALM	-
1_191696791	1:191696791-191696792	A	425991	XM_015280742.2	Transcript	upstream_gene_variant	-	-	-	-	-	-	MODIFIER	2884	-1	-	insertion	PICALM	EntrezGene	-	-	PICALM	-
1_191696791	1:191696791-191696792	A	425991	XM_015280746.2	Transcript	upstream_gene_variant	-	-	-	-	-	-	MODIFIER	2884	-1	-	insertion	PICALM	EntrezGene	-	-	PICALM	-
1_191696791	1:191696791-191696792	A	425991	XM_015280752.2	Transcript	upstream_gene_variant	-	-	-	-	-	-	MODIFIER	2884	-1	-	insertion	PICALM	EntrezGene	-	-	PICALM	-
1_191696791	1:191696791-191696792	A	425991	XM_015280759.2	Transcript	upstream_gene_variant	-	-	-	-	-	-	MODIFIER	2808	-1	-	insertion	PICALM	EntrezGene	-	-	PICALM	-
1_191696791	1:191696791-191696792	A	425991	XM_015280767.2	Transcript	upstream_gene_variant	-	-	-	-	-	-	MODIFIER	2884	-1	-	insertion	PICALM	EntrezGene	-	-	PICALM	-
1_191696791	1:191696791-191696792	A	425991	XM_025146922.1	Transcript	upstream_gene_variant	-	-	-	-	-	-	MODIFIER	2884	-1	-	insertion	PICALM	EntrezGene	-	-	PICALM	-
rs1060256192	1:191698163	T	425991	XM_015280728.2	Transcript	upstream_gene_variant	-	-	-	-	-	-	MODIFIER	3984	-1	-	SNV	PICALM	EntrezGene	-	-	PICALM	-
rs1060256192	1:191698163	T	425991	XM_015280734.2	Transcript	upstream_gene_variant	-	-	-	-	-	-	MODIFIER	4256	-1	-	SNV	PICALM	EntrezGene	-	-	PICALM	-
rs1060256192	1:191698163	T	425991	XM_015280738.2	Transcript	upstream_gene_variant	-	-	-	-	-	-	MODIFIER	4256	-1	-	SNV	PICALM	EntrezGene	-	-	PICALM	-
rs1060256192	1:191698163	T	425991	XM_015280742.2	Transcript	upstream_gene_variant	-	-	-	-	-	-	MODIFIER	4256	-1	-	SNV	PICALM	EntrezGene	-	-	PICALM	-
rs1060256192	1:191698163	T	425991	XM_015280746.2	Transcript	upstream_gene_variant	-	-	-	-	-	-	MODIFIER	4256	-1	-	SNV	PICALM	EntrezGene	-	-	PICALM	-
rs1060256192	1:191698163	T	425991	XM_015280752.2	Transcript	upstream_gene_variant	-	-	-	-	-	-	MODIFIER	4256	-1	-	SNV	PICALM	EntrezGene	-	-	PICALM	-
rs1060256192	1:191698163	T	425991	XM_015280759.2	Transcript	upstream_gene_variant	-	-	-	-	-	-	MODIFIER	4180	-1	-	SNV	PICALM	EntrezGene	-	-	PICALM	-
rs1060256192	1:191698163	T	425991	XM_015280767.2	Transcript	upstream_gene_variant	-	-	-	-	-	-	MODIFIER	4256	-1	-	SNV	PICALM	EntrezGene	-	-	PICALM	-
rs1060256192	1:191698163	T	425991	XM_025146922.1	Transcript	upstream_gene_variant	-	-	-	-	-	-	MODIFIER	4256	-1	-	SNV	PICALM	EntrezGene	-	-	PICALM	-
rs735125997	20:1009892	G	419132	XM_004946888.3	Transcript	intron_variant	-	-	-	-	-	-	MODIFIER	-	-1	-	SNV	ARHGAP39	EntrezGene	-	-	ARHGAP39	-
rs735125997	20:1009892	G	419132	XM_004946889.3	Transcript	intron_variant	-	-	-	-	-	-	MODIFIER	-	-1	-	SNV	ARHGAP39	EntrezGene	-	-	ARHGAP39	-
rs316203452	20:1721211	G	419148	XM_004946964.3	Transcript	intron_variant	-	-	-	-	-	-	MODIFIER	-	-1	-	SNV	RALY	EntrezGene	-	-	LOC112530105	-
rs316203452	20:1721211	G	419148	XM_004946965.3	Transcript	intron_variant	-	-	-	-	-	-	MODIFIER	-	-1	-	SNV	RALY	EntrezGene	-	-	LOC112530105	-
rs316203452	20:1721211	G	419148	XM_015296799.2	Transcript	intron_variant	-	-	-	-	-	-	MODIFIER	-	-1	-	SNV	RALY	EntrezGene	-	-	LOC112530105	-
rs316203452	20:1721211	G	112530105	XM_025142289.1	Transcript	upstream_gene_variant	-	-	-	-	-	-	MODIFIER	3739	-1	-	SNV	LOC112530105	EntrezGene	-	-	LOC112530105	-
rs735232428	20:5072398	T	-	NM_205457.3	Transcript	upstream_gene_variant	-	-	-	-	-	-	MODIFIER	1700	1	-	SNV	-	-	-	-	SRC	-
rs735232428	20:5072398	T	396442	XM_015296346.2	Transcript	upstream_gene_variant	-	-	-	-	-	-	MODIFIER	231	1	-	SNV	SRC	EntrezGene	-	-	SRC	-
rs735232428	20:5072398	T	396442	XM_015296347.2	Transcript	upstream_gene_variant	-	-	-	-	-	-	MODIFIER	2234	1	-	SNV	SRC	EntrezGene	-	-	SRC	-
rs735232428	20:5072398	T	396442	XM_015296348.2	Transcript	intron_variant	-	-	-	-	-	-	MODIFIER	-	1	-	SNV	SRC	EntrezGene	-	-	SRC	-
rs734723009	20:8368637	A	-	NM_205305.1	Transcript	intron_variant,non_coding_transcript_variant	-	-	-	-	-	-	MODIFIER	-	1	-	SNV	-	-	-	-	TCFL5	-
rs734723009	20:8368637	A	771446	XM_001234726.4	Transcript	downstream_gene_variant	-	-	-	-	-	-	MODIFIER	3107	-1	-	SNV	TCFL5	EntrezGene	-	-	TCFL5	-
rs734723009	20:8368637	A	771446	XM_015296651.2	Transcript	downstream_gene_variant	-	-	-	-	-	-	MODIFIER	3107	-1	-	SNV	TCFL5	EntrezGene	-	-	TCFL5	-
rs313021181	22:1728932	A	-	NM_205101.1	Transcript	intron_variant,non_coding_transcript_variant	-	-	-	-	-	-	MODIFIER	-	1	-	SNV	-	-	-	-	DOK2	-
rs313021181	22:1728932	A	107054969	XR_001469859.1	Transcript	non_coding_transcript_exon_variant	2451	-	-	-	-	-	MODIFIER	-	-1	-	SNV	LOC107054969	EntrezGene	-	-	DOK2	-
rs313021181	22:1728932	A	107054969	XR_001469860.2	Transcript	intron_variant,non_coding_transcript_variant	-	-	-	-	-	-	MODIFIER	-	-1	-	SNV	LOC107054969	EntrezGene	-	-	DOK2	-
rs739005766	22:5225734	A	770002	XM_015297507.2	Transcript	intron_variant	-	-	-	-	-	-	MODIFIER	-	1	-	SNV	NUDCD3	EntrezGene	-	-	LOC112530167	-
rs739005766	22:5225734	A	112530167	XM_025142827.1	Transcript	5_prime_UTR_variant	20	-	-	-	-	-	MODIFIER	-	1	-	SNV	LOC112530167	EntrezGene	-	-	LOC112530167	-
rs738776169	24:3815346	T	-	NM_001317736.1	Transcript	downstream_gene_variant	-	-	-	-	-	-	MODIFIER	2185	-1	-	SNV	-	-	-	-	TMEM136-2	-
rs738776169	24:3815346	T	-	NM_001317737.1	Transcript	non_coding_transcript_exon_variant	75	-	-	-	-	-	MODIFIER	-	-1	-	SNV	-	-	-	-	TMEM136-2	-
rs738776169	24:3815346	T	419753	XM_004948024.3	Transcript	downstream_gene_variant	-	-	-	-	-	-	MODIFIER	2356	-1	-	SNV	TMEM136-1	EntrezGene	-	-	TMEM136-2	-
rs738776169	24:3815346	T	419753	XM_004948025.3	Transcript	downstream_gene_variant	-	-	-	-	-	-	MODIFIER	2356	-1	-	SNV	TMEM136-1	EntrezGene	-	-	TMEM136-2	-
rs738776169	24:3815346	T	419753	XM_004948026.3	Transcript	downstream_gene_variant	-	-	-	-	-	-	MODIFIER	2356	-1	-	SNV	TMEM136-1	EntrezGene	-	-	TMEM136-2	-
rs738776169	24:3815346	T	419753	XM_004948028.3	Transcript	downstream_gene_variant	-	-	-	-	-	-	MODIFIER	2356	-1	-	SNV	TMEM136-1	EntrezGene	-	-	TMEM136-2	-
rs738776169	24:3815346	T	419753	XM_015297991.2	Transcript	downstream_gene_variant	-	-	-	-	-	-	MODIFIER	2356	-1	-	SNV	TMEM136-1	EntrezGene	-	-	TMEM136-2	-
rs738776169	24:3815346	T	419753	XM_015297992.2	Transcript	downstream_gene_variant	-	-	-	-	-	-	MODIFIER	2356	-1	-	SNV	TMEM136-1	EntrezGene	-	-	TMEM136-2	-
rs738776169	24:3815346	T	419753	XM_015297993.2	Transcript	downstream_gene_variant	-	-	-	-	-	-	MODIFIER	2356	-1	-	SNV	TMEM136-1	EntrezGene	-	-	TMEM136-2	-
rs738776169	24:3815346	T	100857845	XM_025143164.1	Transcript	missense_variant	773	104	35	R/H	cGt/cAt	-	MODERATE	-	-1	-	SNV	TMEM136-2	EntrezGene	-	-	TMEM136-2	-
rs738776169	24:3815346	T	100857845	XM_025143165.1	Transcript	missense_variant	1519	104	35	R/H	cGt/cAt	-	MODERATE	-	-1	-	SNV	TMEM136-2	EntrezGene	-	-	TMEM136-2	-
rs738776169	24:3815346	T	100857845	XM_025143166.1	Transcript	missense_variant	876	74	25	R/H	cGt/cAt	-	MODERATE	-	-1	-	SNV	TMEM136-2	EntrezGene	-	-	TMEM136-2	tolerated(0.55)
rs738776169	24:3815346	T	100857845	XM_025143167.1	Transcript	missense_variant	129	74	25	R/H	cGt/cAt	-	MODERATE	-	-1	-	SNV	TMEM136-2	EntrezGene	-	-	TMEM136-2	tolerated(0.55)
27_5835248	27:5835248	T	-	NM_001146133.1	Transcript	intron_variant,non_coding_transcript_variant	-	-	-	-	-	-	MODIFIER	-	-1	-	SNV	-	-	-	-	MPP3	-
28_3097807	28:3097807-3097808	A	-	NM_001045833.1	Transcript	intron_variant,non_coding_transcript_variant	-	-	-	-	-	-	MODIFIER	-	1	-	insertion	-	-	-	-	STK11	-
28_3097807	28:3097807-3097808	A	420105	XM_015299932.2	Transcript	intron_variant	-	-	-	-	-	-	MODIFIER	-	1	-	insertion	STK11	EntrezGene	-	-	STK11	-
2_530168	2:530168-530169	TTTT	-	NM_001318982.1	Transcript	intron_variant,non_coding_transcript_variant	-	-	-	-	-	-	MODIFIER	-	1	-	insertion	-	-	-	-	GIMAP7L6	-
2_530168	2:530168-530169	TTTT	101751764	XM_025147396.1	Transcript	intron_variant	-	-	-	-	-	-	MODIFIER	-	1	-	insertion	GIMAP8L1	EntrezGene	-	-	GIMAP7L6	-
2_10037214	2:10037215-10037218	-	420456	XM_015282142.2	Transcript	intron_variant	-	-	-	-	-	-	MODIFIER	-	-1	-	deletion	DIP2C	EntrezGene	-	-	ZMYND11	-
rs15062060	2:10054371	G	420456	XM_015282142.2	Transcript	intron_variant	-	-	-	-	-	-	MODIFIER	-	-1	-	SNV	DIP2C	EntrezGene	-	-	ZMYND11	-
rs315567109	2:10075202	G	420456	XM_015282142.2	Transcript	intron_variant	-	-	-	-	-	-	MODIFIER	-	-1	-	SNV	DIP2C	EntrezGene	-	-	ZMYND11	-
rs737170948	2:10084423	A	420456	XM_015282142.2	Transcript	intron_variant	-	-	-	-	-	-	MODIFIER	-	-1	-	SNV	DIP2C	EntrezGene	-	-	ZMYND11	-
rs313150194	2:10085859	G	420456	XM_015282142.2	Transcript	intron_variant	-	-	-	-	-	-	MODIFIER	-	-1	-	SNV	DIP2C	EntrezGene	-	-	ZMYND11	-
rs738961646	2:10086066	C	420456	XM_015282142.2	Transcript	intron_variant	-	-	-	-	-	-	MODIFIER	-	-1	-	SNV	DIP2C	EntrezGene	-	-	ZMYND11	-
rs738734733	2:26943610	T	107052566	XR_001465142.2	Transcript	intron_variant,non_coding_transcript_variant	-	-	-	-	-	-	MODIFIER	-	1	-	SNV	LOC107052566	EntrezGene	-	-	ARL4A	-
rs738734733	2:26943610	T	112531691	XR_003073577.1	Transcript	upstream_gene_variant	-	-	-	-	-	-	MODIFIER	3894	-1	-	SNV	LOC112531691	EntrezGene	-	-	ARL4A	-
rs313728058	2:45233298	G	-	-	-	intergenic_variant	-	-	-	-	-	-	MODIFIER	-	-	-	SNV	-	-	-	-	ARPP21	-
2_45975186	2:45975186-45975187	GCCTG	420729	XM_015281693.2	Transcript	intron_variant	-	-	-	-	-	-	MODIFIER	-	1	-	insertion	MLH1	EntrezGene	-	-	MLH1	-
2_45975186	2:45975186-45975187	GCCTG	420729	XM_025147535.1	Transcript	intron_variant	-	-	-	-	-	-	MODIFIER	-	1	-	insertion	MLH1	EntrezGene	-	-	MLH1	-
2_45975186	2:45975186-45975187	GCCTG	420729	XM_418828.4	Transcript	intron_variant	-	-	-	-	-	-	MODIFIER	-	1	-	insertion	MLH1	EntrezGene	-	-	MLH1	-
2_45975186	2:45975186-45975187	GCCTG	420729	XR_003073649.1	Transcript	intron_variant,non_coding_transcript_variant	-	-	-	-	-	-	MODIFIER	-	1	-	insertion	MLH1	EntrezGene	-	-	MLH1	-
rs737304765	2:46144456	T	-	-	-	intergenic_variant	-	-	-	-	-	-	MODIFIER	-	-	-	SNV	-	-	-	-	NME8	-
rs737249897	2:46753434	G	420740	XM_418838.5	Transcript	intron_variant	-	-	-	-	-	-	MODIFIER	-	-1	-	SNV	EEPD1	EntrezGene	-	-	KIAA0895	-
rs317849172	2:48011232	C	420749	XM_015281668.2	Transcript	3_prime_UTR_variant	3961	-	-	-	-	-	MODIFIER	-	1	-	SNV	KBTBD2	EntrezGene	-	-	KBTBD2	-
rs317849172	2:48011232	C	420749	XM_015281669.2	Transcript	3_prime_UTR_variant	3677	-	-	-	-	-	MODIFIER	-	1	-	SNV	KBTBD2	EntrezGene	-	-	KBTBD2	-
rs317849172	2:48011232	C	420749	XM_015281670.2	Transcript	3_prime_UTR_variant	3808	-	-	-	-	-	MODIFIER	-	1	-	SNV	KBTBD2	EntrezGene	-	-	KBTBD2	-
rs317849172	2:48011232	C	420750	XM_418848.6	Transcript	downstream_gene_variant	-	-	-	-	-	-	MODIFIER	3441	-1	-	SNV	AVL9	EntrezGene	-	-	KBTBD2	-
rs731073055	2:66461151	T	-	NM_204299.2	Transcript	intron_variant,non_coding_transcript_variant	-	-	-	-	-	-	MODIFIER	-	1	-	SNV	-	-	-	-	IRF4	-
rs731073055	2:66461151	T	374179	XM_025146998.1	Transcript	intron_variant	-	-	-	-	-	-	MODIFIER	-	1	-	SNV	IRF4	EntrezGene	-	-	IRF4	-
rs731073055	2:66461151	T	374179	XM_025146999.1	Transcript	intron_variant	-	-	-	-	-	-	MODIFIER	-	1	-	SNV	IRF4	EntrezGene	-	-	IRF4	-
rs731073055	2:66461151	T	374179	XM_025147000.1	Transcript	intron_variant	-	-	-	-	-	-	MODIFIER	-	1	-	SNV	IRF4	EntrezGene	-	-	IRF4	-
rs730990440	2:72626198	C	-	-	-	intergenic_variant	-	-	-	-	-	-	MODIFIER	-	-	-	SNV	-	-	-	-	LOC112531782	-
rs735757027	2:80294627	T	-	-	-	intergenic_variant	-	-	-	-	-	-	MODIFIER	-	-	-	SNV	-	-	-	-	VWC2	-
rs316723566	2:89073354	A	420991	XM_419077.6	Transcript	downstream_gene_variant	-	-	-	-	-	-	MODIFIER	1846	-1	-	SNV	MSANTD3	EntrezGene	-	-	MSANTD3	-
rs737125440	2:89719556	G	-	NM_001001296.5	Transcript	intron_variant,non_coding_transcript_variant	-	-	-	-	-	-	MODIFIER	-	1	-	SNV	-	-	-	-	ALG2	-
rs739949745	2:93958610	T	100315975	NR_035174.1	Transcript	downstream_gene_variant	-	-	-	-	-	-	MODIFIER	4577	-1	-	SNV	MIR1681	EntrezGene	-	-	DOK6	-
rs739949745	2:93958610	T	421025	XM_419111.5	Transcript	intron_variant	-	-	-	-	-	-	MODIFIER	-	-1	-	SNV	DOK6	EntrezGene	-	-	DOK6	-
rs739735074	2:94397064	G	-	-	-	intergenic_variant	-	-	-	-	-	-	MODIFIER	-	-	-	SNV	-	-	-	-	GGGT5L	-
rs318009665	2:94397204	C	-	-	-	intergenic_variant	-	-	-	-	-	-	MODIFIER	-	-	-	SNV	-	-	-	-	GGGT5L	-
2_100702142	2:100702142	A	100859693	XM_015282556.2	Transcript	intron_variant	-	-	-	-	-	-	MODIFIER	-	1	-	SNV	DLGAP1L	EntrezGene	-	-	DLGAP1L	-
2_100702142	2:100702142	A	100859693	XM_015282557.2	Transcript	intron_variant	-	-	-	-	-	-	MODIFIER	-	1	-	SNV	DLGAP1L	EntrezGene	-	-	DLGAP1L	-
2_100702142	2:100702142	A	100859693	XM_015282558.2	Transcript	intron_variant	-	-	-	-	-	-	MODIFIER	-	1	-	SNV	DLGAP1L	EntrezGene	-	-	DLGAP1L	-
2_100702142	2:100702142	A	100859693	XM_015282560.2	Transcript	intron_variant	-	-	-	-	-	-	MODIFIER	-	1	-	SNV	DLGAP1L	EntrezGene	-	-	DLGAP1L	-
2_100702142	2:100702142	A	100859693	XM_025147883.1	Transcript	intron_variant	-	-	-	-	-	-	MODIFIER	-	1	-	SNV	DLGAP1L	EntrezGene	-	-	DLGAP1L	-
rs15149664	2:121280592-121280594	-	-	NM_001006346.1	Transcript	downstream_gene_variant	-	-	-	-	-	-	MODIFIER	2570	1	-	deletion	-	-	-	-	MRPL53	-
2_136907571	2:136907572-136907573	-	-	NM_001277471.1	Transcript	downstream_gene_variant	-	-	-	-	-	-	MODIFIER	3450	-1	-	deletion	-	-	-	-	MRPL13	-
2_136907571	2:136907572-136907573	-	-	NM_205334.1	Transcript	non_coding_transcript_exon_variant	6045-6046	-	-	-	-	-	MODIFIER	-	1	-	deletion	-	-	-	-	MRPL13	-
2_136907571	2:136907572-136907573	-	420356	XM_025147134.1	Transcript	downstream_gene_variant	-	-	-	-	-	-	MODIFIER	3450	-1	-	deletion	MRPL13	EntrezGene	-	-	MRPL13	-
rs16150562	2:141882234	T	-	-	-	intergenic_variant	-	-	-	-	-	-	MODIFIER	-	-	-	SNV	-	-	-	-	SLA	-
rs733483356	2:142639011	C	-	-	-	intergenic_variant	-	-	-	-	-	-	MODIFIER	-	-	-	SNV	-	-	-	-	ZFAT	-
rs740629303	2:142639384	G	777803	NR_031423.1	Transcript	downstream_gene_variant	-	-	-	-	-	-	MODIFIER	4809	-1	-	SNV	MIR30B	EntrezGene	-	-	ZFAT	-
rs736242393	2:142639664	C	777803	NR_031423.1	Transcript	downstream_gene_variant	-	-	-	-	-	-	MODIFIER	4529	-1	-	SNV	MIR30B	EntrezGene	-	-	ZFAT	-
rs732586497	2:142661139	C	-	-	-	intergenic_variant	-	-	-	-	-	-	MODIFIER	-	-	-	SNV	-	-	-	-	ZFAT	-
30_985269	30:985269-985270	G	100857976	XM_025145812.1	Transcript	downstream_gene_variant	-	-	-	-	-	-	MODIFIER	960	1	-	insertion	S1PR2	EntrezGene	-	-	S1PR2	-
rs15313803	3:31099099	C	428576	XM_004935407.3	Transcript	intron_variant	-	-	-	-	-	-	MODIFIER	-	1	-	SNV	DLK2	EntrezGene	-	-	DLK2	-
rs15313803	3:31099099	C	428576	XM_015283772.2	Transcript	upstream_gene_variant	-	-	-	-	-	-	MODIFIER	674	1	-	SNV	DLK2	EntrezGene	-	-	DLK2	-
rs15313803	3:31099099	C	428576	XM_015283773.1	Transcript	upstream_gene_variant	-	-	-	-	-	-	MODIFIER	2039	1	-	SNV	DLK2	EntrezGene	-	-	DLK2	-
rs313958885	3:31458847	G	107052896	XR_001465694.2	Transcript	downstream_gene_variant	-	-	-	-	-	-	MODIFIER	4277	1	-	SNV	LOC107052896	EntrezGene	-	-	LTBP1	-
rs313958885	3:31458847	G	107052896	XR_003074451.1	Transcript	downstream_gene_variant	-	-	-	-	-	-	MODIFIER	4277	1	-	SNV	LOC107052896	EntrezGene	-	-	LTBP1	-
3_36728586	3:36728586	A	-	NM_205399.1	Transcript	intron_variant,non_coding_transcript_variant	-	-	-	-	-	-	MODIFIER	-	-1	-	SNV	-	-	-	-	GREM2	-
rs741719328	3:36730068	C	-	NM_205399.1	Transcript	intron_variant,non_coding_transcript_variant	-	-	-	-	-	-	MODIFIER	-	-1	-	SNV	-	-	-	-	GREM2	-
rs733761255	3:36730071-36730074	-	-	NM_205399.1	Transcript	intron_variant,non_coding_transcript_variant	-	-	-	-	-	-	MODIFIER	-	-1	-	deletion	-	-	-	-	GREM2	-
3_36733578	3:36733578-36733579	G	-	NM_205399.1	Transcript	intron_variant,non_coding_transcript_variant	-	-	-	-	-	-	MODIFIER	-	-1	-	insertion	-	-	-	-	GREM2	-
rs738701740	3:56834207	A	100859246	XR_003074275.1	Transcript	non_coding_transcript_exon_variant	14454	-	-	-	-	-	MODIFIER	-	-1	-	SNV	LOC100859246	EntrezGene	-	-	RPS12	-
rs738701740	3:56834207	A	100859246	XR_003074276.1	Transcript	non_coding_transcript_exon_variant	9040	-	-	-	-	-	MODIFIER	-	-1	-	SNV	LOC100859246	EntrezGene	-	-	RPS12	-
rs738701740	3:56834207	A	100859246	XR_003074277.1	Transcript	non_coding_transcript_exon_variant	13745	-	-	-	-	-	MODIFIER	-	-1	-	SNV	LOC100859246	EntrezGene	-	-	RPS12	-
rs737371609	3:56846133	G	100859246	XR_003074275.1	Transcript	non_coding_transcript_exon_variant	4718	-	-	-	-	-	MODIFIER	-	-1	-	SNV	LOC100859246	EntrezGene	-	-	RPS12	-
rs737371609	3:56846133	G	100859246	XR_003074276.1	Transcript	non_coding_transcript_exon_variant	4719	-	-	-	-	-	MODIFIER	-	-1	-	SNV	LOC100859246	EntrezGene	-	-	RPS12	-
rs737371609	3:56846133	G	100859246	XR_003074277.1	Transcript	non_coding_transcript_exon_variant	4719	-	-	-	-	-	MODIFIER	-	-1	-	SNV	LOC100859246	EntrezGene	-	-	RPS12	-
rs316171400	3:56846223	G	100859246	XR_003074275.1	Transcript	non_coding_transcript_exon_variant	4628	-	-	-	-	-	MODIFIER	-	-1	-	SNV	LOC100859246	EntrezGene	-	-	RPS12	-
rs316171400	3:56846223	G	100859246	XR_003074276.1	Transcript	non_coding_transcript_exon_variant	4629	-	-	-	-	-	MODIFIER	-	-1	-	SNV	LOC100859246	EntrezGene	-	-	RPS12	-
rs316171400	3:56846223	G	100859246	XR_003074277.1	Transcript	non_coding_transcript_exon_variant	4629	-	-	-	-	-	MODIFIER	-	-1	-	SNV	LOC100859246	EntrezGene	-	-	RPS12	-
rs316877448	3:62908167	T	100857774	XM_004940277.3	Transcript	intron_variant	-	-	-	-	-	-	MODIFIER	-	1	-	SNV	CEP85L	EntrezGene	-	-	CEP85L	-
rs315718630	3:62911446	T	100857774	XM_004940276.3	Transcript	upstream_gene_variant	-	-	-	-	-	-	MODIFIER	2607	1	-	SNV	CEP85L	EntrezGene	-	-	CEP85L	-
rs315718630	3:62911446	T	100857774	XM_004940277.3	Transcript	intron_variant	-	-	-	-	-	-	MODIFIER	-	1	-	SNV	CEP85L	EntrezGene	-	-	CEP85L	-
rs317520140	3:76921863	T	-	NM_001039289.1	Transcript	intron_variant,non_coding_transcript_variant	-	-	-	-	-	-	MODIFIER	-	1	-	SNV	-	-	-	-	SNX14	-
rs317520140	3:76921863	T	421832	XM_015284626.2	Transcript	intron_variant	-	-	-	-	-	-	MODIFIER	-	1	-	SNV	SNX14	EntrezGene	-	-	SNX14	-
rs317520140	3:76921863	T	421832	XM_025148761.1	Transcript	intron_variant	-	-	-	-	-	-	MODIFIER	-	1	-	SNV	SNX14	EntrezGene	-	-	SNX14	-
rs312734298	3:77398371	T	-	-	-	intergenic_variant	-	-	-	-	-	-	MODIFIER	-	-	-	SNV	-	-	-	-	CEP162	-
rs734336928	3:77398402	T	-	-	-	intergenic_variant	-	-	-	-	-	-	MODIFIER	-	-	-	SNV	-	-	-	-	CEP162	-
rs316255908	3:77399309	A	-	-	-	intergenic_variant	-	-	-	-	-	-	MODIFIER	-	-	-	SNV	-	-	-	-	CEP162	-
rs735206870	3:88182872	A	421894	XM_419910.5	Transcript	upstream_gene_variant	-	-	-	-	-	-	MODIFIER	1146	1	-	SNV	GCLC	EntrezGene	-	-	GCLC	-
rs739237353	3:93936555	C	-	-	-	intergenic_variant	-	-	-	-	-	-	MODIFIER	-	-	-	SNV	-	-	-	-	COLEC11	-
rs736767631	3:103188962	T	-	-	-	intergenic_variant	-	-	-	-	-	-	MODIFIER	-	-	-	SNV	-	-	-	-	KLHL29	-
rs733738501	3:104391840	A	-	NM_001006420.1	Transcript	intron_variant,non_coding_transcript_variant	-	-	-	-	-	-	MODIFIER	-	-1	-	SNV	-	-	-	-	NRBP1	-
rs733738501	3:104391840	A	421985	XM_015284979.2	Transcript	intron_variant	-	-	-	-	-	-	MODIFIER	-	-1	-	SNV	NRBP1	EntrezGene	-	-	NRBP1	-
rs733738501	3:104391840	A	421985	XM_015284980.2	Transcript	intron_variant	-	-	-	-	-	-	MODIFIER	-	-1	-	SNV	NRBP1	EntrezGene	-	-	NRBP1	-
rs733738501	3:104391840	A	421985	XM_015284981.2	Transcript	intron_variant	-	-	-	-	-	-	MODIFIER	-	-1	-	SNV	NRBP1	EntrezGene	-	-	NRBP1	-
rs733738501	3:104391840	A	421985	XM_015284982.2	Transcript	intron_variant	-	-	-	-	-	-	MODIFIER	-	-1	-	SNV	NRBP1	EntrezGene	-	-	NRBP1	-
rs733738501	3:104391840	A	421985	XM_015284983.2	Transcript	intron_variant	-	-	-	-	-	-	MODIFIER	-	-1	-	SNV	NRBP1	EntrezGene	-	-	NRBP1	-
rs733738501	3:104391840	A	107053158	XR_001466178.1	Transcript	upstream_gene_variant	-	-	-	-	-	-	MODIFIER	1543	1	-	SNV	LOC107053158	EntrezGene	-	-	NRBP1	-
rs740633021	3:104391861	C	-	NM_001006420.1	Transcript	intron_variant,non_coding_transcript_variant	-	-	-	-	-	-	MODIFIER	-	-1	-	SNV	-	-	-	-	NRBP1	-
rs740633021	3:104391861	C	421985	XM_015284979.2	Transcript	intron_variant	-	-	-	-	-	-	MODIFIER	-	-1	-	SNV	NRBP1	EntrezGene	-	-	NRBP1	-
rs740633021	3:104391861	C	421985	XM_015284980.2	Transcript	intron_variant	-	-	-	-	-	-	MODIFIER	-	-1	-	SNV	NRBP1	EntrezGene	-	-	NRBP1	-
rs740633021	3:104391861	C	421985	XM_015284981.2	Transcript	intron_variant	-	-	-	-	-	-	MODIFIER	-	-1	-	SNV	NRBP1	EntrezGene	-	-	NRBP1	-
rs740633021	3:104391861	C	421985	XM_015284982.2	Transcript	intron_variant	-	-	-	-	-	-	MODIFIER	-	-1	-	SNV	NRBP1	EntrezGene	-	-	NRBP1	-
rs740633021	3:104391861	C	421985	XM_015284983.2	Transcript	intron_variant	-	-	-	-	-	-	MODIFIER	-	-1	-	SNV	NRBP1	EntrezGene	-	-	NRBP1	-
rs740633021	3:104391861	C	107053158	XR_001466178.1	Transcript	upstream_gene_variant	-	-	-	-	-	-	MODIFIER	1522	1	-	SNV	LOC107053158	EntrezGene	-	-	NRBP1	-
rs1058757215	4:5305965-5305966	TGTCACAGCATGCAAGTGTT	-	-	-	intergenic_variant	-	-	-	-	-	-	MODIFIER	-	-	-	insertion	-	-	-	-	PCDH19	-
rs315962235	4:6199553	C	-	-	-	intergenic_variant	-	-	-	-	-	-	MODIFIER	-	-	-	SNV	-	-	-	-	DIAPH2	-
rs16380555	4:29327731	T	422442	XM_004940940.3	Transcript	upstream_gene_variant	-	-	-	-	-	-	MODIFIER	1000	-1	-	SNV	LOC422442	EntrezGene	-	-	LOC422442	-
rs16380555	4:29327731	T	422443	XM_420409.6	Transcript	3_prime_UTR_variant	5974	-	-	-	-	-	MODIFIER	-	-1	-	SNV	SETD7	EntrezGene	-	-	LOC422442	-
rs16380555	4:29327731	T	422442	XM_429960.6	Transcript	upstream_gene_variant	-	-	-	-	-	-	MODIFIER	989	-1	-	SNV	LOC422442	EntrezGene	-	-	LOC422442	-
4_29327795	4:29327795-29327796	T	422442	XM_004940940.3	Transcript	upstream_gene_variant	-	-	-	-	-	-	MODIFIER	1064	-1	-	insertion	LOC422442	EntrezGene	-	-	LOC422442	-
4_29327795	4:29327795-29327796	T	422443	XM_420409.6	Transcript	3_prime_UTR_variant	5909-5910	-	-	-	-	-	MODIFIER	-	-1	-	insertion	SETD7	EntrezGene	-	-	LOC422442	-
4_29327795	4:29327795-29327796	T	422442	XM_429960.6	Transcript	upstream_gene_variant	-	-	-	-	-	-	MODIFIER	1053	-1	-	insertion	LOC422442	EntrezGene	-	-	LOC422442	-
rs14444793	4:30259158	T	422454	XM_004940950.3	Transcript	intron_variant	-	-	-	-	-	-	MODIFIER	-	-1	-	SNV	INPP4B	EntrezGene	-	-	INPP4B	-
rs14444793	4:30259158	T	422454	XM_015276685.2	Transcript	intron_variant	-	-	-	-	-	-	MODIFIER	-	-1	-	SNV	INPP4B	EntrezGene	-	-	INPP4B	-
rs14444793	4:30259158	T	422454	XM_025150479.1	Transcript	intron_variant	-	-	-	-	-	-	MODIFIER	-	-1	-	SNV	INPP4B	EntrezGene	-	-	INPP4B	-
rs14444793	4:30259158	T	422454	XM_025150480.1	Transcript	intron_variant	-	-	-	-	-	-	MODIFIER	-	-1	-	SNV	INPP4B	EntrezGene	-	-	INPP4B	-
rs14444793	4:30259158	T	422454	XM_420420.5	Transcript	intron_variant	-	-	-	-	-	-	MODIFIER	-	-1	-	SNV	INPP4B	EntrezGene	-	-	INPP4B	-
rs732945108	4:31165304	T	-	NM_001201455.1	Transcript	downstream_gene_variant	-	-	-	-	-	-	MODIFIER	3682	1	-	SNV	-	-	-	-	MMAA	-
rs732945108	4:31165304	T	395680	XM_015276129.2	Transcript	3_prime_UTR_variant	5602	-	-	-	-	-	MODIFIER	-	1	-	SNV	SMAD1	EntrezGene	-	-	MMAA	-
rs732945108	4:31165304	T	395680	XM_015276130.2	Transcript	3_prime_UTR_variant	5629	-	-	-	-	-	MODIFIER	-	1	-	SNV	SMAD1	EntrezGene	-	-	MMAA	-
rs732945108	4:31165304	T	395680	XM_015276131.2	Transcript	3_prime_UTR_variant	5815	-	-	-	-	-	MODIFIER	-	1	-	SNV	SMAD1	EntrezGene	-	-	MMAA	-
rs732945108	4:31165304	T	395680	XM_015276132.2	Transcript	3_prime_UTR_variant	5495	-	-	-	-	-	MODIFIER	-	1	-	SNV	SMAD1	EntrezGene	-	-	MMAA	-
rs732945108	4:31165304	T	395680	XM_015276134.2	Transcript	3_prime_UTR_variant	6671	-	-	-	-	-	MODIFIER	-	1	-	SNV	SMAD1	EntrezGene	-	-	MMAA	-
rs732945108	4:31165304	T	395680	XM_025149512.1	Transcript	3_prime_UTR_variant	5776	-	-	-	-	-	MODIFIER	-	1	-	SNV	SMAD1	EntrezGene	-	-	MMAA	-
rs732945108	4:31165304	T	395680	XM_025149513.1	Transcript	3_prime_UTR_variant	6068	-	-	-	-	-	MODIFIER	-	1	-	SNV	SMAD1	EntrezGene	-	-	MMAA	-
rs732945108	4:31165304	T	395680	XM_025149514.1	Transcript	3_prime_UTR_variant	4805	-	-	-	-	-	MODIFIER	-	1	-	SNV	SMAD1	EntrezGene	-	-	MMAA	-
4_31674093	4:31674094	-	422468	XM_004940975.3	Transcript	intron_variant	-	-	-	-	-	-	MODIFIER	-	-1	-	deletion	TTC29	EntrezGene	-	-	POU4F2	-
4_31674093	4:31674094	-	422468	XM_015276681.2	Transcript	intron_variant	-	-	-	-	-	-	MODIFIER	-	-1	-	deletion	TTC29	EntrezGene	-	-	POU4F2	-
4_35750432	4:35750432-35750433	A	422518	XM_004941035.3	Transcript	intron_variant	-	-	-	-	-	-	MODIFIER	-	1	-	insertion	CCSER1	EntrezGene	-	-	CCSER1	-
4_35750432	4:35750432-35750433	A	422518	XM_004941036.3	Transcript	intron_variant	-	-	-	-	-	-	MODIFIER	-	1	-	insertion	CCSER1	EntrezGene	-	-	CCSER1	-
4_35750432	4:35750432-35750433	A	422518	XM_004941037.3	Transcript	intron_variant	-	-	-	-	-	-	MODIFIER	-	1	-	insertion	CCSER1	EntrezGene	-	-	CCSER1	-
rs316080865	4:49998730	A	422643	XM_004941173.3	Transcript	upstream_gene_variant	-	-	-	-	-	-	MODIFIER	3106	1	-	SNV	LOC422643	EntrezGene	-	-	LOC422643	-
rs316080865	4:49998730	A	422643	XM_025150104.1	Transcript	upstream_gene_variant	-	-	-	-	-	-	MODIFIER	17	1	-	SNV	LOC422643	EntrezGene	-	-	LOC422643	-
rs316080865	4:49998730	A	422642	XM_420597.6	Transcript	upstream_gene_variant	-	-	-	-	-	-	MODIFIER	114	-1	-	SNV	SDAD1	EntrezGene	-	-	LOC422643	-
rs314812636	4:50014775	A	-	NM_204263.1	Transcript	intron_variant,non_coding_transcript_variant	-	-	-	-	-	-	MODIFIER	-	-1	-	SNV	-	-	-	-	UTP3	-
rs314812636	4:50014775	A	422643	XM_004941173.3	Transcript	downstream_gene_variant	-	-	-	-	-	-	MODIFIER	1858	1	-	SNV	LOC422643	EntrezGene	-	-	UTP3	-
rs314812636	4:50014775	A	422643	XM_025150104.1	Transcript	downstream_gene_variant	-	-	-	-	-	-	MODIFIER	1858	1	-	SNV	LOC422643	EntrezGene	-	-	UTP3	-
rs14467534	4:50026345	G	422645	XM_015276412.2	Transcript	upstream_gene_variant	-	-	-	-	-	-	MODIFIER	1445	1	-	SNV	RUFY3	EntrezGene	-	-	RUFY3	-
rs14467534	4:50026345	G	422645	XM_015276413.2	Transcript	upstream_gene_variant	-	-	-	-	-	-	MODIFIER	1446	1	-	SNV	RUFY3	EntrezGene	-	-	RUFY3	-
rs14467534	4:50026345	G	422645	XM_015276414.2	Transcript	upstream_gene_variant	-	-	-	-	-	-	MODIFIER	1775	1	-	SNV	RUFY3	EntrezGene	-	-	RUFY3	-
rs14467534	4:50026345	G	422645	XM_015276415.2	Transcript	upstream_gene_variant	-	-	-	-	-	-	MODIFIER	1443	1	-	SNV	RUFY3	EntrezGene	-	-	RUFY3	-
rs14467534	4:50026345	G	422644	XM_015276419.2	Transcript	downstream_gene_variant	-	-	-	-	-	-	MODIFIER	2087	1	-	SNV	UTP3	EntrezGene	-	-	RUFY3	-
rs14467534	4:50026345	G	422645	XR_001463561.2	Transcript	upstream_gene_variant	-	-	-	-	-	-	MODIFIER	1444	1	-	SNV	RUFY3	EntrezGene	-	-	RUFY3	-
4_50027186	4:50027186-50027187	TGAGTCT	422645	XM_015276412.2	Transcript	upstream_gene_variant	-	-	-	-	-	-	MODIFIER	603	1	-	insertion	RUFY3	EntrezGene	-	-	RUFY3	-
4_50027186	4:50027186-50027187	TGAGTCT	422645	XM_015276413.2	Transcript	upstream_gene_variant	-	-	-	-	-	-	MODIFIER	604	1	-	insertion	RUFY3	EntrezGene	-	-	RUFY3	-
4_50027186	4:50027186-50027187	TGAGTCT	422645	XM_015276414.2	Transcript	upstream_gene_variant	-	-	-	-	-	-	MODIFIER	933	1	-	insertion	RUFY3	EntrezGene	-	-	RUFY3	-
4_50027186	4:50027186-50027187	TGAGTCT	422645	XM_015276415.2	Transcript	upstream_gene_variant	-	-	-	-	-	-	MODIFIER	601	1	-	insertion	RUFY3	EntrezGene	-	-	RUFY3	-
4_50027186	4:50027186-50027187	TGAGTCT	422644	XM_015276419.2	Transcript	downstream_gene_variant	-	-	-	-	-	-	MODIFIER	2928	1	-	insertion	UTP3	EntrezGene	-	-	RUFY3	-
4_50027186	4:50027186-50027187	TGAGTCT	422645	XR_001463561.2	Transcript	upstream_gene_variant	-	-	-	-	-	-	MODIFIER	602	1	-	insertion	RUFY3	EntrezGene	-	-	RUFY3	-
4_50027189	4:50027189	A	422645	XM_015276412.2	Transcript	upstream_gene_variant	-	-	-	-	-	-	MODIFIER	601	1	-	SNV	RUFY3	EntrezGene	-	-	RUFY3	-
4_50027189	4:50027189	A	422645	XM_015276413.2	Transcript	upstream_gene_variant	-	-	-	-	-	-	MODIFIER	602	1	-	SNV	RUFY3	EntrezGene	-	-	RUFY3	-
4_50027189	4:50027189	A	422645	XM_015276414.2	Transcript	upstream_gene_variant	-	-	-	-	-	-	MODIFIER	931	1	-	SNV	RUFY3	EntrezGene	-	-	RUFY3	-
4_50027189	4:50027189	A	422645	XM_015276415.2	Transcript	upstream_gene_variant	-	-	-	-	-	-	MODIFIER	599	1	-	SNV	RUFY3	EntrezGene	-	-	RUFY3	-
4_50027189	4:50027189	A	422644	XM_015276419.2	Transcript	downstream_gene_variant	-	-	-	-	-	-	MODIFIER	2931	1	-	SNV	UTP3	EntrezGene	-	-	RUFY3	-
4_50027189	4:50027189	A	422645	XR_001463561.2	Transcript	upstream_gene_variant	-	-	-	-	-	-	MODIFIER	600	1	-	SNV	RUFY3	EntrezGene	-	-	RUFY3	-
4_50031192	4:50031192-50031193	TTTTTT	422645	XM_004941179.3	Transcript	upstream_gene_variant	-	-	-	-	-	-	MODIFIER	2777	1	-	insertion	RUFY3	EntrezGene	-	-	RUFY3	-
4_50031192	4:50031192-50031193	TTTTTT	422645	XM_015276412.2	Transcript	intron_variant	-	-	-	-	-	-	MODIFIER	-	1	-	insertion	RUFY3	EntrezGene	-	-	RUFY3	-
4_50031192	4:50031192-50031193	TTTTTT	422645	XM_015276413.2	Transcript	intron_variant	-	-	-	-	-	-	MODIFIER	-	1	-	insertion	RUFY3	EntrezGene	-	-	RUFY3	-
4_50031192	4:50031192-50031193	TTTTTT	422645	XM_015276414.2	Transcript	intron_variant	-	-	-	-	-	-	MODIFIER	-	1	-	insertion	RUFY3	EntrezGene	-	-	RUFY3	-
4_50031192	4:50031192-50031193	TTTTTT	422645	XM_015276415.2	Transcript	intron_variant	-	-	-	-	-	-	MODIFIER	-	1	-	insertion	RUFY3	EntrezGene	-	-	RUFY3	-
4_50031192	4:50031192-50031193	TTTTTT	422645	XM_015276417.2	Transcript	upstream_gene_variant	-	-	-	-	-	-	MODIFIER	2945	1	-	insertion	RUFY3	EntrezGene	-	-	RUFY3	-
4_50031192	4:50031192-50031193	TTTTTT	422645	XM_420599.6	Transcript	upstream_gene_variant	-	-	-	-	-	-	MODIFIER	2643	1	-	insertion	RUFY3	EntrezGene	-	-	RUFY3	-
4_50031192	4:50031192-50031193	TTTTTT	422645	XR_001463561.2	Transcript	intron_variant,non_coding_transcript_variant	-	-	-	-	-	-	MODIFIER	-	1	-	insertion	RUFY3	EntrezGene	-	-	RUFY3	-
rs14467544	4:50031885	A	422645	XM_004941179.3	Transcript	upstream_gene_variant	-	-	-	-	-	-	MODIFIER	2085	1	-	SNV	RUFY3	EntrezGene	-	-	RUFY3	-
rs14467544	4:50031885	A	422645	XM_015276412.2	Transcript	intron_variant	-	-	-	-	-	-	MODIFIER	-	1	-	SNV	RUFY3	EntrezGene	-	-	RUFY3	-
rs14467544	4:50031885	A	422645	XM_015276413.2	Transcript	intron_variant	-	-	-	-	-	-	MODIFIER	-	1	-	SNV	RUFY3	EntrezGene	-	-	RUFY3	-
rs14467544	4:50031885	A	422645	XM_015276414.2	Transcript	intron_variant	-	-	-	-	-	-	MODIFIER	-	1	-	SNV	RUFY3	EntrezGene	-	-	RUFY3	-
rs14467544	4:50031885	A	422645	XM_015276415.2	Transcript	intron_variant	-	-	-	-	-	-	MODIFIER	-	1	-	SNV	RUFY3	EntrezGene	-	-	RUFY3	-
rs14467544	4:50031885	A	422645	XM_015276417.2	Transcript	upstream_gene_variant	-	-	-	-	-	-	MODIFIER	2253	1	-	SNV	RUFY3	EntrezGene	-	-	RUFY3	-
rs14467544	4:50031885	A	422645	XM_420599.6	Transcript	upstream_gene_variant	-	-	-	-	-	-	MODIFIER	1951	1	-	SNV	RUFY3	EntrezGene	-	-	RUFY3	-
rs14467544	4:50031885	A	422645	XR_001463561.2	Transcript	intron_variant,non_coding_transcript_variant	-	-	-	-	-	-	MODIFIER	-	1	-	SNV	RUFY3	EntrezGene	-	-	RUFY3	-
rs734151405	4:50032081	G	422645	XM_004941179.3	Transcript	upstream_gene_variant	-	-	-	-	-	-	MODIFIER	1889	1	-	SNV	RUFY3	EntrezGene	-	-	RUFY3	-
rs734151405	4:50032081	G	422645	XM_015276412.2	Transcript	intron_variant	-	-	-	-	-	-	MODIFIER	-	1	-	SNV	RUFY3	EntrezGene	-	-	RUFY3	-
rs734151405	4:50032081	G	422645	XM_015276413.2	Transcript	intron_variant	-	-	-	-	-	-	MODIFIER	-	1	-	SNV	RUFY3	EntrezGene	-	-	RUFY3	-
rs734151405	4:50032081	G	422645	XM_015276414.2	Transcript	intron_variant	-	-	-	-	-	-	MODIFIER	-	1	-	SNV	RUFY3	EntrezGene	-	-	RUFY3	-
rs734151405	4:50032081	G	422645	XM_015276415.2	Transcript	intron_variant	-	-	-	-	-	-	MODIFIER	-	1	-	SNV	RUFY3	EntrezGene	-	-	RUFY3	-
rs734151405	4:50032081	G	422645	XM_015276417.2	Transcript	upstream_gene_variant	-	-	-	-	-	-	MODIFIER	2057	1	-	SNV	RUFY3	EntrezGene	-	-	RUFY3	-
rs734151405	4:50032081	G	422645	XM_420599.6	Transcript	upstream_gene_variant	-	-	-	-	-	-	MODIFIER	1755	1	-	SNV	RUFY3	EntrezGene	-	-	RUFY3	-
rs734151405	4:50032081	G	422645	XR_001463561.2	Transcript	intron_variant,non_coding_transcript_variant	-	-	-	-	-	-	MODIFIER	-	1	-	SNV	RUFY3	EntrezGene	-	-	RUFY3	-
rs316014177	4:50035876	A	422645	XM_004941179.3	Transcript	intron_variant	-	-	-	-	-	-	MODIFIER	-	1	-	SNV	RUFY3	EntrezGene	-	-	RUFY3	-
rs316014177	4:50035876	A	422645	XM_015276412.2	Transcript	intron_variant	-	-	-	-	-	-	MODIFIER	-	1	-	SNV	RUFY3	EntrezGene	-	-	RUFY3	-
rs316014177	4:50035876	A	422645	XM_015276413.2	Transcript	intron_variant	-	-	-	-	-	-	MODIFIER	-	1	-	SNV	RUFY3	EntrezGene	-	-	RUFY3	-
rs316014177	4:50035876	A	422645	XM_015276414.2	Transcript	intron_variant	-	-	-	-	-	-	MODIFIER	-	1	-	SNV	RUFY3	EntrezGene	-	-	RUFY3	-
rs316014177	4:50035876	A	422645	XM_015276415.2	Transcript	intron_variant	-	-	-	-	-	-	MODIFIER	-	1	-	SNV	RUFY3	EntrezGene	-	-	RUFY3	-
rs316014177	4:50035876	A	422645	XM_015276417.2	Transcript	intron_variant	-	-	-	-	-	-	MODIFIER	-	1	-	SNV	RUFY3	EntrezGene	-	-	RUFY3	-
rs316014177	4:50035876	A	422645	XM_420599.6	Transcript	intron_variant	-	-	-	-	-	-	MODIFIER	-	1	-	SNV	RUFY3	EntrezGene	-	-	RUFY3	-
rs316014177	4:50035876	A	422645	XR_001463561.2	Transcript	intron_variant,non_coding_transcript_variant	-	-	-	-	-	-	MODIFIER	-	1	-	SNV	RUFY3	EntrezGene	-	-	RUFY3	-
rs732635903	4:50040813	G	422645	XM_004941179.3	Transcript	intron_variant	-	-	-	-	-	-	MODIFIER	-	1	-	SNV	RUFY3	EntrezGene	-	-	RUFY3	-
rs732635903	4:50040813	G	422645	XM_015276412.2	Transcript	intron_variant	-	-	-	-	-	-	MODIFIER	-	1	-	SNV	RUFY3	EntrezGene	-	-	RUFY3	-
rs732635903	4:50040813	G	422645	XM_015276413.2	Transcript	intron_variant	-	-	-	-	-	-	MODIFIER	-	1	-	SNV	RUFY3	EntrezGene	-	-	RUFY3	-
rs732635903	4:50040813	G	422645	XM_015276414.2	Transcript	intron_variant	-	-	-	-	-	-	MODIFIER	-	1	-	SNV	RUFY3	EntrezGene	-	-	RUFY3	-
rs732635903	4:50040813	G	422645	XM_015276415.2	Transcript	intron_variant	-	-	-	-	-	-	MODIFIER	-	1	-	SNV	RUFY3	EntrezGene	-	-	RUFY3	-
rs732635903	4:50040813	G	422645	XM_015276417.2	Transcript	intron_variant	-	-	-	-	-	-	MODIFIER	-	1	-	SNV	RUFY3	EntrezGene	-	-	RUFY3	-
rs732635903	4:50040813	G	422645	XM_420599.6	Transcript	intron_variant	-	-	-	-	-	-	MODIFIER	-	1	-	SNV	RUFY3	EntrezGene	-	-	RUFY3	-
rs732635903	4:50040813	G	422645	XR_001463561.2	Transcript	intron_variant,non_coding_transcript_variant	-	-	-	-	-	-	MODIFIER	-	1	-	SNV	RUFY3	EntrezGene	-	-	RUFY3	-
rs733698641	4:50041854	C	422645	XM_004941179.3	Transcript	intron_variant	-	-	-	-	-	-	MODIFIER	-	1	-	SNV	RUFY3	EntrezGene	-	-	RUFY3	-
rs733698641	4:50041854	C	422645	XM_015276412.2	Transcript	intron_variant	-	-	-	-	-	-	MODIFIER	-	1	-	SNV	RUFY3	EntrezGene	-	-	RUFY3	-
rs733698641	4:50041854	C	422645	XM_015276413.2	Transcript	intron_variant	-	-	-	-	-	-	MODIFIER	-	1	-	SNV	RUFY3	EntrezGene	-	-	RUFY3	-
rs733698641	4:50041854	C	422645	XM_015276414.2	Transcript	intron_variant	-	-	-	-	-	-	MODIFIER	-	1	-	SNV	RUFY3	EntrezGene	-	-	RUFY3	-
rs733698641	4:50041854	C	422645	XM_015276415.2	Transcript	intron_variant	-	-	-	-	-	-	MODIFIER	-	1	-	SNV	RUFY3	EntrezGene	-	-	RUFY3	-
rs733698641	4:50041854	C	422645	XM_015276417.2	Transcript	intron_variant	-	-	-	-	-	-	MODIFIER	-	1	-	SNV	RUFY3	EntrezGene	-	-	RUFY3	-
rs733698641	4:50041854	C	422645	XM_420599.6	Transcript	intron_variant	-	-	-	-	-	-	MODIFIER	-	1	-	SNV	RUFY3	EntrezGene	-	-	RUFY3	-
rs733698641	4:50041854	C	422645	XR_001463561.2	Transcript	intron_variant,non_coding_transcript_variant	-	-	-	-	-	-	MODIFIER	-	1	-	SNV	RUFY3	EntrezGene	-	-	RUFY3	-
rs734594820	4:50044330	G	422645	XM_004941179.3	Transcript	intron_variant	-	-	-	-	-	-	MODIFIER	-	1	-	SNV	RUFY3	EntrezGene	-	-	RUFY3	-
rs734594820	4:50044330	G	422645	XM_015276412.2	Transcript	intron_variant	-	-	-	-	-	-	MODIFIER	-	1	-	SNV	RUFY3	EntrezGene	-	-	RUFY3	-
rs734594820	4:50044330	G	422645	XM_015276413.2	Transcript	intron_variant	-	-	-	-	-	-	MODIFIER	-	1	-	SNV	RUFY3	EntrezGene	-	-	RUFY3	-
rs734594820	4:50044330	G	422645	XM_015276414.2	Transcript	intron_variant	-	-	-	-	-	-	MODIFIER	-	1	-	SNV	RUFY3	EntrezGene	-	-	RUFY3	-
rs734594820	4:50044330	G	422645	XM_015276415.2	Transcript	intron_variant	-	-	-	-	-	-	MODIFIER	-	1	-	SNV	RUFY3	EntrezGene	-	-	RUFY3	-
rs734594820	4:50044330	G	422645	XM_015276417.2	Transcript	intron_variant	-	-	-	-	-	-	MODIFIER	-	1	-	SNV	RUFY3	EntrezGene	-	-	RUFY3	-
rs734594820	4:50044330	G	422645	XM_420599.6	Transcript	intron_variant	-	-	-	-	-	-	MODIFIER	-	1	-	SNV	RUFY3	EntrezGene	-	-	RUFY3	-
rs734594820	4:50044330	G	422645	XR_001463561.2	Transcript	intron_variant,non_coding_transcript_variant	-	-	-	-	-	-	MODIFIER	-	1	-	SNV	RUFY3	EntrezGene	-	-	RUFY3	-
4_50044661	4:50044661-50044662	AAAT	422645	XM_004941179.3	Transcript	intron_variant	-	-	-	-	-	-	MODIFIER	-	1	-	insertion	RUFY3	EntrezGene	-	-	RUFY3	-
4_50044661	4:50044661-50044662	AAAT	422645	XM_015276412.2	Transcript	intron_variant	-	-	-	-	-	-	MODIFIER	-	1	-	insertion	RUFY3	EntrezGene	-	-	RUFY3	-
4_50044661	4:50044661-50044662	AAAT	422645	XM_015276413.2	Transcript	intron_variant	-	-	-	-	-	-	MODIFIER	-	1	-	insertion	RUFY3	EntrezGene	-	-	RUFY3	-
4_50044661	4:50044661-50044662	AAAT	422645	XM_015276414.2	Transcript	intron_variant	-	-	-	-	-	-	MODIFIER	-	1	-	insertion	RUFY3	EntrezGene	-	-	RUFY3	-
4_50044661	4:50044661-50044662	AAAT	422645	XM_015276415.2	Transcript	intron_variant	-	-	-	-	-	-	MODIFIER	-	1	-	insertion	RUFY3	EntrezGene	-	-	RUFY3	-
4_50044661	4:50044661-50044662	AAAT	422645	XM_015276417.2	Transcript	intron_variant	-	-	-	-	-	-	MODIFIER	-	1	-	insertion	RUFY3	EntrezGene	-	-	RUFY3	-
4_50044661	4:50044661-50044662	AAAT	422645	XM_420599.6	Transcript	intron_variant	-	-	-	-	-	-	MODIFIER	-	1	-	insertion	RUFY3	EntrezGene	-	-	RUFY3	-
4_50044661	4:50044661-50044662	AAAT	422645	XR_001463561.2	Transcript	intron_variant,non_coding_transcript_variant	-	-	-	-	-	-	MODIFIER	-	1	-	insertion	RUFY3	EntrezGene	-	-	RUFY3	-
4_50045464	4:50045464-50045465	AAA	422645	XM_004941179.3	Transcript	intron_variant	-	-	-	-	-	-	MODIFIER	-	1	-	insertion	RUFY3	EntrezGene	-	-	RUFY3	-
4_50045464	4:50045464-50045465	AAA	422645	XM_015276412.2	Transcript	intron_variant	-	-	-	-	-	-	MODIFIER	-	1	-	insertion	RUFY3	EntrezGene	-	-	RUFY3	-
4_50045464	4:50045464-50045465	AAA	422645	XM_015276413.2	Transcript	intron_variant	-	-	-	-	-	-	MODIFIER	-	1	-	insertion	RUFY3	EntrezGene	-	-	RUFY3	-
4_50045464	4:50045464-50045465	AAA	422645	XM_015276414.2	Transcript	intron_variant	-	-	-	-	-	-	MODIFIER	-	1	-	insertion	RUFY3	EntrezGene	-	-	RUFY3	-
4_50045464	4:50045464-50045465	AAA	422645	XM_015276415.2	Transcript	intron_variant	-	-	-	-	-	-	MODIFIER	-	1	-	insertion	RUFY3	EntrezGene	-	-	RUFY3	-
4_50045464	4:50045464-50045465	AAA	422645	XM_015276417.2	Transcript	intron_variant	-	-	-	-	-	-	MODIFIER	-	1	-	insertion	RUFY3	EntrezGene	-	-	RUFY3	-
4_50045464	4:50045464-50045465	AAA	422645	XM_420599.6	Transcript	intron_variant	-	-	-	-	-	-	MODIFIER	-	1	-	insertion	RUFY3	EntrezGene	-	-	RUFY3	-
4_50045464	4:50045464-50045465	AAA	422645	XR_001463561.2	Transcript	intron_variant,non_coding_transcript_variant	-	-	-	-	-	-	MODIFIER	-	1	-	insertion	RUFY3	EntrezGene	-	-	RUFY3	-
rs315261290	4:50058056	C	422645	XM_004941179.3	Transcript	intron_variant	-	-	-	-	-	-	MODIFIER	-	1	-	SNV	RUFY3	EntrezGene	-	-	RUFY3	-
rs315261290	4:50058056	C	422645	XM_015276412.2	Transcript	intron_variant	-	-	-	-	-	-	MODIFIER	-	1	-	SNV	RUFY3	EntrezGene	-	-	RUFY3	-
rs315261290	4:50058056	C	422645	XM_015276413.2	Transcript	intron_variant	-	-	-	-	-	-	MODIFIER	-	1	-	SNV	RUFY3	EntrezGene	-	-	RUFY3	-
rs315261290	4:50058056	C	422645	XM_015276414.2	Transcript	intron_variant	-	-	-	-	-	-	MODIFIER	-	1	-	SNV	RUFY3	EntrezGene	-	-	RUFY3	-
rs315261290	4:50058056	C	422645	XM_015276415.2	Transcript	intron_variant	-	-	-	-	-	-	MODIFIER	-	1	-	SNV	RUFY3	EntrezGene	-	-	RUFY3	-
rs315261290	4:50058056	C	422645	XM_015276416.1	Transcript	intron_variant	-	-	-	-	-	-	MODIFIER	-	1	-	SNV	RUFY3	EntrezGene	-	-	RUFY3	-
rs315261290	4:50058056	C	422645	XM_015276417.2	Transcript	intron_variant	-	-	-	-	-	-	MODIFIER	-	1	-	SNV	RUFY3	EntrezGene	-	-	RUFY3	-
rs315261290	4:50058056	C	422645	XM_420599.6	Transcript	intron_variant	-	-	-	-	-	-	MODIFIER	-	1	-	SNV	RUFY3	EntrezGene	-	-	RUFY3	-
rs315261290	4:50058056	C	422645	XR_001463561.2	Transcript	intron_variant,non_coding_transcript_variant	-	-	-	-	-	-	MODIFIER	-	1	-	SNV	RUFY3	EntrezGene	-	-	RUFY3	-
4_50061270	4:50061270-50061271	T	422645	XM_004941179.3	Transcript	intron_variant	-	-	-	-	-	-	MODIFIER	-	1	-	insertion	RUFY3	EntrezGene	-	-	RUFY3	-
4_50061270	4:50061270-50061271	T	422645	XM_015276412.2	Transcript	intron_variant	-	-	-	-	-	-	MODIFIER	-	1	-	insertion	RUFY3	EntrezGene	-	-	RUFY3	-
4_50061270	4:50061270-50061271	T	422645	XM_015276413.2	Transcript	intron_variant	-	-	-	-	-	-	MODIFIER	-	1	-	insertion	RUFY3	EntrezGene	-	-	RUFY3	-
4_50061270	4:50061270-50061271	T	422645	XM_015276414.2	Transcript	intron_variant	-	-	-	-	-	-	MODIFIER	-	1	-	insertion	RUFY3	EntrezGene	-	-	RUFY3	-
4_50061270	4:50061270-50061271	T	422645	XM_015276415.2	Transcript	intron_variant	-	-	-	-	-	-	MODIFIER	-	1	-	insertion	RUFY3	EntrezGene	-	-	RUFY3	-
4_50061270	4:50061270-50061271	T	422645	XM_015276416.1	Transcript	intron_variant	-	-	-	-	-	-	MODIFIER	-	1	-	insertion	RUFY3	EntrezGene	-	-	RUFY3	-
4_50061270	4:50061270-50061271	T	422645	XM_015276417.2	Transcript	intron_variant	-	-	-	-	-	-	MODIFIER	-	1	-	insertion	RUFY3	EntrezGene	-	-	RUFY3	-
4_50061270	4:50061270-50061271	T	422645	XM_420599.6	Transcript	intron_variant	-	-	-	-	-	-	MODIFIER	-	1	-	insertion	RUFY3	EntrezGene	-	-	RUFY3	-
4_50061270	4:50061270-50061271	T	422645	XR_001463561.2	Transcript	intron_variant,non_coding_transcript_variant	-	-	-	-	-	-	MODIFIER	-	1	-	insertion	RUFY3	EntrezGene	-	-	RUFY3	-
rs312613369	4:50062368	T	422645	XM_004941179.3	Transcript	intron_variant	-	-	-	-	-	-	MODIFIER	-	1	-	SNV	RUFY3	EntrezGene	-	-	RUFY3	-
rs312613369	4:50062368	T	422645	XM_015276412.2	Transcript	intron_variant	-	-	-	-	-	-	MODIFIER	-	1	-	SNV	RUFY3	EntrezGene	-	-	RUFY3	-
rs312613369	4:50062368	T	422645	XM_015276413.2	Transcript	intron_variant	-	-	-	-	-	-	MODIFIER	-	1	-	SNV	RUFY3	EntrezGene	-	-	RUFY3	-
rs312613369	4:50062368	T	422645	XM_015276414.2	Transcript	intron_variant	-	-	-	-	-	-	MODIFIER	-	1	-	SNV	RUFY3	EntrezGene	-	-	RUFY3	-
rs312613369	4:50062368	T	422645	XM_015276415.2	Transcript	intron_variant	-	-	-	-	-	-	MODIFIER	-	1	-	SNV	RUFY3	EntrezGene	-	-	RUFY3	-
rs312613369	4:50062368	T	422645	XM_015276416.1	Transcript	intron_variant	-	-	-	-	-	-	MODIFIER	-	1	-	SNV	RUFY3	EntrezGene	-	-	RUFY3	-
rs312613369	4:50062368	T	422645	XM_015276417.2	Transcript	intron_variant	-	-	-	-	-	-	MODIFIER	-	1	-	SNV	RUFY3	EntrezGene	-	-	RUFY3	-
rs312613369	4:50062368	T	422645	XM_420599.6	Transcript	intron_variant	-	-	-	-	-	-	MODIFIER	-	1	-	SNV	RUFY3	EntrezGene	-	-	RUFY3	-
rs312613369	4:50062368	T	422645	XR_001463561.2	Transcript	intron_variant,non_coding_transcript_variant	-	-	-	-	-	-	MODIFIER	-	1	-	SNV	RUFY3	EntrezGene	-	-	RUFY3	-
rs731512964	4:50062669	A	422645	XM_004941179.3	Transcript	intron_variant	-	-	-	-	-	-	MODIFIER	-	1	-	SNV	RUFY3	EntrezGene	-	-	RUFY3	-
rs731512964	4:50062669	A	422645	XM_015276412.2	Transcript	intron_variant	-	-	-	-	-	-	MODIFIER	-	1	-	SNV	RUFY3	EntrezGene	-	-	RUFY3	-
rs731512964	4:50062669	A	422645	XM_015276413.2	Transcript	intron_variant	-	-	-	-	-	-	MODIFIER	-	1	-	SNV	RUFY3	EntrezGene	-	-	RUFY3	-
rs731512964	4:50062669	A	422645	XM_015276414.2	Transcript	intron_variant	-	-	-	-	-	-	MODIFIER	-	1	-	SNV	RUFY3	EntrezGene	-	-	RUFY3	-
rs731512964	4:50062669	A	422645	XM_015276415.2	Transcript	intron_variant	-	-	-	-	-	-	MODIFIER	-	1	-	SNV	RUFY3	EntrezGene	-	-	RUFY3	-
rs731512964	4:50062669	A	422645	XM_015276416.1	Transcript	intron_variant	-	-	-	-	-	-	MODIFIER	-	1	-	SNV	RUFY3	EntrezGene	-	-	RUFY3	-
rs731512964	4:50062669	A	422645	XM_015276417.2	Transcript	intron_variant	-	-	-	-	-	-	MODIFIER	-	1	-	SNV	RUFY3	EntrezGene	-	-	RUFY3	-
rs731512964	4:50062669	A	422645	XM_420599.6	Transcript	intron_variant	-	-	-	-	-	-	MODIFIER	-	1	-	SNV	RUFY3	EntrezGene	-	-	RUFY3	-
rs731512964	4:50062669	A	422645	XR_001463561.2	Transcript	intron_variant,non_coding_transcript_variant	-	-	-	-	-	-	MODIFIER	-	1	-	SNV	RUFY3	EntrezGene	-	-	RUFY3	-
rs14467680	4:50062836	G	422645	XM_004941179.3	Transcript	intron_variant	-	-	-	-	-	-	MODIFIER	-	1	-	SNV	RUFY3	EntrezGene	-	-	RUFY3	-
rs14467680	4:50062836	G	422645	XM_015276412.2	Transcript	intron_variant	-	-	-	-	-	-	MODIFIER	-	1	-	SNV	RUFY3	EntrezGene	-	-	RUFY3	-
rs14467680	4:50062836	G	422645	XM_015276413.2	Transcript	intron_variant	-	-	-	-	-	-	MODIFIER	-	1	-	SNV	RUFY3	EntrezGene	-	-	RUFY3	-
rs14467680	4:50062836	G	422645	XM_015276414.2	Transcript	intron_variant	-	-	-	-	-	-	MODIFIER	-	1	-	SNV	RUFY3	EntrezGene	-	-	RUFY3	-
rs14467680	4:50062836	G	422645	XM_015276415.2	Transcript	intron_variant	-	-	-	-	-	-	MODIFIER	-	1	-	SNV	RUFY3	EntrezGene	-	-	RUFY3	-
rs14467680	4:50062836	G	422645	XM_015276416.1	Transcript	intron_variant	-	-	-	-	-	-	MODIFIER	-	1	-	SNV	RUFY3	EntrezGene	-	-	RUFY3	-
rs14467680	4:50062836	G	422645	XM_015276417.2	Transcript	intron_variant	-	-	-	-	-	-	MODIFIER	-	1	-	SNV	RUFY3	EntrezGene	-	-	RUFY3	-
rs14467680	4:50062836	G	422645	XM_420599.6	Transcript	intron_variant	-	-	-	-	-	-	MODIFIER	-	1	-	SNV	RUFY3	EntrezGene	-	-	RUFY3	-
rs14467680	4:50062836	G	422645	XR_001463561.2	Transcript	intron_variant,non_coding_transcript_variant	-	-	-	-	-	-	MODIFIER	-	1	-	SNV	RUFY3	EntrezGene	-	-	RUFY3	-
rs313949431	4:50063263	A	422645	XM_004941179.3	Transcript	synonymous_variant	1691	1113	371	E	gaG/gaA	-	LOW	-	1	-	SNV	RUFY3	EntrezGene	-	-	RUFY3	-
rs313949431	4:50063263	A	422645	XM_015276412.2	Transcript	synonymous_variant	1399	1233	411	E	gaG/gaA	-	LOW	-	1	-	SNV	RUFY3	EntrezGene	-	-	RUFY3	-
rs313949431	4:50063263	A	422645	XM_015276413.2	Transcript	synonymous_variant	1398	1233	411	E	gaG/gaA	-	LOW	-	1	-	SNV	RUFY3	EntrezGene	-	-	RUFY3	-
rs313949431	4:50063263	A	422645	XM_015276414.2	Transcript	synonymous_variant	1311	1167	389	E	gaG/gaA	-	LOW	-	1	-	SNV	RUFY3	EntrezGene	-	-	RUFY3	-
rs313949431	4:50063263	A	422645	XM_015276415.2	Transcript	synonymous_variant	1401	1233	411	E	gaG/gaA	-	LOW	-	1	-	SNV	RUFY3	EntrezGene	-	-	RUFY3	-
rs313949431	4:50063263	A	422645	XM_015276416.1	Transcript	synonymous_variant	1008	993	331	E	gaG/gaA	-	LOW	-	1	-	SNV	RUFY3	EntrezGene	-	-	RUFY3	-
rs313949431	4:50063263	A	422645	XM_015276417.2	Transcript	synonymous_variant	1577	1167	389	E	gaG/gaA	-	LOW	-	1	-	SNV	RUFY3	EntrezGene	-	-	RUFY3	-
rs313949431	4:50063263	A	422645	XM_420599.6	Transcript	synonymous_variant	1825	1113	371	E	gaG/gaA	-	LOW	-	1	-	SNV	RUFY3	EntrezGene	-	-	RUFY3	-
rs313949431	4:50063263	A	422645	XR_001463561.2	Transcript	non_coding_transcript_exon_variant	1400	-	-	-	-	-	MODIFIER	-	1	-	SNV	RUFY3	EntrezGene	-	-	RUFY3	-
rs15574014	4:50063864	-	422645	XM_004941179.3	Transcript	intron_variant	-	-	-	-	-	-	MODIFIER	-	1	-	deletion	RUFY3	EntrezGene	-	-	RUFY3	-
rs15574014	4:50063864	-	422645	XM_015276412.2	Transcript	intron_variant	-	-	-	-	-	-	MODIFIER	-	1	-	deletion	RUFY3	EntrezGene	-	-	RUFY3	-
rs15574014	4:50063864	-	422645	XM_015276413.2	Transcript	intron_variant	-	-	-	-	-	-	MODIFIER	-	1	-	deletion	RUFY3	EntrezGene	-	-	RUFY3	-
rs15574014	4:50063864	-	422645	XM_015276414.2	Transcript	intron_variant	-	-	-	-	-	-	MODIFIER	-	1	-	deletion	RUFY3	EntrezGene	-	-	RUFY3	-
rs15574014	4:50063864	-	422645	XM_015276415.2	Transcript	intron_variant	-	-	-	-	-	-	MODIFIER	-	1	-	deletion	RUFY3	EntrezGene	-	-	RUFY3	-
rs15574014	4:50063864	-	422645	XM_015276416.1	Transcript	intron_variant	-	-	-	-	-	-	MODIFIER	-	1	-	deletion	RUFY3	EntrezGene	-	-	RUFY3	-
rs15574014	4:50063864	-	422645	XM_015276417.2	Transcript	intron_variant	-	-	-	-	-	-	MODIFIER	-	1	-	deletion	RUFY3	EntrezGene	-	-	RUFY3	-
rs15574014	4:50063864	-	422645	XM_420599.6	Transcript	intron_variant	-	-	-	-	-	-	MODIFIER	-	1	-	deletion	RUFY3	EntrezGene	-	-	RUFY3	-
rs15574014	4:50063864	-	422645	XR_001463561.2	Transcript	intron_variant,non_coding_transcript_variant	-	-	-	-	-	-	MODIFIER	-	1	-	deletion	RUFY3	EntrezGene	-	-	RUFY3	-
rs737609227	4:50064796	G	422645	XM_004941179.3	Transcript	intron_variant	-	-	-	-	-	-	MODIFIER	-	1	-	SNV	RUFY3	EntrezGene	-	-	RUFY3	-
rs737609227	4:50064796	G	422645	XM_015276412.2	Transcript	intron_variant	-	-	-	-	-	-	MODIFIER	-	1	-	SNV	RUFY3	EntrezGene	-	-	RUFY3	-
rs737609227	4:50064796	G	422645	XM_015276413.2	Transcript	intron_variant	-	-	-	-	-	-	MODIFIER	-	1	-	SNV	RUFY3	EntrezGene	-	-	RUFY3	-
rs737609227	4:50064796	G	422645	XM_015276414.2	Transcript	intron_variant	-	-	-	-	-	-	MODIFIER	-	1	-	SNV	RUFY3	EntrezGene	-	-	RUFY3	-
rs737609227	4:50064796	G	422645	XM_015276415.2	Transcript	intron_variant	-	-	-	-	-	-	MODIFIER	-	1	-	SNV	RUFY3	EntrezGene	-	-	RUFY3	-
rs737609227	4:50064796	G	422645	XM_015276416.1	Transcript	intron_variant	-	-	-	-	-	-	MODIFIER	-	1	-	SNV	RUFY3	EntrezGene	-	-	RUFY3	-
rs737609227	4:50064796	G	422645	XM_015276417.2	Transcript	intron_variant	-	-	-	-	-	-	MODIFIER	-	1	-	SNV	RUFY3	EntrezGene	-	-	RUFY3	-
rs737609227	4:50064796	G	422645	XM_420599.6	Transcript	intron_variant	-	-	-	-	-	-	MODIFIER	-	1	-	SNV	RUFY3	EntrezGene	-	-	RUFY3	-
rs737609227	4:50064796	G	422645	XR_001463561.2	Transcript	intron_variant,non_coding_transcript_variant	-	-	-	-	-	-	MODIFIER	-	1	-	SNV	RUFY3	EntrezGene	-	-	RUFY3	-
rs316591603	4:50064884	G	422645	XM_004941179.3	Transcript	synonymous_variant	1871	1293	431	K	aaA/aaG	-	LOW	-	1	-	SNV	RUFY3	EntrezGene	-	-	RUFY3	-
rs316591603	4:50064884	G	422645	XM_015276412.2	Transcript	synonymous_variant	1579	1413	471	K	aaA/aaG	-	LOW	-	1	-	SNV	RUFY3	EntrezGene	-	-	RUFY3	-
rs316591603	4:50064884	G	422645	XM_015276413.2	Transcript	synonymous_variant	1578	1413	471	K	aaA/aaG	-	LOW	-	1	-	SNV	RUFY3	EntrezGene	-	-	RUFY3	-
rs316591603	4:50064884	G	422645	XM_015276414.2	Transcript	synonymous_variant	1491	1347	449	K	aaA/aaG	-	LOW	-	1	-	SNV	RUFY3	EntrezGene	-	-	RUFY3	-
rs316591603	4:50064884	G	422645	XM_015276415.2	Transcript	synonymous_variant	1581	1413	471	K	aaA/aaG	-	LOW	-	1	-	SNV	RUFY3	EntrezGene	-	-	RUFY3	-
rs316591603	4:50064884	G	422645	XM_015276416.1	Transcript	synonymous_variant	1188	1173	391	K	aaA/aaG	-	LOW	-	1	-	SNV	RUFY3	EntrezGene	-	-	RUFY3	-
rs316591603	4:50064884	G	422645	XM_015276417.2	Transcript	synonymous_variant	1757	1347	449	K	aaA/aaG	-	LOW	-	1	-	SNV	RUFY3	EntrezGene	-	-	RUFY3	-
rs316591603	4:50064884	G	422645	XM_420599.6	Transcript	synonymous_variant	2005	1293	431	K	aaA/aaG	-	LOW	-	1	-	SNV	RUFY3	EntrezGene	-	-	RUFY3	-
rs316591603	4:50064884	G	422645	XR_001463561.2	Transcript	non_coding_transcript_exon_variant	1580	-	-	-	-	-	MODIFIER	-	1	-	SNV	RUFY3	EntrezGene	-	-	RUFY3	-
rs734258930	4:50065455	G	422645	XM_004941179.3	Transcript	intron_variant	-	-	-	-	-	-	MODIFIER	-	1	-	SNV	RUFY3	EntrezGene	-	-	RUFY3	-
rs734258930	4:50065455	G	422645	XM_015276412.2	Transcript	intron_variant	-	-	-	-	-	-	MODIFIER	-	1	-	SNV	RUFY3	EntrezGene	-	-	RUFY3	-
rs734258930	4:50065455	G	422645	XM_015276413.2	Transcript	intron_variant	-	-	-	-	-	-	MODIFIER	-	1	-	SNV	RUFY3	EntrezGene	-	-	RUFY3	-
rs734258930	4:50065455	G	422645	XM_015276414.2	Transcript	intron_variant	-	-	-	-	-	-	MODIFIER	-	1	-	SNV	RUFY3	EntrezGene	-	-	RUFY3	-
rs734258930	4:50065455	G	422645	XM_015276415.2	Transcript	intron_variant	-	-	-	-	-	-	MODIFIER	-	1	-	SNV	RUFY3	EntrezGene	-	-	RUFY3	-
rs734258930	4:50065455	G	422645	XM_015276416.1	Transcript	intron_variant	-	-	-	-	-	-	MODIFIER	-	1	-	SNV	RUFY3	EntrezGene	-	-	RUFY3	-
rs734258930	4:50065455	G	422645	XM_015276417.2	Transcript	intron_variant	-	-	-	-	-	-	MODIFIER	-	1	-	SNV	RUFY3	EntrezGene	-	-	RUFY3	-
rs734258930	4:50065455	G	422645	XM_420599.6	Transcript	intron_variant	-	-	-	-	-	-	MODIFIER	-	1	-	SNV	RUFY3	EntrezGene	-	-	RUFY3	-
rs734258930	4:50065455	G	422645	XR_001463561.2	Transcript	intron_variant,non_coding_transcript_variant	-	-	-	-	-	-	MODIFIER	-	1	-	SNV	RUFY3	EntrezGene	-	-	RUFY3	-
rs731839742	4:50065481	A	422645	XM_004941179.3	Transcript	intron_variant	-	-	-	-	-	-	MODIFIER	-	1	-	SNV	RUFY3	EntrezGene	-	-	RUFY3	-
rs731839742	4:50065481	A	422645	XM_015276412.2	Transcript	intron_variant	-	-	-	-	-	-	MODIFIER	-	1	-	SNV	RUFY3	EntrezGene	-	-	RUFY3	-
rs731839742	4:50065481	A	422645	XM_015276413.2	Transcript	intron_variant	-	-	-	-	-	-	MODIFIER	-	1	-	SNV	RUFY3	EntrezGene	-	-	RUFY3	-
rs731839742	4:50065481	A	422645	XM_015276414.2	Transcript	intron_variant	-	-	-	-	-	-	MODIFIER	-	1	-	SNV	RUFY3	EntrezGene	-	-	RUFY3	-
rs731839742	4:50065481	A	422645	XM_015276415.2	Transcript	intron_variant	-	-	-	-	-	-	MODIFIER	-	1	-	SNV	RUFY3	EntrezGene	-	-	RUFY3	-
rs731839742	4:50065481	A	422645	XM_015276416.1	Transcript	intron_variant	-	-	-	-	-	-	MODIFIER	-	1	-	SNV	RUFY3	EntrezGene	-	-	RUFY3	-
rs731839742	4:50065481	A	422645	XM_015276417.2	Transcript	intron_variant	-	-	-	-	-	-	MODIFIER	-	1	-	SNV	RUFY3	EntrezGene	-	-	RUFY3	-
rs731839742	4:50065481	A	422645	XM_420599.6	Transcript	intron_variant	-	-	-	-	-	-	MODIFIER	-	1	-	SNV	RUFY3	EntrezGene	-	-	RUFY3	-
rs731839742	4:50065481	A	422645	XR_001463561.2	Transcript	intron_variant,non_coding_transcript_variant	-	-	-	-	-	-	MODIFIER	-	1	-	SNV	RUFY3	EntrezGene	-	-	RUFY3	-
rs731403395	4:50065490	C	422645	XM_004941179.3	Transcript	intron_variant	-	-	-	-	-	-	MODIFIER	-	1	-	SNV	RUFY3	EntrezGene	-	-	RUFY3	-
rs731403395	4:50065490	C	422645	XM_015276412.2	Transcript	intron_variant	-	-	-	-	-	-	MODIFIER	-	1	-	SNV	RUFY3	EntrezGene	-	-	RUFY3	-
rs731403395	4:50065490	C	422645	XM_015276413.2	Transcript	intron_variant	-	-	-	-	-	-	MODIFIER	-	1	-	SNV	RUFY3	EntrezGene	-	-	RUFY3	-
rs731403395	4:50065490	C	422645	XM_015276414.2	Transcript	intron_variant	-	-	-	-	-	-	MODIFIER	-	1	-	SNV	RUFY3	EntrezGene	-	-	RUFY3	-
rs731403395	4:50065490	C	422645	XM_015276415.2	Transcript	intron_variant	-	-	-	-	-	-	MODIFIER	-	1	-	SNV	RUFY3	EntrezGene	-	-	RUFY3	-
rs731403395	4:50065490	C	422645	XM_015276416.1	Transcript	intron_variant	-	-	-	-	-	-	MODIFIER	-	1	-	SNV	RUFY3	EntrezGene	-	-	RUFY3	-
rs731403395	4:50065490	C	422645	XM_015276417.2	Transcript	intron_variant	-	-	-	-	-	-	MODIFIER	-	1	-	SNV	RUFY3	EntrezGene	-	-	RUFY3	-
rs731403395	4:50065490	C	422645	XM_420599.6	Transcript	intron_variant	-	-	-	-	-	-	MODIFIER	-	1	-	SNV	RUFY3	EntrezGene	-	-	RUFY3	-
rs731403395	4:50065490	C	422645	XR_001463561.2	Transcript	intron_variant,non_coding_transcript_variant	-	-	-	-	-	-	MODIFIER	-	1	-	SNV	RUFY3	EntrezGene	-	-	RUFY3	-
rs14467768	4:50102208	A	-	-	-	intergenic_variant	-	-	-	-	-	-	MODIFIER	-	-	-	SNV	-	-	-	-	GRSF1	-
rs16408220	4:50105538	A	-	-	-	intergenic_variant	-	-	-	-	-	-	MODIFIER	-	-	-	SNV	-	-	-	-	GRSF1	-
rs313126853	4:50107095	A	-	-	-	intergenic_variant	-	-	-	-	-	-	MODIFIER	-	-	-	SNV	-	-	-	-	GRSF1	-
rs10728151	4:50109807	C	-	-	-	intergenic_variant	-	-	-	-	-	-	MODIFIER	-	-	-	SNV	-	-	-	-	GRSF1	-
rs312782173	4:50110561	C	-	-	-	intergenic_variant	-	-	-	-	-	-	MODIFIER	-	-	-	SNV	-	-	-	-	GRSF1	-
rs314133539	4:50112252	T	-	-	-	intergenic_variant	-	-	-	-	-	-	MODIFIER	-	-	-	SNV	-	-	-	-	GRSF1	-
4_50112364	4:50112364-50112365	TGA	-	-	-	intergenic_variant	-	-	-	-	-	-	MODIFIER	-	-	-	insertion	-	-	-	-	GRSF1	-
rs313706892	4:50112382	T	-	-	-	intergenic_variant	-	-	-	-	-	-	MODIFIER	-	-	-	SNV	-	-	-	-	GRSF1	-
rs314468339	4:50112396	G	-	-	-	intergenic_variant	-	-	-	-	-	-	MODIFIER	-	-	-	SNV	-	-	-	-	GRSF1	-
rs313799188	4:50112523	G	-	-	-	intergenic_variant	-	-	-	-	-	-	MODIFIER	-	-	-	SNV	-	-	-	-	GRSF1	-
rs315530895	4:50112910	T	-	-	-	intergenic_variant	-	-	-	-	-	-	MODIFIER	-	-	-	SNV	-	-	-	-	GRSF1	-
rs317892087	4:50115839	T	-	-	-	intergenic_variant	-	-	-	-	-	-	MODIFIER	-	-	-	SNV	-	-	-	-	GRSF1	-
rs313514005	4:50116330	G	-	-	-	intergenic_variant	-	-	-	-	-	-	MODIFIER	-	-	-	SNV	-	-	-	-	GRSF1	-
rs314662582	4:50116583	A	-	-	-	intergenic_variant	-	-	-	-	-	-	MODIFIER	-	-	-	SNV	-	-	-	-	GRSF1	-
rs316322426	4:50116825	C	-	-	-	intergenic_variant	-	-	-	-	-	-	MODIFIER	-	-	-	SNV	-	-	-	-	GRSF1	-
rs316702699	4:50117664	T	-	-	-	intergenic_variant	-	-	-	-	-	-	MODIFIER	-	-	-	SNV	-	-	-	-	GRSF1	-
4_50118811	4:50118811-50118812	A	-	-	-	intergenic_variant	-	-	-	-	-	-	MODIFIER	-	-	-	insertion	-	-	-	-	GRSF1	-
rs315468271	4:50122476	A	-	-	-	intergenic_variant	-	-	-	-	-	-	MODIFIER	-	-	-	SNV	-	-	-	-	GRSF1	-
rs733634440	4:51803877	G	-	-	-	intergenic_variant	-	-	-	-	-	-	MODIFIER	-	-	-	SNV	-	-	-	-	SULT1E1	-
rs317651039	4:51804881	A	-	-	-	intergenic_variant	-	-	-	-	-	-	MODIFIER	-	-	-	SNV	-	-	-	-	SULT1E1	-
rs316821269	4:51807998	A	-	-	-	intergenic_variant	-	-	-	-	-	-	MODIFIER	-	-	-	SNV	-	-	-	-	SULT1E1	-
rs312915173	4:53596665	G	-	NM_205433.1	Transcript	intron_variant,non_coding_transcript_variant	-	-	-	-	-	-	MODIFIER	-	-1	-	SNV	-	-	-	-	NUDT6	-
rs741358756	4:63113154	A	422731	XM_025149824.1	Transcript	intron_variant	-	-	-	-	-	-	MODIFIER	-	1	-	SNV	MTMR7	EntrezGene	-	-	MTMR7	-
rs741358756	4:63113154	A	422731	XM_420686.6	Transcript	intron_variant	-	-	-	-	-	-	MODIFIER	-	1	-	SNV	MTMR7	EntrezGene	-	-	MTMR7	-
rs734738691	4:66362458	T	422765	XM_003641236.4	Transcript	intron_variant	-	-	-	-	-	-	MODIFIER	-	1	-	SNV	FRYL	EntrezGene	-	-	FRYL	-
rs734738691	4:66362458	T	422765	XM_004936046.3	Transcript	intron_variant	-	-	-	-	-	-	MODIFIER	-	1	-	SNV	FRYL	EntrezGene	-	-	FRYL	-
rs734738691	4:66362458	T	422765	XM_015285493.2	Transcript	intron_variant	-	-	-	-	-	-	MODIFIER	-	1	-	SNV	FRYL	EntrezGene	-	-	FRYL	-
rs734738691	4:66362458	T	422765	XM_015285494.2	Transcript	intron_variant	-	-	-	-	-	-	MODIFIER	-	1	-	SNV	FRYL	EntrezGene	-	-	FRYL	-
rs734738691	4:66362458	T	422765	XM_015285495.2	Transcript	intron_variant	-	-	-	-	-	-	MODIFIER	-	1	-	SNV	FRYL	EntrezGene	-	-	FRYL	-
rs734738691	4:66362458	T	422765	XM_015285496.2	Transcript	intron_variant	-	-	-	-	-	-	MODIFIER	-	1	-	SNV	FRYL	EntrezGene	-	-	FRYL	-
rs734738691	4:66362458	T	422765	XM_015285497.2	Transcript	intron_variant	-	-	-	-	-	-	MODIFIER	-	1	-	SNV	FRYL	EntrezGene	-	-	FRYL	-
rs734738691	4:66362458	T	422765	XM_015285498.2	Transcript	intron_variant	-	-	-	-	-	-	MODIFIER	-	1	-	SNV	FRYL	EntrezGene	-	-	FRYL	-
rs734738691	4:66362458	T	422765	XM_015285499.2	Transcript	intron_variant	-	-	-	-	-	-	MODIFIER	-	1	-	SNV	FRYL	EntrezGene	-	-	FRYL	-
rs734738691	4:66362458	T	422765	XM_015285500.2	Transcript	intron_variant	-	-	-	-	-	-	MODIFIER	-	1	-	SNV	FRYL	EntrezGene	-	-	FRYL	-
rs734738691	4:66362458	T	422765	XM_015285502.2	Transcript	intron_variant	-	-	-	-	-	-	MODIFIER	-	1	-	SNV	FRYL	EntrezGene	-	-	FRYL	-
rs734738691	4:66362458	T	422765	XM_025149936.1	Transcript	intron_variant	-	-	-	-	-	-	MODIFIER	-	1	-	SNV	FRYL	EntrezGene	-	-	FRYL	-
rs734738691	4:66362458	T	422765	XR_003074813.1	Transcript	intron_variant,non_coding_transcript_variant	-	-	-	-	-	-	MODIFIER	-	1	-	SNV	FRYL	EntrezGene	-	-	FRYL	-
rs314038507	4:69315209	T	-	NM_001006456.1	Transcript	upstream_gene_variant	-	-	-	-	-	-	MODIFIER	1535	1	-	SNV	-	-	-	-	RFC1	-
rs314038507	4:69315209	T	425467	XM_003641245.4	Transcript	upstream_gene_variant	-	-	-	-	-	-	MODIFIER	2113	-1	-	SNV	KLB	EntrezGene	-	-	RFC1	-
rs314038507	4:69315209	T	422788	XM_015285650.2	Transcript	upstream_gene_variant	-	-	-	-	-	-	MODIFIER	1444	1	-	SNV	RFC1	EntrezGene	-	-	RFC1	-
rs314038507	4:69315209	T	422788	XM_015285652.2	Transcript	upstream_gene_variant	-	-	-	-	-	-	MODIFIER	1444	1	-	SNV	RFC1	EntrezGene	-	-	RFC1	-
4_71971443	4:71971443	T	-	-	-	intergenic_variant	-	-	-	-	-	-	MODIFIER	-	-	-	SNV	-	-	-	-	PCDH7	-
4_72354482	4:72354482-72354483	T	-	-	-	intergenic_variant	-	-	-	-	-	-	MODIFIER	-	-	-	insertion	-	-	-	-	PCDH7	-
rs80655830	4:72857144	A	-	-	-	intergenic_variant	-	-	-	-	-	-	MODIFIER	-	-	-	SNV	-	-	-	-	STIM2	-
rs316549006	4:76599890	A	-	NM_001201388.1	Transcript	downstream_gene_variant	-	-	-	-	-	-	MODIFIER	3807	-1	-	SNV	-	-	-	-	FGFBP1	-
rs1059352874	4:77350722-77350723	T	-	-	-	intergenic_variant	-	-	-	-	-	-	MODIFIER	-	-	-	insertion	-	-	-	-	BOD1L1	-
5_21401625	5:21401625	C	428862	XM_025150987.1	Transcript	intron_variant	-	-	-	-	-	-	MODIFIER	-	-1	-	SNV	LRRC4C	EntrezGene	-	-	LRRC4C	-
5_21401625	5:21401625	C	428862	XM_025150988.1	Transcript	intron_variant	-	-	-	-	-	-	MODIFIER	-	-1	-	SNV	LRRC4C	EntrezGene	-	-	LRRC4C	-
5_21401625	5:21401625	C	428862	XM_025150990.1	Transcript	intron_variant	-	-	-	-	-	-	MODIFIER	-	-1	-	SNV	LRRC4C	EntrezGene	-	-	LRRC4C	-
5_21401625	5:21401625	C	428862	XM_025150991.1	Transcript	intron_variant	-	-	-	-	-	-	MODIFIER	-	-1	-	SNV	LRRC4C	EntrezGene	-	-	LRRC4C	-
5_21401625	5:21401625	C	428862	XM_025150992.1	Transcript	intron_variant	-	-	-	-	-	-	MODIFIER	-	-1	-	SNV	LRRC4C	EntrezGene	-	-	LRRC4C	-
5_21401625	5:21401625	C	428862	XM_025150993.1	Transcript	intron_variant	-	-	-	-	-	-	MODIFIER	-	-1	-	SNV	LRRC4C	EntrezGene	-	-	LRRC4C	-
5_21401625	5:21401625	C	428862	XM_025150994.1	Transcript	intron_variant	-	-	-	-	-	-	MODIFIER	-	-1	-	SNV	LRRC4C	EntrezGene	-	-	LRRC4C	-
5_21401625	5:21401625	C	428862	XM_025150995.1	Transcript	intron_variant	-	-	-	-	-	-	MODIFIER	-	-1	-	SNV	LRRC4C	EntrezGene	-	-	LRRC4C	-
5_21401625	5:21401625	C	428862	XM_025150996.1	Transcript	intron_variant	-	-	-	-	-	-	MODIFIER	-	-1	-	SNV	LRRC4C	EntrezGene	-	-	LRRC4C	-
5_21401625	5:21401625	C	428862	XM_025150997.1	Transcript	intron_variant	-	-	-	-	-	-	MODIFIER	-	-1	-	SNV	LRRC4C	EntrezGene	-	-	LRRC4C	-
5_21401625	5:21401625	C	428862	XM_025150998.1	Transcript	intron_variant	-	-	-	-	-	-	MODIFIER	-	-1	-	SNV	LRRC4C	EntrezGene	-	-	LRRC4C	-
5_21401625	5:21401625	C	428862	XM_025150999.1	Transcript	intron_variant	-	-	-	-	-	-	MODIFIER	-	-1	-	SNV	LRRC4C	EntrezGene	-	-	LRRC4C	-
5_21401625	5:21401625	C	428862	XM_025151000.1	Transcript	intron_variant	-	-	-	-	-	-	MODIFIER	-	-1	-	SNV	LRRC4C	EntrezGene	-	-	LRRC4C	-
5_21401625	5:21401625	C	428862	XM_025151002.1	Transcript	intron_variant	-	-	-	-	-	-	MODIFIER	-	-1	-	SNV	LRRC4C	EntrezGene	-	-	LRRC4C	-
5_21401625	5:21401625	C	428862	XR_003075330.1	Transcript	intron_variant,non_coding_transcript_variant	-	-	-	-	-	-	MODIFIER	-	-1	-	SNV	LRRC4C	EntrezGene	-	-	LRRC4C	-
rs737775140	5:29101322	G	423273	XM_421192.6	Transcript	upstream_gene_variant	-	-	-	-	-	-	MODIFIER	1497	-1	-	SNV	VTI1B	EntrezGene	-	-	RDH12	-
rs737775140	5:29101322	G	423274	XM_421193.6	Transcript	intron_variant	-	-	-	-	-	-	MODIFIER	-	1	-	SNV	RDH12	EntrezGene	-	-	RDH12	-
rs736283163	5:29150657	G	423276	XM_004941715.3	Transcript	intron_variant	-	-	-	-	-	-	MODIFIER	-	-1	-	SNV	ZFYVE26	EntrezGene	-	-	ZFYVE26	-
rs736283163	5:29150657	G	423276	XM_004941716.3	Transcript	intron_variant	-	-	-	-	-	-	MODIFIER	-	-1	-	SNV	ZFYVE26	EntrezGene	-	-	ZFYVE26	-
rs736283163	5:29150657	G	423277	XM_015287601.2	Transcript	upstream_gene_variant	-	-	-	-	-	-	MODIFIER	1342	1	-	SNV	LOC423277	EntrezGene	-	-	ZFYVE26	-
rs736283163	5:29150657	G	423277	XM_015287603.2	Transcript	upstream_gene_variant	-	-	-	-	-	-	MODIFIER	1340	1	-	SNV	LOC423277	EntrezGene	-	-	ZFYVE26	-
rs736283163	5:29150657	G	423277	XM_015287604.2	Transcript	upstream_gene_variant	-	-	-	-	-	-	MODIFIER	1324	1	-	SNV	LOC423277	EntrezGene	-	-	ZFYVE26	-
rs736283163	5:29150657	G	423277	XM_015287605.2	Transcript	upstream_gene_variant	-	-	-	-	-	-	MODIFIER	1297	1	-	SNV	LOC423277	EntrezGene	-	-	ZFYVE26	-
rs736283163	5:29150657	G	423277	XM_015287606.2	Transcript	upstream_gene_variant	-	-	-	-	-	-	MODIFIER	1330	1	-	SNV	LOC423277	EntrezGene	-	-	ZFYVE26	-
rs736283163	5:29150657	G	423276	XM_025151139.1	Transcript	intron_variant	-	-	-	-	-	-	MODIFIER	-	-1	-	SNV	ZFYVE26	EntrezGene	-	-	ZFYVE26	-
rs736283163	5:29150657	G	423277	XM_025151144.1	Transcript	upstream_gene_variant	-	-	-	-	-	-	MODIFIER	2570	1	-	SNV	LOC423277	EntrezGene	-	-	ZFYVE26	-
rs736283163	5:29150657	G	423276	XM_421195.6	Transcript	intron_variant	-	-	-	-	-	-	MODIFIER	-	-1	-	SNV	ZFYVE26	EntrezGene	-	-	ZFYVE26	-
rs736283163	5:29150657	G	423276	XR_003075393.1	Transcript	intron_variant,non_coding_transcript_variant	-	-	-	-	-	-	MODIFIER	-	-1	-	SNV	ZFYVE26	EntrezGene	-	-	ZFYVE26	-
rs1059864170	5:29451879-29451883	-	-	NM_001031549.2	Transcript	intron_variant,non_coding_transcript_variant	-	-	-	-	-	-	MODIFIER	-	-1	-	deletion	-	-	-	-	GPHN	-
rs1059864170	5:29451879-29451883	-	428878	XM_015287525.2	Transcript	intron_variant	-	-	-	-	-	-	MODIFIER	-	-1	-	deletion	GPHN	EntrezGene	-	-	GPHN	-
rs1059864170	5:29451879-29451883	-	428878	XM_015287526.2	Transcript	intron_variant	-	-	-	-	-	-	MODIFIER	-	-1	-	deletion	GPHN	EntrezGene	-	-	GPHN	-
rs1059864170	5:29451879-29451883	-	428878	XM_015287527.2	Transcript	intron_variant	-	-	-	-	-	-	MODIFIER	-	-1	-	deletion	GPHN	EntrezGene	-	-	GPHN	-
rs1059864170	5:29451879-29451883	-	428878	XM_015287528.2	Transcript	intron_variant	-	-	-	-	-	-	MODIFIER	-	-1	-	deletion	GPHN	EntrezGene	-	-	GPHN	-
rs1059864170	5:29451879-29451883	-	428878	XM_015287529.2	Transcript	intron_variant	-	-	-	-	-	-	MODIFIER	-	-1	-	deletion	GPHN	EntrezGene	-	-	GPHN	-
rs1059864170	5:29451879-29451883	-	428878	XM_015287530.2	Transcript	intron_variant	-	-	-	-	-	-	MODIFIER	-	-1	-	deletion	GPHN	EntrezGene	-	-	GPHN	-
rs1059864170	5:29451879-29451883	-	428878	XM_015287531.2	Transcript	intron_variant	-	-	-	-	-	-	MODIFIER	-	-1	-	deletion	GPHN	EntrezGene	-	-	GPHN	-
rs1059864170	5:29451879-29451883	-	428878	XM_015287532.2	Transcript	intron_variant	-	-	-	-	-	-	MODIFIER	-	-1	-	deletion	GPHN	EntrezGene	-	-	GPHN	-
rs1059864170	5:29451879-29451883	-	428878	XM_015287533.2	Transcript	intron_variant	-	-	-	-	-	-	MODIFIER	-	-1	-	deletion	GPHN	EntrezGene	-	-	GPHN	-
rs1059864170	5:29451879-29451883	-	428878	XM_015287534.2	Transcript	intron_variant	-	-	-	-	-	-	MODIFIER	-	-1	-	deletion	GPHN	EntrezGene	-	-	GPHN	-
rs1059864170	5:29451879-29451883	-	428878	XM_015287535.2	Transcript	intron_variant	-	-	-	-	-	-	MODIFIER	-	-1	-	deletion	GPHN	EntrezGene	-	-	GPHN	-
rs1059864170	5:29451879-29451883	-	428878	XM_015287536.2	Transcript	intron_variant	-	-	-	-	-	-	MODIFIER	-	-1	-	deletion	GPHN	EntrezGene	-	-	GPHN	-
rs1059864170	5:29451879-29451883	-	428878	XM_015287537.2	Transcript	intron_variant	-	-	-	-	-	-	MODIFIER	-	-1	-	deletion	GPHN	EntrezGene	-	-	GPHN	-
rs1059864170	5:29451879-29451883	-	428878	XM_015287538.2	Transcript	intron_variant	-	-	-	-	-	-	MODIFIER	-	-1	-	deletion	GPHN	EntrezGene	-	-	GPHN	-
rs1059864170	5:29451879-29451883	-	428878	XM_015287539.2	Transcript	intron_variant	-	-	-	-	-	-	MODIFIER	-	-1	-	deletion	GPHN	EntrezGene	-	-	GPHN	-
rs1059864170	5:29451879-29451883	-	428878	XM_015287540.2	Transcript	intron_variant	-	-	-	-	-	-	MODIFIER	-	-1	-	deletion	GPHN	EntrezGene	-	-	GPHN	-
rs1059864170	5:29451879-29451883	-	428878	XM_015287543.2	Transcript	intron_variant	-	-	-	-	-	-	MODIFIER	-	-1	-	deletion	GPHN	EntrezGene	-	-	GPHN	-
rs1059864170	5:29451879-29451883	-	428878	XM_015287544.2	Transcript	intron_variant	-	-	-	-	-	-	MODIFIER	-	-1	-	deletion	GPHN	EntrezGene	-	-	GPHN	-
[truncated: 932 more rows]

## Sheet: VEP FPD HS
Results of the VEP of genes affected by variants (-log10(p) > 5) from the HS GWAS with the trait FPD
[truncated: 9,311 more rows]

[truncated: 3 more sheets: VEP pEFP meta-analysis, VEP pEFP F2, VEP pEFP HS]
