# Supplementary material for: Meta-analyses of genome wide association studies in lines of laying hens divergently selected for feather pecking using imputed sequence level genotypes
Source: BMC Genet. 2020 Oct 1;21:114. doi: 10.1186/s12863-020-00920-9 (PMC7528462; doi:10.1186/s12863-020-00920-9)
Supplement: Supplementary file 7 — Additional file 7. Results of the gene set enrichment analysis of genes affected by variants (−log10(p) > 5) from the GWAS meta-analyses with the traits FPD and pEFP with clusterProfiler. [file 12863_2020_920_MOESM7_ESM.xlsx]

## Sheet: FPD GO_CC
Results of the gene set enrichment analysis (GO cellular components) of genes affected by variants (-log10(p) > 5) from the GWAS meta-analysis with the trait FPD
ID	Description	GeneRatio	BgRatio	pvalue	p.adjust	qvalue	geneID	Count
GO:0000139	Golgi membrane	2/9	63/2137	0.0269486	0.261044	0.222669	HACE1/MGAT4A	2
GO:0098588	bounding membrane of organelle	3/9	182/2137	0.0347555	0.261044	0.222669	HACE1/SH3GL3/MGAT4A	3
GO:0098791	Golgi subcompartment	2/9	76/2137	0.0382182	0.261044	0.222669	HACE1/MGAT4A	2
GO:0016591	RNA polymerase II, holoenzyme	1/9	10/2137	0.0414115	0.261044	0.222669	TBPL1	1
GO:0044431	Golgi apparatus part	2/9	82/2137	0.0439505	0.261044	0.222669	HACE1/MGAT4A	2
GO:0000428	DNA-directed RNA polymerase complex	1/9	11/2137	0.0454676	0.261044	0.222669	TBPL1	1
GO:0005795	Golgi stack	1/9	11/2137	0.0454676	0.261044	0.222669	HACE1	1
GO:0030880	RNA polymerase complex	1/9	11/2137	0.0454676	0.261044	0.222669	TBPL1	1
GO:0055029	nuclear DNA-directed RNA polymerase complex	1/9	11/2137	0.0454676	0.261044	0.222669	TBPL1	1
GO:0001725	stress fiber	1/9	12/2137	0.0495084	0.261044	0.222669	LPP	1
GO:0097517	contractile actin filament bundle	1/9	12/2137	0.0495084	0.261044	0.222669	LPP	1
GO:0032432	actin filament bundle	1/9	14/2137	0.0575445	0.274562	0.2342	LPP	1
GO:0042641	actomyosin	1/9	15/2137	0.0615398	0.274562	0.2342	LPP	1
GO:0044451	nucleoplasm part	2/9	107/2137	0.0710333	0.276683	0.236009	HACE1/TBPL1	2
GO:0031901	early endosome membrane	1/9	18/2137	0.0734356	0.276683	0.236009	SH3GL3	1
GO:0031090	organelle membrane	3/9	248/2137	0.0763263	0.276683	0.236009	HACE1/SH3GL3/MGAT4A	3
GO:0005794	Golgi apparatus	2/9	124/2137	0.0920106	0.278049	0.237174	HACE1/MGAT4A	2
GO:0005924	cell-substrate adherens junction	1/9	23/2137	0.0929644	0.278049	0.237174	LPP	1
GO:0005925	focal adhesion	1/9	23/2137	0.0929644	0.278049	0.237174	LPP	1
GO:0090575	RNA polymerase II transcription factor complex	1/9	24/2137	0.0968259	0.278049	0.237174	TBPL1	1
GO:0030055	cell-substrate junction	1/9	25/2137	0.100673	0.278049	0.237174	LPP	1
GO:0031225	anchored component of membrane	1/9	27/2137	0.108323	0.285579	0.243597	LSAMP	1

## Sheet: FPD KEGG
Results of the gene set enrichment analysis (KEGG pathwaya) of genes affected by variants (-log10(p) > 5) from the GWAS meta-analysis with the trait FPD
ID	Description	GeneRatio	BgRatio	pvalue	p.adjust	qvalue	geneID	Count
gga04070	Phosphatidylinositol signaling system	6/47	89/5021	0.000156805	0.00799705	0.00775771	MTMR7/INPP4B/PLCG2/DGKB/DGKE/ITPR1	6

## Sheet: pEFP GO_BP
Results of the gene set enrichment analysis (GO biological processes) of genes affected by variants (-log10(p) > 5) from the GWAS meta-analysis with the trait pEFP
ID	Description	GeneRatio	BgRatio	pvalue	p.adjust	qvalue	geneID	Count
GO:0006897	endocytosis	2/3	29/1042	0.00220687	0.256833	0.230358	CDH13/SH3GL3	2
GO:0098657	import into cell	2/3	34/1042	0.00303945	0.256833	0.230358	CDH13/SH3GL3	2

## Sheet: pEFP GO_CC
Results of the gene set enrichment analysis (GO cellular components) of genes affected by variants (-log10(p) > 5) from the GWAS meta-analysis with the trait pEFP
ID	Description	GeneRatio	BgRatio	pvalue	p.adjust	qvalue	geneID	Count
GO:0005912	adherens junction	2/3	31/1087	0.00232133	0.0742825	0.0537571	CDH13/LPP	2
GO:0070161	anchoring junction	2/3	31/1087	0.00232133	0.0742825	0.0537571	CDH13/LPP	2
GO:0098805	whole membrane	2/3	77/1087	0.0141866	0.135743	0.0982349	CDH13/SH3GL3	2
GO:0030054	cell junction	2/3	87/1087	0.0180212	0.135743	0.0982349	CDH13/LPP	2
GO:0001725	stress fiber	1/3	10/1087	0.0273707	0.135743	0.0982349	LPP	1
GO:0016342	catenin complex	1/3	10/1087	0.0273707	0.135743	0.0982349	CDH13	1
GO:0097517	contractile actin filament bundle	1/3	10/1087	0.0273707	0.135743	0.0982349	LPP	1
GO:0009897	external side of plasma membrane	1/3	11/1087	0.03008	0.135743	0.0982349	CDH13	1
GO:0031901	early endosome membrane	1/3	11/1087	0.03008	0.135743	0.0982349	SH3GL3	1
GO:0032432	actin filament bundle	1/3	11/1087	0.03008	0.135743	0.0982349	LPP	1
GO:0042641	actomyosin	1/3	12/1087	0.0327842	0.135743	0.0982349	LPP	1
GO:0005913	cell-cell adherens junction	1/3	14/1087	0.0381776	0.135743	0.0982349	CDH13	1
GO:0005924	cell-substrate adherens junction	1/3	14/1087	0.0381776	0.135743	0.0982349	LPP	1
GO:0005925	focal adhesion	1/3	14/1087	0.0381776	0.135743	0.0982349	LPP	1
GO:0031225	anchored component of membrane	1/3	14/1087	0.0381776	0.135743	0.0982349	CDH13	1
GO:0045121	membrane raft	1/3	14/1087	0.0381776	0.135743	0.0982349	CDH13	1
GO:0098589	membrane region	1/3	14/1087	0.0381776	0.135743	0.0982349	CDH13	1
GO:0098857	membrane microdomain	1/3	14/1087	0.0381776	0.135743	0.0982349	CDH13	1
GO:0030055	cell-substrate junction	1/3	15/1087	0.0408668	0.137657	0.0996199	LPP	1
GO:0019897	extrinsic component of plasma membrane	1/3	18/1087	0.0489042	0.156493	0.113252	CDH13	1
GO:0098552	side of membrane	1/3	21/1087	0.0568966	0.173238	0.12537	CDH13	1
GO:0005769	early endosome	1/3	22/1087	0.0595507	0.173238	0.12537	SH3GL3	1
GO:0019898	extrinsic component of membrane	1/3	27/1087	0.0727467	0.202426	0.146492	CDH13	1
GO:0009986	cell surface	1/3	29/1087	0.0779904	0.206348	0.149331	CDH13	1
GO:0010008	endosome membrane	1/3	30/1087	0.0806047	0.206348	0.149331	SH3GL3	1
GO:0044440	endosomal part	1/3	33/1087	0.0884183	0.215734	0.156123	SH3GL3	1
GO:0005911	cell-cell junction	1/3	34/1087	0.0910129	0.215734	0.156123	CDH13	1
GO:0098797	plasma membrane protein complex	1/3	36/1087	0.0961874	0.219857	0.159107	CDH13	1
GO:0015629	actin cytoskeleton	1/3	47/1087	0.124296	0.270555	0.195796	LPP	1
GO:0005768	endosome	1/3	48/1087	0.126822	0.270555	0.195796	SH3GL3	1
GO:0044433	cytoplasmic vesicle part	1/3	52/1087	0.136878	0.273756	0.198113	SH3GL3	1
GO:0098590	plasma membrane region	1/3	52/1087	0.136878	0.273756	0.198113	CDH13	1
GO:0098796	membrane protein complex	1/3	62/1087	0.161679	0.313559	0.226918	CDH13	1
